# Supplementary material for: Genome-wide association analyses identify distinct genetic architectures for early-onset and late-onset depression
Source: Nat Genet. 2025 Nov 13;57(12):2972–9. doi: 10.1038/s41588-025-02396-8 (PMC12695632; doi:10.1038/s41588-025-02396-8)
Supplement: Supplementary file 4 — Supplementary Tables 1–17. [file 41588_2025_2396_MOESM4_ESM.xlsx]

## Sheet: Overview
Supplemental Tables
Supplementary Table 1	All SNPs that reached genome-wide significance for early-onset, late-onset, and/or all MDD
Supplementary Table 2	Genome wide significant genes
Supplementary Table 3	Look-up of SNP hits in most recent broad MDD GWAS from Als et al. (2023)
Supplementary Table 4	Look-up of SNP hits in GWAS results from UK-Biobank
Supplementary Table 5	Look-up of SNP hits for early- and late-onset in the all MDD GWAS
Supplementary Table 6a	Enrichments of SNP heritability in annotations from Roadmap
Supplementary Table 6b	Enrichments of SNP heritaiblity in annotations from GTEX
Supplementary Table 6c	Enrichments of SNP heritaiblity in annotations from adult human brain
Supplementary Table 7	SNP-based heratibility estimate
Supplementary Table 8.	Full results for the genetic correlations between MDD and health outcomes.
Supplementary Table 9.	Genomic SEM results showing the unique correlation of Early-onset and Late-onset MDD with target traits.
Supplementary Table 10	Full results from Mendelian Randomization analyses with sensitivity analyses
Supplementary Table 11	PRS association with clinical outcomes
Supplementary Table 12	PRS-PheWAS results for eoMDD and loMDD PGS Full results from PGS-PheWAS analyses.
Supplementary Table 13a	Self-reported suicide scale severity by eoMDD PRS group
Supplementary Table 13b	Full results from Cox proportional hazards analyses on suicide attempt in eoMDD in the Estonian Biobank
Supplementary Table 14.	Case definition and inclusion exclusion criteria
Supplementary Table 15.	Data sources for severe outcomes used in the LDSC, Genomic SEM, and MR analyses.
Supplementary Table 16	Cohort phenotypes. Description of available phenotype by cohort
Supplementary Table 17	List of FinnGen members

## Sheet: S1 All significant SNPs
Supplementary Table 1. All SNPs that reached genome-wide significance for early-onset, late-onset and/or all MDD. EAF represents the average frequency of the effect allele in the samples.
CHR	BP	SNP	A1	A2	B	SE	Z	P	N	EAF	Trait	Dir_iPSYCH2012	Dir_iPSYCH2015	Dir_EstBB	Dir_MoBa	Dir_FinnGen	Dir_PREFECT	Dir_iCBT	Dir_STAGE	Dir_BASIC	Dir_UKB
17	67829238	rs12601921	C	T	-0.072	0.01	-6.952	4.63e-12	156330	0.79	Early-onset MDD	+	+	+	+	+	+				-
17	67944611	rs6504555	A	G	0.071	0.01	6.903	5.51e-12	156379	0.22	Early-onset MDD	+	+	+	+	+	+				+
17	67964738	rs59956089	T	C	-0.071	0.01	-6.854	5.83e-12	156162	0.77	Early-onset MDD	-	-	-	-	-	-				-
17	67834166	rs7223643	A	G	-0.072	0.01	-6.913	5.84e-12	156295	0.78	Early-onset MDD	-	-	-	-	-	-				-
17	67834462	rs1976052	C	T	-0.072	0.01	-6.904	6.02e-12	156318	0.79	Early-onset MDD	+	+	+	+	+	+				-
17	67837430	rs7208909	T	C	-0.071	0.01	-6.883	6.67e-12	156356	0.78	Early-onset MDD	-	-	-	-	-	-				-
17	67961452	rs9899520	A	G	0.071	0.01	6.845	7.92e-12	156335	0.23	Early-onset MDD	+	+	+	+	+	+				+
17	67836274	rs7221651	G	A	-0.071	0.01	-6.854	8.42e-12	156358	0.78	Early-onset MDD	+	+	+	+	+	+				-
17	67942959	rs12451721	G	A	-0.071	0.01	-6.854	8.59e-12	156396	0.78	Early-onset MDD	+	+	+	+	+	+				-
17	67837108	rs1976054	T	G	-0.071	0.01	-6.845	8.66e-12	156359	0.78	Early-onset MDD	-	-	-	-	-	-				-
17	67845202	rs2365468	C	T	-0.07	0.01	-6.816	9.32e-12	156358	0.78	Early-onset MDD	+	+	+	+	+	+				-
17	67846070	rs7223930	G	A	-0.07	0.01	-6.835	9.32e-12	156359	0.78	Early-onset MDD	+	+	+	+	+	+				-
17	67849802	rs8081856	A	G	-0.07	0.01	-6.835	9.51e-12	156360	0.78	Early-onset MDD	-	-	-	-	-	-				-
17	67843992	rs12450363	T	C	-0.07	0.01	-6.835	9.56e-12	156359	0.78	Early-onset MDD	-	-	-	-	-	-				-
17	67841099	rs1966410	T	C	-0.07	0.01	-6.835	9.71e-12	156358	0.78	Early-onset MDD	-	-	-	-	-	-				-
17	67845013	rs2365466	G	A	-0.07	0.01	-6.825	9.98e-12	156362	0.78	Early-onset MDD	+	+	+	+	+	+				-
17	67852878	rs4791048	G	A	-0.07	0.01	-6.796	1e-11	156358	0.78	Early-onset MDD	+	+	+	+	+	+				-
17	67851209	rs7212293	A	G	-0.07	0.01	-6.796	1.01e-11	156358	0.78	Early-onset MDD	-	-	-	-	-	-				-
17	67841867	rs8067892	A	G	-0.07	0.01	-6.825	1.02e-11	156359	0.78	Early-onset MDD	-	-	-	-	-	-				-
17	67853811	rs2046323	T	G	-0.07	0.01	-6.825	1.02e-11	156362	0.78	Early-onset MDD	-	-	-	-	-	-				-
17	67852406	rs78452260	G	T	-0.07	0.01	-6.825	1.03e-11	156364	0.78	Early-onset MDD	+	+	+	+	+	+				-
17	67846149	rs7224923	T	G	-0.07	0.01	-6.816	1.04e-11	156362	0.78	Early-onset MDD	-	-	-	-	-	-				-
17	67924392	rs62085991	G	A	-0.07	0.01	-6.825	1.05e-11	156425	0.78	Early-onset MDD	+	+	+	+	+	+				-
17	67845900	rs62084213	A	G	-0.07	0.01	-6.816	1.05e-11	156362	0.78	Early-onset MDD	-	-	-	-	-	-				-
17	67839885	rs80135947	A	C	-0.07	0.01	-6.816	1.05e-11	156361	0.78	Early-onset MDD	-	-	-	-	-	-				-
17	67841543	rs6504543	T	C	-0.07	0.01	-6.796	1.05e-11	156357	0.78	Early-onset MDD	-	-	-	-	-	-				-
17	67840943	rs8082512	T	C	-0.07	0.01	-6.816	1.05e-11	156361	0.78	Early-onset MDD	-	-	-	-	-	-				-
17	67842627	rs8074078	T	G	-0.07	0.01	-6.816	1.06e-11	156360	0.78	Early-onset MDD	-	-	-	-	-	-				-
17	67836460	rs12452511	A	G	-0.07	0.01	-6.816	1.08e-11	156360	0.78	Early-onset MDD	-	-	-	-	-	-				-
17	67850944	rs62084234	A	G	-0.07	0.01	-6.816	1.08e-11	156361	0.78	Early-onset MDD	-	-	-	-	-	-				-
17	67884269	rs6504546	A	C	-0.07	0.01	-6.816	1.08e-11	156374	0.78	Early-onset MDD	-	-	-	-	-	-				-
17	67839501	rs11079707	G	A	-0.07	0.01	-6.816	1.1e-11	156361	0.78	Early-onset MDD	+	+	+	+	+	+				-
17	67838621	rs2052187	T	C	-0.07	0.01	-6.806	1.12e-11	156360	0.78	Early-onset MDD	-	-	-	-	-	-				-
17	67839354	rs11079706	G	T	-0.07	0.01	-6.806	1.14e-11	156361	0.78	Early-onset MDD	+	+	+	+	+	+				-
17	67841119	rs58551145	A	G	-0.07	0.01	-6.806	1.15e-11	156362	0.78	Early-onset MDD	-	-	-	-	-	-				-
17	67896227	rs60856912	G	T	-0.075	0.011	-6.784	1.16e-11	156106	0.81	Early-onset MDD	+	+	+	+	+	+				-
17	67830745	rs12602556	A	G	-0.07	0.01	-6.806	1.17e-11	156323	0.78	Early-onset MDD	-	-	-	-	-	-				-
17	67855857	rs4791046	G	A	-0.07	0.01	-6.796	1.19e-11	156360	0.78	Early-onset MDD	+	+	+	+	+	+				-
17	67884251	rs6504545	A	G	-0.07	0.01	-6.796	1.25e-11	156374	0.78	Early-onset MDD	-	-	-	-	-	-				-
17	67831327	rs62084208	C	T	-0.07	0.01	-6.786	1.3e-11	156322	0.78	Early-onset MDD	+	+	+	+	+	+				-
17	67857535	rs74541577	C	T	-0.07	0.01	-6.786	1.31e-11	156362	0.78	Early-onset MDD	+	+	+	+	+	+				-
17	67878347	rs9915108	T	C	-0.07	0.01	-6.786	1.32e-11	156375	0.78	Early-onset MDD	-	-	-	-	-	-				-
17	67885843	rs3935969	A	G	-0.07	0.01	-6.786	1.32e-11	156375	0.78	Early-onset MDD	-	-	-	-	-	-				-
17	67867234	rs4790905	C	A	-0.07	0.01	-6.786	1.32e-11	156372	0.78	Early-onset MDD	+	+	+	+	+	+				-
17	67883127	rs9892803	T	G	-0.07	0.01	-6.786	1.32e-11	156373	0.78	Early-onset MDD	-	-	-	-	-	-				-
17	67878379	rs9913471	C	T	-0.07	0.01	-6.786	1.32e-11	156374	0.78	Early-onset MDD	+	+	+	+	+	+				-
17	67832594	rs62084210	A	G	-0.07	0.01	-6.786	1.33e-11	156274	0.78	Early-onset MDD	-	-	-	-	-	-				-
17	67872117	rs9912770	C	T	-0.07	0.01	-6.777	1.35e-11	156375	0.78	Early-onset MDD	+	+	+	+	+	+				-
17	67889055	rs7208663	T	C	-0.07	0.01	-6.777	1.36e-11	156384	0.78	Early-onset MDD	-	-	-	-	-	-				-
17	67864291	rs60432293	T	C	-0.07	0.01	-6.777	1.37e-11	156361	0.78	Early-onset MDD	-	-	-	-	-	-				-
17	67857321	rs62084235	C	T	-0.07	0.01	-6.777	1.37e-11	156363	0.78	Early-onset MDD	+	+	+	+	+	+				-
17	67913326	rs12602655	A	G	-0.07	0.01	-6.786	1.37e-11	156430	0.78	Early-onset MDD	-	-	-	-	-	-				-
17	67892668	rs6504549	A	G	-0.07	0.01	-6.757	1.38e-11	156383	0.78	Early-onset MDD	-	-	-	-	-	-				-
17	67878425	rs62084248	C	T	-0.07	0.01	-6.777	1.39e-11	156376	0.78	Early-onset MDD	+	+	+	+	+	+				-
17	67871919	rs9912084	A	C	-0.07	0.01	-6.777	1.39e-11	156374	0.78	Early-onset MDD	-	-	-	-	-	-				-
17	67878882	rs62084249	A	G	-0.07	0.01	-6.777	1.4e-11	156377	0.78	Early-onset MDD	-	-	-	-	-	-				-
17	67922691	rs12600941	A	G	-0.07	0.01	-6.786	1.4e-11	156424	0.78	Early-onset MDD	-	-	-	-	-	-				-
17	67879210	rs11867517	C	T	-0.07	0.01	-6.777	1.41e-11	156376	0.78	Early-onset MDD	+	+	+	+	+	+				-
17	67925718	rs4790981	A	G	-0.07	0.01	-6.757	1.41e-11	156408	0.78	Early-onset MDD	-	-	-	-	-	-				-
17	67864943	rs8077872	G	T	-0.07	0.01	-6.748	1.42e-11	156358	0.78	Early-onset MDD	+	+	+	+	+	+				-
17	67906529	rs8065906	G	A	-0.07	0.01	-6.777	1.42e-11	156431	0.78	Early-onset MDD	+	+	+	+	+	+				-
17	67889932	rs6504548	T	C	-0.07	0.01	-6.748	1.44e-11	156386	0.78	Early-onset MDD	-	-	-	-	-	-				-
17	67884327	rs7213292	A	G	-0.07	0.01	-6.777	1.44e-11	156376	0.78	Early-onset MDD	-	-	-	-	-	-				-
17	67886056	rs4318247	A	G	-0.07	0.01	-6.777	1.44e-11	156377	0.78	Early-onset MDD	-	-	-	-	-	-				-
17	67880799	rs58122682	T	C	-0.07	0.01	-6.777	1.44e-11	156377	0.78	Early-onset MDD	-	-	-	-	-	-				-
17	67872553	rs11869819	A	C	-0.07	0.01	-6.777	1.45e-11	156377	0.78	Early-onset MDD	-	-	-	-	-	-				-
17	67863117	rs62084240	C	A	-0.07	0.01	-6.777	1.45e-11	156364	0.78	Early-onset MDD	+	+	+	+	+	+				-
17	67959168	rs12601759	A	G	-0.07	0.01	-6.767	1.45e-11	156412	0.78	Early-onset MDD	-	-	-	-	-	-				-
17	67896903	rs56404791	T	G	-0.07	0.01	-6.748	1.46e-11	156401	0.78	Early-onset MDD	-	-	-	-	-	-				-
17	67874528	rs12450907	T	G	-0.07	0.01	-6.767	1.47e-11	156377	0.78	Early-onset MDD	-	-	-	-	-	-				-
17	67868786	rs58141639	C	T	-0.07	0.01	-6.767	1.47e-11	156377	0.78	Early-onset MDD	+	+	+	+	+	+				-
17	67942539	rs8071463	G	A	0.07	0.01	6.767	1.48e-11	156387	0.22	Early-onset MDD	-	-	-	-	-	-				+
17	67934656	rs4791300	A	G	-0.07	0.01	-6.748	1.48e-11	156410	0.78	Early-onset MDD	-	-	-	-	-	-				-
17	67889369	rs75231441	A	G	-0.07	0.01	-6.767	1.48e-11	156388	0.78	Early-onset MDD	-	-	-	-	-	-				-
17	67891506	rs8079291	A	G	-0.07	0.01	-6.767	1.48e-11	156388	0.78	Early-onset MDD	-	-	-	-	-	-				-
17	67861598	rs2365764	G	A	-0.07	0.01	-6.767	1.49e-11	156362	0.78	Early-onset MDD	+	+	+	+	+	+				-
17	67861061	rs2128792	C	T	-0.07	0.01	-6.767	1.49e-11	156362	0.78	Early-onset MDD	+	+	+	+	+	+				-
17	67876634	rs4569324	C	T	-0.07	0.01	-6.767	1.49e-11	156377	0.78	Early-onset MDD	+	+	+	+	+	+				-
17	67876787	rs62084247	C	T	-0.07	0.01	-6.767	1.49e-11	156377	0.78	Early-onset MDD	+	+	+	+	+	+				-
17	67882620	rs62084251	G	A	-0.07	0.01	-6.767	1.49e-11	156377	0.78	Early-onset MDD	+	+	+	+	+	+				-
17	67864743	rs59950564	A	G	-0.07	0.01	-6.767	1.5e-11	156363	0.78	Early-onset MDD	-	-	-	-	-	-				-
17	67856791	rs4790908	T	G	-0.07	0.01	-6.777	1.5e-11	156349		Early-onset MDD	-	-	-	-	-	-				-
17	67878745	rs12451511	T	G	-0.07	0.01	-6.767	1.5e-11	156373	0.78	Early-onset MDD	-	-	-	-	-	-				-
17	67891780	rs8079754	A	G	-0.07	0.01	-6.767	1.51e-11	156387	0.78	Early-onset MDD	-	-	-	-	-	-				-
17	67889667	rs12452823	G	A	-0.07	0.01	-6.767	1.51e-11	156391	0.78	Early-onset MDD	+	+	+	+	+	+				-
17	67916844	rs8072225	A	G	-0.069	0.01	-6.738	1.51e-11	156426	0.78	Early-onset MDD	-	-	-	-	-	-				-
17	67883476	rs9897982	G	T	-0.069	0.01	-6.738	1.51e-11	156372	0.78	Early-onset MDD	+	+	+	+	+	+				-
17	67873181	rs55939964	G	A	-0.07	0.01	-6.767	1.52e-11	156376	0.78	Early-onset MDD	+	+	+	+	+	+				-
17	67835900	rs7218014	T	C	-0.07	0.01	-6.748	1.52e-11	156337	0.78	Early-onset MDD	-	-	-	-	-	-				-
17	67875482	rs12451707	G	A	-0.07	0.01	-6.767	1.55e-11	156378	0.78	Early-onset MDD	+	+	+	+	+	+				-
17	67896636	rs56148300	T	C	-0.069	0.01	-6.738	1.56e-11	156402	0.78	Early-onset MDD	-	-	-	-	-	-				-
17	67857247	rs11079709	C	T	-0.07	0.01	-6.757	1.57e-11	156363	0.78	Early-onset MDD	+	+	+	+	+	+				-
17	67937802	rs56393562	C	T	-0.07	0.01	-6.767	1.59e-11	156422	0.78	Early-onset MDD	+	+	+	+	+	+				-
17	67917242	rs55896768	T	C	-0.069	0.01	-6.728	1.65e-11	156427	0.78	Early-onset MDD	-	-	-	-	-	-				-
17	67934821	rs4791299	A	G	-0.069	0.01	-6.738	1.67e-11	156410	0.78	Early-onset MDD	-	-	-	-	-	-				-
17	67902693	rs7216064	G	A	-0.07	0.01	-6.748	1.73e-11	156433	0.78	Early-onset MDD	+	+	+	+	+	+				-
17	67951854	rs11867401	G	A	0.069	0.01	6.718	1.76e-11	156406	0.22	Early-onset MDD	-	-	-	-	-	-				+
17	67953877	rs9907491	G	A	0.069	0.01	6.709	1.82e-11	156404	0.22	Early-onset MDD	-	-	-	-	-	-				+
17	67875443	rs9890629	G	A	-0.069	0.01	-6.728	1.88e-11	156376	0.78	Early-onset MDD	+	+	+	+	+	+				-
17	67949724	rs7223813	A	G	-0.069	0.01	-6.728	1.94e-11	156419	0.78	Early-onset MDD	-	-	-	-	-	-				-
17	67896718	rs3206817	A	G	-0.069	0.01	-6.728	2.01e-11	156407	0.78	Early-onset MDD	-	-	-	-	-	-				-
17	67955017	rs4790973	C	T	-0.069	0.01	-6.718	2.07e-11	156410	0.78	Early-onset MDD	+	+	+	+	+	+				-
17	67927036	rs62085993	T	C	-0.069	0.01	-6.718	2.11e-11	156423	0.78	Early-onset MDD	-	-	-	-	-	-				-
17	67934017	rs4271626	G	A	-0.069	0.01	-6.718	2.14e-11	156421	0.78	Early-onset MDD	+	+	+	+	+	+				-
17	67948399	rs11870068	A	C	-0.069	0.01	-6.699	2.3e-11	156409	0.78	Early-onset MDD	-	-	-	-	-	-				-
17	67873957	rs12602912	C	T	-0.069	0.01	-6.699	2.33e-11	156377	0.78	Early-onset MDD	+	+	+	+	+	+				-
17	67951524	rs12449442	G	A	-0.068	0.01	-6.563	4.9e-11	156417	0.78	Early-onset MDD	+	+	+	+	+	+				-
17	68048913	rs62084704	G	A	0.063	0.01	6.474	1.21e-10	156268	0.28	Early-onset MDD	-	-	-	-	-	-				+
17	68047041	rs62084702	C	T	0.062	0.01	6.423	1.65e-10	156269	0.28	Early-onset MDD	-	-	-	-	-	-				+
17	68047422	rs7405743	C	T	0.062	0.01	6.412	1.71e-10	156266	0.28	Early-onset MDD	-	-	-	-	-	-				+
17	68046122	rs62084701	C	T	0.062	0.01	6.392	2.01e-10	156266	0.28	Early-onset MDD	-	-	-	-	-	-				+
17	68043552	rs35453056	A	G	0.062	0.01	6.371	2.28e-10	156265	0.28	Early-onset MDD	+	+	+	+	+	+				+
17	68043502	rs35594666	G	A	0.062	0.01	6.361	2.41e-10	156266	0.28	Early-onset MDD	-	-	-	-	-	-				+
17	68043234	rs4638	A	G	0.062	0.01	6.361	2.47e-10	156265	0.28	Early-onset MDD	+	+	+	+	+	+				+
17	67994384	rs56305452	C	A	0.063	0.01	6.31	3.34e-10	156230	0.23	Early-onset MDD	-	-	-	-	-	-				+
17	68033977	rs62084679	G	A	0.061	0.01	6.268	4.05e-10	156290	0.28	Early-onset MDD	-	-	-	-	-	-				+
17	68036141	rs7214869	T	C	-0.061	0.01	-6.268	4.13e-10	156295	0.72	Early-onset MDD	-	-	-	-	-	-				-
17	67979269	rs4791212	C	T	-0.064	0.01	-6.245	4.21e-10	156374	0.77	Early-onset MDD	+	+	+	+	+	+				-
17	68041135	rs8078543	G	T	0.061	0.01	6.258	4.28e-10	156291	0.28	Early-onset MDD	-	-	-	-	-	-				+
17	68035784	rs12752	T	C	-0.061	0.01	-6.258	4.51e-10	156295	0.72	Early-onset MDD	-	-	-	-	-	-				-
17	68035083	rs75236169	T	C	-0.061	0.01	-6.247	4.65e-10	156295	0.72	Early-onset MDD	-	-	-	-	-	-				-
17	68038360	rs6504576	T	C	-0.061	0.01	-6.237	5.08e-10	156292	0.72	Early-onset MDD	-	-	-	-	-	-				-
17	67984173	rs11656743	G	A	0.063	0.01	6.186	5.36e-10	156347	0.23	Early-onset MDD	-	-	-	-	-	-				+
17	68037868	rs7503834	G	A	0.06	0.01	6.206	6.17e-10	156286	0.28	Early-onset MDD	-	-	-	-	-	-				+
17	67981016	rs4790941	G	A	-0.063	0.01	-6.176	6.39e-10	156363	0.77	Early-onset MDD	+	+	+	+	+	+				-
17	67974721	rs62086044	G	T	-0.063	0.01	-6.176	6.51e-10	156368	0.77	Early-onset MDD	+	+	+	+	+	+				-
17	67977615	rs62086045	G	A	-0.063	0.01	-6.176	6.51e-10	156374	0.77	Early-onset MDD	+	+	+	+	+	+				-
17	67986827	rs62086046	C	T	-0.063	0.01	-6.157	7.3e-10	156362	0.77	Early-onset MDD	+	+	+	+	+	+				-
17	67971887	rs62086043	A	G	-0.063	0.01	-6.147	7.66e-10	156382	0.77	Early-onset MDD	-	-	-	-	-	-				-
17	67980937	rs7210027	C	T	0.063	0.01	6.137	8.2e-10	156356	0.23	Early-onset MDD	-	-	-	-	-	-				+
17	68030909	rs62084675	A	G	0.059	0.01	6.124	9.34e-10	156285	0.28	Early-onset MDD	+	+	+	+	+	+				+
17	67966122	rs10445361	T	G	-0.062	0.01	-6.078	1.21e-09	156377	0.77	Early-onset MDD	-	-	-	-	-	-				-
17	67829132	rs12603589	T	C	-0.073	0.012	-6.041	1.39e-09	111795	0.79	Early-onset MDD	-	-	?	-	-	-				-
17	68026895	rs6504574	G	A	0.059	0.01	6.052	1.45e-09	156304	0.28	Early-onset MDD	-	-	-	-	-	-				+
17	68022389	rs8182243	T	C	0.059	0.01	6.052	1.49e-09	156312	0.28	Early-onset MDD	+	+	+	+	+	+				+
17	68028479	rs7211282	G	A	0.059	0.01	6.041	1.55e-09	156302	0.28	Early-onset MDD	-	-	-	-	-	-				+
17	68025637	rs7406031	C	T	0.059	0.01	6.041	1.55e-09	156307	0.28	Early-onset MDD	-	-	-	-	-	-				+
17	68083493	rs62084747	T	C	-0.058	0.01	-6.063	1.6e-09	156292	0.71	Early-onset MDD	-	-	-	-	-	-				+
17	67829258	rs12601919	A	G	-0.073	0.012	-6	1.71e-09	111795	0.78	Early-onset MDD	-	-	?	-	-	-				-
17	68025870	rs7406141	T	C	0.058	0.01	6.021	1.74e-09	156307	0.28	Early-onset MDD	+	+	+	+	+	+				+
17	67889795	rs11079710	C	T	-0.058	0.01	-5.99	2.02e-09	156345	0.73	Early-onset MDD	+	+	+	+	+	+				-
17	68084098	rs62084748	T	C	-0.058	0.01	-5.969	2.04e-09	156288	0.71	Early-onset MDD	-	-	-	-	-	-				+
17	68039994	rs62084693	C	T	0.059	0.01	6.01	2.07e-09	156194	0.28	Early-onset MDD	-	-	-	-	-	-				+
17	67971327	rs62086042	C	T	0.057	0.01	6.011	2.16e-09	156333	0.27	Early-onset MDD	-	-	-	-	-	-				+
17	67930488	rs73338706	T	C	-0.071	0.012	-5.983	2.33e-09	111884	0.78	Early-onset MDD	-	-	?	-	-	-				-
13	82569639	rs7335608	A	G	-0.059	0.01	-5.99	2.38e-09	111842	0.48	Early-onset MDD	-	-	?	-	-	-				-
17	67898426	rs6504550	A	G	-0.057	0.01	-5.938	2.53e-09	156371	0.73	Early-onset MDD	-	-	-	-	-	-				-
9	37390414	rs57757402	A	G	-0.063	0.011	-5.952	2.54e-09	156316	0.85	Early-onset MDD	-	-	-	-	-	-				-
17	67867350	rs34872586	T	C	-0.071	0.012	-5.958	2.67e-09	111844	0.78	Early-onset MDD	-	-	?	-	-	-				-
17	67843094	rs8073510	A	G	-0.071	0.012	-5.95	2.74e-09	111829	0.78	Early-onset MDD	-	-	?	-	-	-				-
17	67869919	rs61067468	G	A	-0.071	0.012	-5.95	2.78e-09	111845	0.78	Early-onset MDD	+	+	?	+	+	+				-
17	67833242	rs12449312	A	C	-0.071	0.012	-5.941	2.93e-09	111741	0.78	Early-onset MDD	-	-	?	-	-	-				-
17	68073785	rs9330556	T	G	-0.057	0.01	-5.918	3.13e-09	156276	0.71	Early-onset MDD	-	-	-	-	-	-				-
17	68101151	rs62084759	A	G	0.057	0.01	5.897	3.57e-09	156315	0.29	Early-onset MDD	+	+	+	+	+	+				+
17	68101288	rs34417254	T	C	0.057	0.01	5.876	4.07e-09	156333	0.29	Early-onset MDD	+	+	+	+	+	+				+
17	68089425	rs12943289	G	A	-0.057	0.01	-5.906	4.15e-09	156318	0.71	Early-onset MDD	+	+	+	+	+	+				+
17	68079772	rs34937122	A	G	-0.057	0.01	-5.845	4.39e-09	156291	0.71	Early-onset MDD	-	-	-	-	-	-				+
9	37078912	rs62533745	C	T	-0.06	0.01	-5.845	4.45e-09	156407	0.85	Early-onset MDD	+	+	+	+	+	+				-
17	68079426	rs62084742	A	G	-0.057	0.01	-5.845	4.53e-09	156290	0.71	Early-onset MDD	-	-	-	-	-	-				+
17	68003532	rs6504568	C	T	0.058	0.01	5.84	5.17e-09	156324	0.25	Early-onset MDD	-	-	-	-	-	-				+
17	68003451	rs74564337	C	T	-0.058	0.01	-5.84	5.22e-09	156323	0.75	Early-onset MDD	+	+	+	+	+	+				-
17	68004487	rs62086889	C	T	-0.058	0.01	-5.84	5.27e-09	156330	0.75	Early-onset MDD	+	+	+	+	+	+				-
17	68100388	rs35950880	G	T	0.056	0.01	5.844	5.37e-09	156314		Early-onset MDD	-	-	-	-	-	-				+
9	37289935	rs10973289	A	C	-0.061	0.01	-5.837	5.74e-09	156379	0.86	Early-onset MDD	-	-	-	-	-	-				-
17	67844408	rs112222385	T	C	-0.086	0.015	-5.837	5.84e-09	74626	0.78	Early-onset MDD	?	?	-	?	-	?				-
9	37182658	rs62535714	G	A	-0.06	0.01	-5.825	5.88e-09	156366	0.85	Early-onset MDD	+	+	+	+	+	+				-
9	37052083	rs10973172	C	T	-0.06	0.01	-5.788	6.31e-09	156395	0.86	Early-onset MDD	+	+	+	+	+	+				-
9	37045828	rs4483247	A	G	-0.06	0.01	-5.788	6.34e-09	156359	0.86	Early-onset MDD	-	-	-	-	-	-				-
9	37223865	rs2029646	A	G	-0.06	0.01	-5.786	6.4e-09	156433	0.85	Early-onset MDD	-	-	-	-	-	-				-
17	67844694	rs11868959	T	C	-0.086	0.015	-5.816	6.41e-09	74626	0.78	Early-onset MDD	?	?	-	?	-	?				-
17	68001201	rs4791295	G	A	-0.058	0.01	-5.81	6.43e-09	156327	0.75	Early-onset MDD	+	+	+	+	+	+				-
9	37175768	rs10814514	T	C	-0.06	0.01	-5.786	6.55e-09	156412	0.85	Early-onset MDD	-	-	-	-	-	-				-
17	68089067	rs62084750	T	C	-0.056	0.01	-5.813	6.75e-09	156320	0.71	Early-onset MDD	-	-	-	-	-	-				+
9	37055713	rs10973178	A	G	-0.06	0.01	-5.779	6.89e-09	156386	0.86	Early-onset MDD	-	-	-	-	-	-				-
9	37056376	rs10973179	G	A	-0.06	0.01	-5.779	6.92e-09	156387	0.86	Early-onset MDD	+	+	+	+	+	+				-
9	37152392	rs10814512	G	A	-0.06	0.01	-5.777	6.97e-09	156413	0.85	Early-onset MDD	+	+	+	+	+	+				-
17	68005014	rs8081714	A	G	0.058	0.01	5.78	7.1e-09	156334	0.25	Early-onset MDD	+	+	+	+	+	+				+
3	118184217	rs73182914	C	T	-0.064	0.011	-5.8	7.11e-09	156383	0.8	Early-onset MDD	+	+	+	+	+	+				-
9	37055112	rs10973177	A	G	-0.06	0.01	-5.769	7.14e-09	156391	0.86	Early-onset MDD	-	-	-	-	-	-				-
9	37360814	rs56121711	G	T	-0.06	0.01	-5.816	7.3e-09	156365	0.86	Early-onset MDD	+	+	+	+	+	+				-
9	37184636	rs56916153	C	T	-0.06	0.01	-5.796	7.46e-09	156418	0.85	Early-onset MDD	+	+	+	+	+	+				-
9	37202972	rs56083943	C	T	-0.06	0.01	-5.786	7.56e-09	156420	0.85	Early-onset MDD	+	+	+	+	+	+				-
9	37151255	rs10973233	C	T	-0.06	0.01	-5.786	7.62e-09	156419	0.85	Early-onset MDD	+	+	+	+	+	+				-
9	37224463	rs10973259	T	C	-0.06	0.01	-5.786	7.66e-09	156430	0.86	Early-onset MDD	-	-	-	-	-	-				-
9	37198179	rs10973250	T	C	-0.06	0.01	-5.786	7.81e-09	156421	0.86	Early-onset MDD	-	-	-	-	-	-				-
9	37206112	rs60703636	G	T	-0.06	0.01	-5.777	8.01e-09	156419	0.86	Early-onset MDD	+	+	+	+	+	+				-
9	37207272	rs4526442	T	C	-0.06	0.01	-5.786	8.03e-09	156416	0.86	Early-onset MDD	-	-	-	-	-	-				-
9	37166403	rs12380367	T	C	-0.06	0.01	-5.777	8.03e-09	156416	0.86	Early-onset MDD	-	-	-	-	-	-				-
17	67871013	rs62084245	C	T	-0.085	0.015	-5.776	8.06e-09	74626		Early-onset MDD	?	?	+	?	+	?				-
17	68083430	rs62084746	T	C	-0.058	0.01	-5.743	8.17e-09	156205	0.76	Early-onset MDD	-	-	-	-	-	-				+
9	37192991	rs10973246	A	C	-0.06	0.01	-5.777	8.27e-09	156418	0.86	Early-onset MDD	-	-	-	-	-	-				-
9	37134014	rs57951651	G	A	-0.059	0.01	-5.767	8.36e-09	156413	0.85	Early-onset MDD	+	+	+	+	+	+				-
9	37151471	rs17486983	A	G	-0.06	0.01	-5.777	8.42e-09	156417	0.85	Early-onset MDD	-	-	-	-	-	-				-
9	37171811	rs10973240	T	C	-0.059	0.01	-5.767	8.51e-09	156417	0.86	Early-onset MDD	-	-	-	-	-	-				-
17	67879376	rs11867537	A	G	-0.085	0.015	-5.762	8.51e-09	74626	0.78	Early-onset MDD	?	?	-	?	-	?				-
17	68054795	rs62084711	C	T	0.056	0.01	5.732	8.59e-09	156258	0.29	Early-onset MDD	-	-	-	-	-	-				+
9	37184783	rs58319849	A	G	-0.059	0.01	-5.767	8.65e-09	156420	0.85	Early-onset MDD	-	-	-	-	-	-				-
9	37192159	rs10973245	G	A	-0.059	0.01	-5.767	8.75e-09	156420	0.86	Early-onset MDD	+	+	+	+	+	+				-
9	37291037	rs62533801	T	C	-0.059	0.01	-5.767	8.81e-09	156408	0.86	Early-onset MDD	-	-	-	-	-	-				-
17	68051614	rs7214557	T	C	-0.056	0.01	-5.722	8.84e-09	156251	0.72	Early-onset MDD	-	-	-	-	-	-				-
9	37293630	rs3802420	T	C	-0.059	0.01	-5.767	8.89e-09	156408	0.86	Early-onset MDD	-	-	-	-	-	-				-
17	68053058	rs7503206	G	A	-0.056	0.01	-5.722	8.9e-09	156260	0.71	Early-onset MDD	+	+	+	+	+	+				-
9	37288941	rs58265246	C	A	-0.059	0.01	-5.767	8.91e-09	156408	0.86	Early-onset MDD	+	+	+	+	+	+				-
17	67991933	rs9891146	T	C	0.055	0.01	5.758	8.94e-09	156278	0.28	Early-onset MDD	+	+	+	+	+	+				+
9	37293082	rs62533802	A	G	-0.059	0.01	-5.767	8.95e-09	156411	0.86	Early-onset MDD	-	-	-	-	-	-				-
9	37177927	rs10973242	A	G	-0.059	0.01	-5.767	8.98e-09	156415	0.86	Early-onset MDD	-	-	-	-	-	-				-
9	37127986	rs10973224	C	A	-0.059	0.01	-5.748	9.05e-09	156417	0.85	Early-onset MDD	+	+	+	+	+	+				-
9	37295661	rs10973291	G	A	-0.059	0.01	-5.767	9.11e-09	156395	0.85	Early-onset MDD	+	+	+	+	+	+				-
9	37175550	rs62535712	C	T	-0.059	0.01	-5.757	9.19e-09	156417	0.86	Early-onset MDD	+	+	+	+	+	+				-
9	37132862	rs56401530	G	A	-0.059	0.01	-5.748	9.2e-09	156414	0.85	Early-onset MDD	+	+	+	+	+	+				-
9	37280176	rs10973287	G	A	-0.059	0.01	-5.767	9.21e-09	156410	0.86	Early-onset MDD	+	+	+	+	+	+				-
9	37331608	rs12378217	T	G	-0.059	0.01	-5.767	9.31e-09	156394	0.86	Early-onset MDD	-	-	-	-	-	-				-
9	37268224	rs10973282	C	T	-0.059	0.01	-5.757	9.35e-09	156406	0.86	Early-onset MDD	+	+	+	+	+	+				-
9	37283346	rs62533798	T	C	-0.059	0.01	-5.757	9.4e-09	156409	0.86	Early-onset MDD	-	-	-	-	-	-				-
9	37132466	rs60982236	C	T	-0.059	0.01	-5.738	9.44e-09	156416	0.85	Early-onset MDD	+	+	+	+	+	+				-
9	37080947	rs10973194	A	G	-0.059	0.01	-5.748	9.48e-09	156408	0.86	Early-onset MDD	-	-	-	-	-	-				-
9	37099338	rs10973206	G	A	-0.06	0.01	-5.74	9.63e-09	156405	0.86	Early-onset MDD	+	+	+	+	+	+				-
9	37139902	rs10973229	G	A	-0.059	0.01	-5.738	9.72e-09	156413	0.85	Early-onset MDD	+	+	+	+	+	+				-
9	37277905	rs10973285	A	C	-0.059	0.01	-5.757	9.79e-09	156410	0.86	Early-onset MDD	-	-	-	-	-	-				-
9	37104237	rs10973209	A	G	-0.059	0.01	-5.738	9.85e-09	156409	0.85	Early-onset MDD	-	-	-	-	-	-				-
9	37345803	rs72737789	G	A	-0.059	0.01	-5.757	9.88e-09	156366	0.86	Early-onset MDD	+	+	+	+	+	+				-
9	37361317	rs10973308	C	T	-0.059	0.01	-5.702	1.02e-08	156358	0.85	Early-onset MDD	+	+	+	+	+	+				-
9	37106445	rs62535671	T	C	-0.059	0.01	-5.728	1.02e-08	156410	0.85	Early-onset MDD	-	-	-	-	-	-				-
9	37106757	rs10973213	C	T	-0.059	0.01	-5.728	1.03e-08	156411	0.85	Early-onset MDD	+	+	+	+	+	+				-
4	101355525	rs6845263	T	C	0.057	0.01	5.737	1.04e-08	111869	0.5	Early-onset MDD	+	+	?	+	+	+				+
9	37082336	rs10973196	A	G	-0.059	0.01	-5.728	1.04e-08	156405	0.85	Early-onset MDD	-	-	-	-	-	-				-
9	37257285	rs10973272	T	C	-0.059	0.01	-5.738	1.05e-08	156423	0.86	Early-onset MDD	-	-	-	-	-	-				-
9	37082406	rs10973197	A	G	-0.059	0.01	-5.728	1.05e-08	156405	0.85	Early-onset MDD	-	-	-	-	-	-				-
9	37259239	rs10973275	A	G	-0.059	0.01	-5.738	1.05e-08	156429	0.85	Early-onset MDD	-	-	-	-	-	-				-
9	37082729	rs112837227	G	A	-0.059	0.01	-5.728	1.05e-08	156405	0.85	Early-onset MDD	+	+	+	+	+	+				-
9	37232224	rs10973260	G	A	-0.059	0.01	-5.738	1.06e-08	156430	0.86	Early-onset MDD	+	+	+	+	+	+				-
9	37361788	rs72737794	A	G	-0.059	0.01	-5.748	1.07e-08	156338	0.85	Early-onset MDD	-	-	-	-	-	-				-
10	105001858	rs11192270	C	T	0.059	0.01	5.692	1.08e-08	156347	0.77	Early-onset MDD	-	-	-	-	-	-				+
9	37125914	rs12376809	C	T	-0.059	0.01	-5.718	1.08e-08	156409	0.85	Early-onset MDD	+	+	+	+	+	+				-
9	37259681	rs4304407	A	G	-0.059	0.01	-5.738	1.08e-08	156429	0.86	Early-onset MDD	-	-	-	-	-	-				-
9	37331040	rs10973300	G	A	-0.059	0.01	-5.738	1.09e-08	156390	0.86	Early-onset MDD	+	+	+	+	+	+				-
9	37240491	rs62535721	T	C	-0.059	0.01	-5.728	1.09e-08	156426	0.86	Early-onset MDD	-	-	-	-	-	-				-
3	118225634	rs55738463	T	C	-0.06	0.011	-5.698	1.09e-08	156274	0.78	Early-onset MDD	-	-	-	-	-	-				-
9	37271784	rs62533797	G	A	-0.059	0.01	-5.728	1.13e-08	156412	0.85	Early-onset MDD	+	+	+	+	+	+				-
10	105005110	rs61867194	A	C	0.06	0.011	5.705	1.14e-08	156347	0.78	Early-onset MDD	+	+	+	+	+	+				+
9	37091021	rs12377062	C	T	-0.059	0.01	-5.709	1.15e-08	156412	0.85	Early-onset MDD	+	+	+	+	+	+				-
9	37254697	rs10973269	T	G	-0.059	0.01	-5.728	1.16e-08	156428	0.86	Early-onset MDD	-	-	-	-	-	-				-
9	37139653	rs10973228	G	A	-0.059	0.01	-5.709	1.16e-08	156413	0.85	Early-onset MDD	+	+	+	+	+	+				-
9	37242507	rs10973263	T	C	-0.059	0.01	-5.718	1.18e-08	156426	0.86	Early-onset MDD	-	-	-	-	-	-				-
9	37249834	rs10973265	T	C	-0.059	0.01	-5.718	1.18e-08	156428	0.86	Early-onset MDD	-	-	-	-	-	-				-
9	37140173	rs2068020	G	A	-0.059	0.01	-5.709	1.18e-08	156413	0.85	Early-onset MDD	+	+	+	+	+	+				-
9	37259121	rs10973274	T	C	-0.059	0.01	-5.718	1.19e-08	156426	0.85	Early-onset MDD	-	-	-	-	-	-				-
9	37095507	rs67777578	G	A	-0.059	0.01	-5.709	1.2e-08	156406	0.85	Early-onset MDD	+	+	+	+	+	+				-
10	104893553	rs17078	A	G	0.06	0.011	5.676	1.22e-08	156432	0.79	Early-onset MDD	+	+	+	+	+	+				+
9	37333913	rs59849435	C	T	-0.059	0.01	-5.673	1.22e-08	156391	0.86	Early-onset MDD	+	+	+	+	+	+				-
10	105004289	rs1997063	T	C	0.06	0.011	5.695	1.23e-08	156345	0.78	Early-onset MDD	+	+	+	+	+	+				+
17	68054289	rs7209959	C	T	0.055	0.01	5.729	1.24e-08	156259	0.29	Early-onset MDD	-	-	-	-	-	-				+
10	104978917	rs7914674	T	C	0.059	0.01	5.673	1.28e-08	156429	0.78	Early-onset MDD	+	+	+	+	+	+				+
10	105004990	rs17118088	G	A	0.06	0.011	5.686	1.29e-08	156346	0.78	Early-onset MDD	-	-	-	-	-	-				+
10	105003706	rs2902645	A	G	0.06	0.011	5.686	1.3e-08	156345	0.78	Early-onset MDD	+	+	+	+	+	+				+
9	37008044	rs9408284	T	G	0.057	0.01	5.66	1.31e-08	111869	0.35	Early-onset MDD	+	+	?	+	+	+				+
10	104972212	rs10884071	G	A	0.059	0.01	5.673	1.32e-08	156433	0.78	Early-onset MDD	-	-	-	-	-	-				+
3	118210069	rs73173727	T	C	-0.06	0.011	-5.67	1.39e-08	156300	0.78	Early-onset MDD	-	-	-	-	-	-				-
9	37237966	rs61637412	C	T	-0.059	0.01	-5.689	1.48e-08	156426	0.86	Early-onset MDD	+	+	+	+	+	+				-
10	104995438	rs10400180	T	G	0.059	0.01	5.689	1.48e-08	156353	0.77	Early-onset MDD	+	+	+	+	+	+				+
7	1871822	rs11982455	A	C	0.07	0.012	5.677	1.5e-08	111808		Early-onset MDD	+	+	?	+	+	+				-
3	117753048	rs7641170	A	C	-0.056	0.01	-5.663	1.5e-08	156418	0.24	Early-onset MDD	-	-	-	-	-	-				+
10	105004435	rs10400054	A	C	0.059	0.011	5.657	1.56e-08	156268	0.78	Early-onset MDD	+	+	+	+	+	+				+
9	37377469	rs62533809	T	C	-0.059	0.011	-5.638	1.56e-08	156244	0.86	Early-onset MDD	-	-	-	-	-	-				-
9	37015808	rs60309871	G	T	-0.049	0.009	-5.663	1.59e-08	156367	0.65	Early-onset MDD	+	+	+	+	+	+				-
10	104984776	rs12265655	T	C	0.059	0.01	5.635	1.59e-08	156373	0.77	Early-onset MDD	+	+	+	+	+	+				+
3	118109831	rs6780942	C	T	-0.056	0.01	-5.667	1.59e-08	156228	0.73	Early-onset MDD	+	+	+	+	+	+				-
10	105004446	rs10400055	A	G	0.059	0.011	5.657	1.59e-08	156270	0.78	Early-onset MDD	+	+	+	+	+	+				+
10	104985346	rs6584649	T	G	0.059	0.01	5.625	1.65e-08	156368	0.77	Early-onset MDD	+	+	+	+	+	+				+
3	118228957	rs73173741	A	G	-0.06	0.011	-5.651	1.8e-08	156288	0.78	Early-onset MDD	-	-	-	-	-	-				-
9	37375181	rs56128808	A	C	-0.059	0.011	-5.61	1.8e-08	156268	0.86	Early-onset MDD	-	-	-	-	-	-				-
9	37011292	rs959396	C	A	0.048	0.009	5.628	1.94e-08	156433	0.36	Early-onset MDD	-	-	-	-	-	-				+
9	37011389	rs944068	G	A	0.048	0.009	5.628	1.95e-08	156433	0.36	Early-onset MDD	-	-	-	-	-	-				+
9	37012266	rs3758175	A	G	0.048	0.009	5.616	2.01e-08	156419	0.36	Early-onset MDD	+	+	+	+	+	+				+
3	118112230	rs9846164	G	A	-0.056	0.01	-5.626	2.04e-08	156265	0.74	Early-onset MDD	+	+	+	+	+	+				-
3	118227638	rs73173737	C	A	-0.06	0.011	-5.589	2.04e-08	156291	0.78	Early-onset MDD	+	+	+	+	+	+				-
9	37011482	rs944066	G	A	0.048	0.009	5.616	2.06e-08	156422	0.36	Early-onset MDD	-	-	-	-	-	-				+
3	118225105	rs4688087	G	A	-0.06	0.011	-5.623	2.15e-08	156302	0.78	Early-onset MDD	+	+	+	+	+	+				-
10	104909270	rs34303669	T	C	0.056	0.01	5.606	2.15e-08	156413	0.75	Early-onset MDD	+	+	+	+	+	+				+
9	37020625	rs2297105	A	C	-0.048	0.009	-5.593	2.21e-08	156433	0.62	Early-onset MDD	-	-	-	-	-	-				-
9	37007934	rs7856639	T	C	0.048	0.009	5.593	2.44e-08	156412	0.35	Early-onset MDD	+	+	+	+	+	+				+
10	104906597	rs7896463	C	T	0.055	0.01	5.586	2.5e-08	156424	0.75	Early-onset MDD	-	-	-	-	-	-				+
6	159972354	rs3777421	A	C	-0.058	0.01	-5.548	2.57e-08	111721	0.67	Early-onset MDD	-	-	?	+	-	-				-
10	104907624	rs6584633	C	T	0.055	0.01	5.576	2.67e-08	156424	0.75	Early-onset MDD	-	-	-	-	-	-				+
9	37100528	rs10973207	G	T	-0.058	0.01	-5.583	2.68e-08	156271	0.86	Early-onset MDD	+	+	+	+	+	+				-
9	37019307	rs10814501	C	T	0.048	0.009	5.558	2.74e-08	156413	0.38	Early-onset MDD	-	-	-	-	-	-				+
9	37008410	rs7032647	T	C	0.048	0.009	5.558	2.85e-08	156400	0.36	Early-onset MDD	+	+	+	+	+	+				+
9	37512737	rs10973387	G	A	-0.05	0.009	-5.562	2.88e-08	156293	0.7	Early-onset MDD	+	+	+	+	+	+				-
5	104397549	rs2403304	T	C	-0.049	0.009	-5.528	2.89e-08	156130	0.65	Early-onset MDD	-	-	-	-	-	-				-
9	37005564	rs6476606	A	G	0.048	0.009	5.57	2.91e-08	156433	0.35	Early-onset MDD	+	+	+	+	+	+				+
9	37021168	rs9407059	T	G	-0.048	0.009	-5.547	2.96e-08	156399	0.63	Early-onset MDD	-	-	-	-	-	-				-
3	117734386	rs73170801	G	A	-0.049	0.009	-5.523	2.97e-08	156408	0.58	Early-onset MDD	+	+	+	+	+	+				-
10	104917583	rs2864034	C	A	0.058	0.011	5.552	2.98e-08	156416	0.8	Early-onset MDD	-	-	-	-	-	-				+
10	104906154	rs7912437	T	C	0.055	0.01	5.52	3.08e-08	156424	0.76	Early-onset MDD	+	+	+	+	+	+				+
6	159944522	rs9355768	G	T	-0.07	0.013	-5.528	3.12e-08	81763	0.67	Early-onset MDD	+	+	?	-	?	+				-
10	104906040	rs17775106	C	T	0.055	0.01	5.52	3.14e-08	156426	0.76	Early-onset MDD	-	-	-	-	-	-				+
10	104908144	rs1525388	G	A	0.055	0.01	5.52	3.17e-08	156422	0.76	Early-onset MDD	-	-	-	-	-	-				+
10	104903494	rs4598601	C	T	0.055	0.01	5.52	3.2e-08	156425	0.76	Early-onset MDD	-	-	-	-	-	-				+
10	104907539	rs7901032	G	A	0.055	0.01	5.51	3.22e-08	156422	0.76	Early-onset MDD	-	-	-	-	-	-				+
17	68039295	rs62084690	A	G	0.051	0.009	5.527	3.32e-08	156259	0.32	Early-onset MDD	+	+	+	-	+	+				+
10	104906388	rs7896186	C	T	0.055	0.01	5.51	3.36e-08	156423	0.76	Early-onset MDD	-	-	-	-	-	-				+
1	36168813	rs272811	G	A	-0.051	0.009	-5.495	3.6e-08	155921	0.34	Early-onset MDD	+	+	+	+	+	+				-
10	104903298	rs17775021	G	A	0.055	0.01	5.49	3.71e-08	156425	0.76	Early-onset MDD	-	-	-	-	-	-				+
9	37009389	rs7036879	T	C	0.047	0.009	5.512	3.74e-08	156401	0.36	Early-onset MDD	+	+	+	+	+	+				+
9	37512987	rs10814574	G	A	-0.049	0.009	-5.517	3.78e-08	156304	0.7	Early-onset MDD	+	+	+	+	+	+				-
1	36161590	rs272827	T	C	-0.051	0.009	-5.484	3.78e-08	155903	0.33	Early-onset MDD	-	-	-	-	-	-				-
9	37512811	rs12237351	C	T	-0.049	0.009	-5.517	3.82e-08	156305	0.7	Early-onset MDD	+	+	+	+	+	+				-
18	41581826	rs72905924	C	A	0.096	0.017	5.5	3.91e-08	96252	0.87	Early-onset MDD	-	-	?	?	-	-				+
10	104901834	rs868009	G	A	0.055	0.01	5.505	3.92e-08	156425	0.75	Early-onset MDD	-	-	-	-	-	-				+
10	104891191	rs7073438	G	A	0.054	0.01	5.495	3.93e-08	156433	0.75	Early-onset MDD	-	-	-	-	-	-				+
10	104901625	rs2007698	G	A	0.054	0.01	5.495	3.97e-08	156425	0.75	Early-onset MDD	-	-	-	-	-	-				+
10	104910816	rs61867341	G	A	0.055	0.01	5.48	4.05e-08	156421	0.75	Early-onset MDD	-	-	-	-	-	-				+
9	37010577	rs999510	T	C	0.047	0.009	5.5	4.07e-08	156406	0.36	Early-onset MDD	+	+	+	+	+	+				+
10	105006640	rs9783122	G	A	0.058	0.011	5.5	4.1e-08	156358	0.78	Early-onset MDD	-	-	-	-	-	-				+
10	104890956	rs1586662	T	C	0.054	0.01	5.485	4.23e-08	156431	0.75	Early-onset MDD	+	+	+	+	+	+				+
5	104408031	rs55649128	C	T	-0.049	0.009	-5.461	4.24e-08	156149	0.65	Early-onset MDD	+	+	+	+	+	+				-
10	104882026	rs7906067	T	C	0.054	0.01	5.475	4.51e-08	156421	0.75	Early-onset MDD	+	+	+	+	+	+				+
10	104897359	rs56693513	C	T	0.054	0.01	5.475	4.62e-08	156432	0.75	Early-onset MDD	-	-	-	-	-	-				+
10	104882531	rs1826169	T	C	0.054	0.01	5.475	4.62e-08	156421	0.75	Early-onset MDD	+	+	+	+	+	+				+
10	104918317	rs1464870	A	C	0.054	0.01	5.465	4.68e-08	156429	0.75	Early-onset MDD	+	+	+	+	+	+				+
10	104918156	rs7086782	T	C	0.054	0.01	5.465	4.73e-08	156424	0.75	Early-onset MDD	+	+	+	+	+	+				+
17	68014941	rs34813479	A	G	0.051	0.009	5.462	4.73e-08	156298	0.32	Early-onset MDD	+	+	+	-	+	+				+
10	104914358	rs12246569	C	T	0.054	0.01	5.465	4.76e-08	156425	0.75	Early-onset MDD	-	-	-	-	-	-				+
9	37496201	rs4878694	G	A	-0.049	0.009	-5.472	4.8e-08	156258	0.7	Early-onset MDD	+	+	+	+	+	+				-
10	104914273	rs12246611	G	A	0.054	0.01	5.465	4.84e-08	156425	0.75	Early-onset MDD	-	-	-	-	-	-				+
10	104885640	rs1404785	T	C	0.054	0.01	5.465	4.88e-08	156429	0.75	Early-onset MDD	+	+	+	+	+	+				+
10	104887216	rs7912102	G	A	0.054	0.01	5.465	4.89e-08	156431	0.75	Early-onset MDD	-	-	-	-	-	-				+
10	104886668	rs7907899	A	G	0.054	0.01	5.455	4.91e-08	156429	0.75	Early-onset MDD	+	+	+	+	+	+				+
10	105008756	rs2140836	C	T	0.059	0.011	5.435	4.91e-08	156311	0.78	Early-onset MDD	-	-	-	-	-	-				+
10	104887314	rs7897270	T	C	0.054	0.01	5.455	4.91e-08	156430	0.75	Early-onset MDD	+	+	+	+	+	+				+
10	104918195	rs7068754	A	C	0.054	0.01	5.455	4.96e-08	156423	0.75	Early-onset MDD	+	+	+	+	+	+				+
10	104918248	rs2177741	A	G	0.054	0.01	5.455	4.97e-08	156423	0.75	Early-onset MDD	+	+	+	+	+	+				+
3	49841997	rs145331450	T	C	-0.158	0.026	-6.164	6.93e-10	154394	0.02	Late-onset MDD			-		-					-
3	49242822	rs139586035	A	C	0.165	0.027	6.122	9.57e-10	110145	0.98	Late-onset MDD			?		+					+
3	49578696	rs113465792	A	G	-0.147	0.024	-6.104	1.01e-09	154394	0.02	Late-onset MDD			-		-					+
6	31774813	rs707928	A	G	0.056	0.009	6.098	1.14e-09	154394	0.66	Late-onset MDD			+		+					+
6	31774290	rs707929	A	G	0.056	0.009	6.054	1.58e-09	154394	0.67	Late-onset MDD			+		+					+
3	49356967	rs111812549	T	G	-0.145	0.024	-6.025	1.73e-09	154394	0.02	Late-onset MDD			-		-					+
3	49113570	rs185050272	A	G	-0.145	0.024	-6.017	1.8e-09	154394	0.02	Late-onset MDD			-		-					+
3	49026493	rs72624912	T	C	0.153	0.026	5.977	2.44e-09	154394	0.98	Late-onset MDD			+		+					+
3	49748694	rs113016568	A	G	-0.15	0.025	-5.956	2.58e-09	154394	0.02	Late-onset MDD			-		-					+
6	31720440	rs805294	A	G	0.054	0.009	5.912	3.04e-09	154394	0.64	Late-onset MDD			+		+					+
3	49018849	rs147991994	A	G	-0.153	0.026	-5.911	3.21e-09	154394	0.02	Late-onset MDD			-		-					-
3	49035092	rs146205564	T	C	0.152	0.026	5.918	3.29e-09	154394	0.98	Late-onset MDD			+		+					+
6	31724386	rs805306	A	G	0.054	0.009	5.901	3.3e-09	154394	0.64	Late-onset MDD			+		+					+
3	49283691	rs149087483	T	C	0.152	0.026	5.899	3.51e-09	154394	0.98	Late-onset MDD			+		+					-
6	31729781	rs707916	A	G	-0.054	0.009	-5.879	3.57e-09	154394	0.36	Late-onset MDD			-		-					+
6	31730311	rs805304	T	G	0.054	0.009	5.89	3.6e-09	154394	0.64	Late-onset MDD			+		+					+
6	31761582	rs707938	A	G	0.055	0.009	5.903	3.83e-09	154394	0.68	Late-onset MDD			+		+					+
6	31742243	rs1144708	T	C	-0.053	0.009	-5.857	4.35e-09	154394	0.36	Late-onset MDD			-		-					+
3	49053186	rs112014511	T	C	0.145	0.025	5.757	8.28e-09	154394	0.98	Late-onset MDD			+		+					+
3	49212386	rs113748673	T	C	0.144	0.025	5.745	9.04e-09	154394	0.98	Late-onset MDD			+		+					+
3	49682296	rs9822268	A	G	-0.052	0.009	-5.736	9.9e-09	154394	0.33	Late-onset MDD			-		-					+
3	49649249	rs6770670	T	C	0.052	0.009	5.736	1.04e-08	154394	0.67	Late-onset MDD			+		+					+
3	49180181	rs111420947	A	C	-0.143	0.025	-5.713	1.06e-08	154394	0.02	Late-onset MDD			-		-					+
3	49676792	rs1131095	T	C	0.052	0.009	5.714	1.16e-08	154394	0.67	Late-onset MDD			+		+					+
3	49143959	rs112649351	A	G	-0.143	0.025	-5.693	1.16e-08	154394	0.02	Late-onset MDD			-		-					+
3	49694428	rs9858213	T	G	-0.052	0.009	-5.714	1.17e-08	154394	0.33	Late-onset MDD			-		-					+
3	49674864	rs11130213	T	C	-0.052	0.009	-5.714	1.17e-08	154394	0.33	Late-onset MDD			-		-					+
3	49664550	rs9858542	A	G	-0.052	0.009	-5.714	1.17e-08	154394	0.33	Late-onset MDD			-		-					+
3	49693192	rs9852529	A	G	-0.052	0.009	-5.714	1.18e-08	154394	0.33	Late-onset MDD			-		-					+
3	49651777	rs34762726	A	G	-0.052	0.009	-5.703	1.2e-08	154394	0.33	Late-onset MDD			-		-					+
3	49644878	rs9812791	A	G	-0.052	0.009	-5.703	1.2e-08	154394	0.33	Late-onset MDD			-		-					+
3	49641218	rs4283605	A	G	0.052	0.009	5.703	1.2e-08	154394	0.67	Late-onset MDD			+		+					+
3	49660026	rs9836291	A	G	-0.052	0.009	-5.703	1.21e-08	154394	0.33	Late-onset MDD			-		-					+
3	49653063	rs11709525	T	C	-0.052	0.009	-5.703	1.21e-08	154394	0.33	Late-onset MDD			-		-					+
3	49151830	rs113950665	T	C	0.143	0.025	5.689	1.22e-08	154394	0.98	Late-onset MDD			+		+					+
3	49684365	rs13085791	A	C	-0.052	0.009	-5.703	1.23e-08	154394	0.33	Late-onset MDD			-		-					+
3	49665051	rs9882740	T	C	0.052	0.009	5.703	1.24e-08	154394	0.67	Late-onset MDD			+		+					+
6	31755003	rs3130486	T	C	-0.054	0.01	-5.695	1.25e-08	154394	0.26	Late-onset MDD			-		-					+
3	49684923	rs9837520	A	G	-0.052	0.009	-5.692	1.26e-08	154394	0.3	Late-onset MDD			-		-					+
3	49659364	rs11718165	A	G	0.052	0.009	5.692	1.3e-08	154394	0.67	Late-onset MDD			+		+					+
3	49684099	rs3197999	A	G	-0.051	0.009	-5.587	2.19e-08	154394	0.32	Late-onset MDD			-		-					+
3	49956884	rs187875569	T	C	-0.136	0.025	-5.502	3.75e-08	154394	1	Late-onset MDD			-		-					+
3	50103496	rs186964453	A	C	0.136	0.025	5.502	3.89e-08	154394	0	Late-onset MDD			+		+					+
3	49399591	rs10446467	T	C	0.06	0.011	5.491	4.02e-08	110145	0.74	Late-onset MDD			?		+					?
3	49510128	rs7622302	T	C	0.06	0.011	5.482	4.07e-08	110145	0.66	Late-onset MDD			?		+					+
3	49573657	rs11721311	T	G	-0.06	0.011	-5.464	4.38e-08	110145	0.33	Late-onset MDD			?		-					?
5	104408031	rs55649128	C	T	-0.045	0.005	-9.245	1.94e-20	506807	0.65	All MDD	+	+	+	+	+	+	+	+	-	+
5	104423041	rs1372500	T	C	-0.046	0.005	-9.18	2.31e-20	506777	0.66	All MDD	-	-	-	-	-	-	-	-	+	+
5	104612267	rs2431108	T	C	-0.047	0.005	-9.137	2.64e-20	512435	0.68	All MDD	-	-	-	-	-	-	-	-	-	+
5	104421304	rs768792	A	G	-0.046	0.005	-9.16	2.86e-20	506746	0.66	All MDD	-	-	-	-	-	-	-	-	+	+
5	104397549	rs2403304	T	C	-0.045	0.005	-9.184	2.96e-20	506769	0.65	All MDD	-	-	-	-	-	-	-	-	+	+
5	104628884	rs77960	G	A	-0.047	0.005	-9.118	3.65e-20	512541	0.68	All MDD	+	+	+	+	+	+	+	+	+	+
5	104568525	rs12658032	A	G	0.045	0.005	9.163	4.03e-20	512257	0.36	All MDD	+	+	+	+	+	+	+	+	+	-
5	104646025	rs40465	T	G	-0.046	0.005	-9.24	4.54e-20	512568		All MDD	-	-	-	-	-	-	-	-	-	+
5	104430453	rs2028526	T	C	-0.046	0.005	-9.1	4.59e-20	506639	0.66	All MDD	-	-	-	-	-	-	-	-	+	+
5	104636656	rs30266	G	A	-0.046	0.005	-9.078	5.32e-20	512581	0.68	All MDD	+	+	+	+	+	+	+	+	+	+
5	104401101	rs13162928	T	C	-0.046	0.005	-9.1	5.43e-20	506794	0.66	All MDD	-	-	-	-	-	-	-	-	+	+
5	104400921	rs35949602	C	T	-0.045	0.005	-9.08	7.34e-20	506789	0.66	All MDD	+	+	+	+	+	+	+	+	-	+
5	104393561	rs4510551	C	T	-0.045	0.005	-9.04	1e-19	506813	0.66	All MDD	+	+	+	+	+	+	+	+	-	+
5	104415103	rs1583953	C	T	-0.045	0.005	-9	1.27e-19	506830	0.66	All MDD	+	+	+	+	+	+	+	+	-	+
5	104409343	rs13177473	A	G	-0.045	0.005	-9	1.44e-19	506793	0.66	All MDD	-	-	-	-	-	-	-	-	+	+
5	104435505	rs1442111	G	T	-0.045	0.005	-9.122	1.56e-19	511935	0.66	All MDD	+	+	+	+	+	+	+	+	-	+
5	104415764	rs72776989	G	A	-0.045	0.005	-8.98	1.71e-19	506819	0.66	All MDD	+	+	+	+	+	+	+	+	-	+
5	104436187	rs920623	G	A	-0.045	0.005	-9.102	1.86e-19	511979	0.66	All MDD	+	+	+	+	+	+	+	+	-	+
5	104659667	rs325485	A	G	0.044	0.005	8.939	1.99e-19	512912	0.37	All MDD	+	+	+	+	+	+	+	+	+	-
5	104413727	rs1372504	G	A	-0.044	0.005	-8.98	2.01e-19	506832	0.64	All MDD	+	+	+	+	+	+	+	+	-	+
5	104655775	rs416223	C	A	0.043	0.005	9	2.98e-19	512888	0.4	All MDD	-	-	-	-	-	-	-	-	-	-
5	104387754	rs1530303	C	T	-0.045	0.005	-8.9	3.54e-19	506806	0.67	All MDD	+	+	+	+	+	+	+	+	-	+
5	104482711	rs4235642	A	G	-0.043	0.005	-8.837	6.14e-19	512299	0.62	All MDD	-	-	-	-	-	-	-	-	-	+
5	104436065	rs2919955	G	A	-0.044	0.005	-8.82	6.39e-19	506467	0.66	All MDD	+	+	+	+	+	+	+	+	-	+
5	104670966	rs325500	A	G	0.043	0.005	8.917	6.5e-19	512877	0.4	All MDD	+	+	+	+	+	+	+	+	+	-
5	104402189	rs13181679	G	A	-0.044	0.005	-8.82	6.65e-19	506854	0.66	All MDD	+	+	+	+	+	+	+	-	-	+
5	104433980	rs876392	C	T	-0.044	0.005	-8.8	7.76e-19	506479	0.66	All MDD	+	+	+	+	+	+	+	+	-	+
5	104665051	rs325481	G	A	0.042	0.005	8.833	1.3e-18	512859	0.4	All MDD	-	-	-	-	-	-	-	-	-	-
5	104746478	rs323509	A	C	0.044	0.005	8.549	1.01e-17	512838	0.31	All MDD	+	+	+	+	+	+	+	+	+	-
5	104739429	rs6421926	T	C	0.044	0.005	8.529	1.02e-17	512809	0.32	All MDD	+	+	+	+	+	+	+	+	+	-
5	104742532	rs60271	A	C	0.044	0.005	8.529	1.19e-17	512816	0.31	All MDD	+	+	+	+	+	+	+	+	+	-
5	104734216	rs161645	A	G	0.043	0.005	8.431	2.61e-17	512904	0.32	All MDD	+	+	+	+	+	+	+	+	+	-
5	104678081	rs21126	G	A	0.04	0.005	8.396	3.58e-17	512789	0.41	All MDD	+	+	-	-	-	+	-	-	-	-
5	104672432	rs325502	G	A	0.04	0.005	8.313	7.82e-17	512830	0.41	All MDD	+	+	-	-	-	+	-	-	-	-
5	104698439	rs410915	C	T	0.04	0.005	8.271	1.01e-16	512583	0.41	All MDD	+	+	-	-	-	+	-	-	-	-
5	104451467	rs147831713	A	C	-0.048	0.006	-8.241	1.02e-16	320593	0.64	All MDD	?	?	-	?	-	?	?	?	?	+
5	104709685	rs325523	C	A	0.04	0.005	8.25	1.18e-16	512765	0.42	All MDD	+	+	-	-	-	+	-	-	-	-
5	104707455	rs325521	C	T	0.04	0.005	8.25	1.43e-16	512752	0.42	All MDD	+	+	-	-	-	+	-	-	-	-
5	104568407	rs12658019	A	G	0.038	0.005	8.149	4.53e-16	512656	0.45	All MDD	+	+	+	+	+	+	+	+	+	-
5	104554395	rs6867409	C	T	-0.038	0.005	-8.021	1.1e-15	512745	0.55	All MDD	+	+	+	+	+	+	+	+	+	+
17	67942959	rs12451721	G	A	-0.045	0.006	-7.93	1.31e-15	496106	0.78	All MDD	+	+	+	+	+	+	-	?	?	+
17	67944611	rs6504555	A	G	0.045	0.006	8.054	1.42e-15	496244	0.22	All MDD	+	+	+	+	+	+	-	?	?	-
5	104604069	rs12187903	C	T	0.037	0.005	7.957	1.48e-15	512579	0.47	All MDD	-	-	-	-	-	-	-	-	-	-
5	104603973	rs12187898	C	T	0.037	0.005	7.957	1.49e-15	512573	0.47	All MDD	-	-	-	-	-	-	-	-	-	-
18	53220821	rs6508210	A	C	-0.037	0.005	-7.957	1.5e-15	512825	0.48	All MDD	-	-	-	-	-	-	-	+	+	+
5	104597772	rs2447832	C	T	-0.038	0.005	-7.917	1.53e-15	512513	0.58	All MDD	+	+	+	+	+	+	+	+	+	+
9	37080947	rs10973194	A	G	-0.044	0.006	-7.945	1.59e-15	512888	0.86	All MDD	-	-	-	-	-	-	-	-	+	+
5	104571636	rs7703746	G	A	0.037	0.005	7.957	1.68e-15	512738	0.46	All MDD	-	-	-	-	-	-	-	-	-	-
5	104487237	rs12719532	A	G	-0.038	0.005	-8	1.73e-15	507074	0.52	All MDD	-	-	-	-	-	-	-	-	-	+
5	104565723	rs10059133	C	T	0.037	0.005	7.957	1.75e-15	512747	0.45	All MDD	-	-	-	-	-	-	-	-	-	-
5	104563895	rs6874138	T	C	0.037	0.005	7.957	1.78e-15	512742	0.45	All MDD	+	+	+	+	+	+	+	+	+	-
5	104611504	rs2447828	C	T	-0.038	0.005	-7.896	1.82e-15	512617	0.58	All MDD	+	+	+	+	+	+	+	+	+	+
5	104559401	rs4438849	T	G	-0.037	0.005	-7.957	1.84e-15	512744	0.55	All MDD	-	-	-	-	-	-	-	-	-	+
9	37082336	rs10973196	A	G	-0.044	0.006	-7.927	1.88e-15	512884	0.85	All MDD	-	-	-	-	-	-	-	-	+	+
9	37082729	rs112837227	G	A	-0.044	0.006	-7.927	1.88e-15	512885	0.85	All MDD	+	+	+	+	+	+	+	+	-	+
9	37082406	rs10973197	A	G	-0.044	0.006	-7.927	1.88e-15	512885	0.85	All MDD	-	-	-	-	-	-	-	-	+	+
17	67836274	rs7221651	G	A	-0.045	0.006	-7.877	1.94e-15	496343	0.78	All MDD	+	+	+	+	+	+	-	?	?	+
5	104610781	rs2112163	C	T	-0.038	0.005	-7.875	2.07e-15	512613	0.58	All MDD	+	+	+	+	+	+	+	+	+	+
5	104609425	rs2431109	A	G	-0.038	0.005	-7.875	2.08e-15	512608	0.58	All MDD	-	-	-	-	-	-	-	-	-	+
17	68101151	rs62084759	A	G	0.042	0.005	7.962	2.14e-15	495688	0.29	All MDD	+	+	+	+	+	+	+	?	?	-
5	104568065	rs12659431	G	A	0.037	0.005	7.936	2.22e-15	512747	0.45	All MDD	-	-	-	-	-	-	-	-	-	-
5	104608319	rs254024	G	T	-0.038	0.005	-7.875	2.22e-15	512612	0.58	All MDD	+	+	+	+	+	+	+	+	+	+
17	68048913	rs62084704	G	A	0.043	0.005	7.87	2.28e-15	495674	0.28	All MDD	-	-	-	-	-	-	-	?	?	-
5	104609477	rs2161097	C	T	-0.038	0.005	-7.854	2.4e-15	512613	0.58	All MDD	+	+	+	+	+	+	+	+	+	+
5	104581651	rs10477834	A	C	0.037	0.005	7.957	2.59e-15	495764	0.48	All MDD	+	+	+	+	+	+	+	?	?	-
17	67874528	rs12450907	T	G	-0.045	0.006	-7.842	2.61e-15	496349	0.78	All MDD	-	-	-	-	-	-	+	?	?	+
9	37184636	rs56916153	C	T	-0.043	0.006	-7.873	2.73e-15	512897	0.85	All MDD	+	+	+	+	+	+	+	+	-	+
17	67961452	rs9899520	A	G	0.045	0.006	7.964	2.74e-15	496093	0.23	All MDD	+	+	+	+	+	+	-	?	?	-
5	104612344	rs2447827	C	T	-0.038	0.005	-7.833	2.78e-15	512616	0.58	All MDD	+	+	+	+	+	+	+	+	+	+
9	37078912	rs62533745	C	T	-0.043	0.006	-7.855	2.81e-15	512856	0.85	All MDD	+	+	+	+	+	+	+	+	-	+
17	68036141	rs7214869	T	C	-0.042	0.005	-7.815	3.01e-15	495711	0.72	All MDD	-	-	-	-	-	-	-	?	?	+
17	67942539	rs8071463	G	A	0.045	0.006	7.825	3.06e-15	496103	0.22	All MDD	-	-	-	-	-	-	+	?	?	-
17	68035784	rs12752	T	C	-0.042	0.005	-7.815	3.1e-15	495712	0.72	All MDD	-	-	-	-	-	-	-	?	?	+
17	68047041	rs62084702	C	T	0.042	0.005	7.833	3.18e-15	495665	0.28	All MDD	-	-	-	-	-	-	-	?	?	-
17	67951524	rs12449442	G	A	-0.044	0.006	-7.929	3.31e-15	496206	0.78	All MDD	+	+	+	+	+	+	-	?	?	+
17	68047422	rs7405743	C	T	0.042	0.005	7.815	3.36e-15	495648	0.28	All MDD	-	-	-	-	-	-	-	?	?	-
5	104550512	rs6869862	T	G	-0.037	0.005	-7.851	3.52e-15	512608	0.54	All MDD	-	-	-	-	-	-	-	-	-	+
17	68046122	rs62084701	C	T	0.042	0.005	7.815	3.56e-15	495648	0.28	All MDD	-	-	-	-	-	-	-	?	?	-
17	68084098	rs62084748	T	C	-0.042	0.005	-7.849	3.61e-15	495702	0.71	All MDD	-	-	-	-	-	-	-	?	?	-
17	68033977	rs62084679	G	A	0.042	0.005	7.943	3.83e-15	495703	0.28	All MDD	-	-	-	-	-	-	-	?	?	-
17	68101288	rs34417254	T	C	0.042	0.005	7.887	3.88e-15	495756	0.29	All MDD	+	+	+	+	+	+	+	?	?	-
9	37132466	rs60982236	C	T	-0.043	0.006	-7.818	3.91e-15	512914	0.85	All MDD	+	+	+	+	+	+	+	+	-	+
17	67949724	rs7223813	A	G	-0.044	0.006	-7.789	3.93e-15	496331	0.78	All MDD	-	-	-	-	-	-	+	?	?	+
17	67955017	rs4790973	C	T	-0.044	0.006	-7.789	3.95e-15	496315	0.78	All MDD	+	+	+	+	+	+	-	?	?	+
17	67924392	rs62085991	G	A	-0.044	0.006	-7.857	3.98e-15	512908	0.78	All MDD	+	+	+	+	+	+	-	-	-	+
17	68030909	rs62084675	A	G	0.042	0.005	7.906	3.99e-15	495689	0.28	All MDD	+	+	+	+	+	+	+	?	?	-
17	68083493	rs62084747	T	C	-0.042	0.005	-7.83	4.02e-15	495705	0.71	All MDD	-	-	-	-	-	-	-	?	?	-
17	68035083	rs75236169	T	C	-0.042	0.005	-7.778	4.04e-15	495712	0.72	All MDD	-	-	-	-	-	-	-	?	?	+
17	67959168	rs12601759	A	G	-0.044	0.006	-7.929	4.06e-15	496322	0.78	All MDD	-	-	-	-	-	-	+	?	?	+
9	37182658	rs62535714	G	A	-0.043	0.006	-7.818	4.06e-15	512599	0.85	All MDD	+	+	+	+	+	+	+	+	-	+
5	104602414	rs1592754	C	T	0.037	0.005	7.809	4.13e-15	512541	0.48	All MDD	-	-	-	-	-	-	-	-	-	-
17	68043552	rs35453056	A	G	0.042	0.005	7.796	4.2e-15	495645	0.28	All MDD	+	+	+	+	+	+	+	?	?	-
9	37134014	rs57951651	G	A	-0.043	0.006	-7.818	4.23e-15	512908	0.85	All MDD	+	+	+	+	+	+	+	+	-	+
17	68100388	rs35950880	G	T	0.041	0.005	7.811	4.26e-15	495738		All MDD	-	-	-	-	-	-	-	?	?	-
9	37390414	rs57757402	A	G	-0.043	0.006	-7.891	4.3e-15	512617	0.85	All MDD	-	-	-	-	-	-	-	-	+	+
5	104590343	rs254013	C	T	-0.037	0.005	-7.872	4.32e-15	512463	0.56	All MDD	+	+	+	+	+	+	+	+	+	+
9	37224463	rs10973259	T	C	-0.043	0.006	-7.818	4.35e-15	512906	0.86	All MDD	-	-	-	-	-	-	-	-	+	+
9	37198179	rs10973250	T	C	-0.043	0.006	-7.818	4.38e-15	512899	0.86	All MDD	-	-	-	-	-	-	-	-	+	+
17	68041135	rs8078543	G	T	0.042	0.005	7.778	4.41e-15	495693	0.28	All MDD	-	-	-	-	-	-	-	?	?	-
17	68089425	rs12943289	G	A	-0.042	0.005	-7.83	4.42e-15	495737	0.71	All MDD	+	+	+	+	+	+	+	?	?	-
17	68043234	rs4638	A	G	0.042	0.005	7.778	4.45e-15	495645	0.28	All MDD	+	+	+	+	+	+	+	?	?	-
18	53227371	rs7231178	G	A	-0.037	0.005	-7.83	4.5e-15	512786	0.48	All MDD	+	+	+	+	+	+	+	-	-	+
9	37127986	rs10973224	C	A	-0.043	0.006	-7.8	4.54e-15	512914	0.85	All MDD	+	+	+	+	+	+	+	+	-	+
9	37132862	rs56401530	G	A	-0.043	0.006	-7.8	4.56e-15	512909	0.85	All MDD	+	+	+	+	+	+	+	+	-	+
9	37207272	rs4526442	T	C	-0.043	0.006	-7.818	4.62e-15	512911	0.86	All MDD	-	-	-	-	-	-	-	-	+	+
9	37166403	rs12380367	T	C	-0.043	0.006	-7.8	4.63e-15	512905	0.86	All MDD	-	-	-	-	-	-	-	-	+	+
9	37240491	rs62535721	T	C	-0.043	0.006	-7.818	4.66e-15	512898	0.86	All MDD	-	-	-	-	-	-	-	-	+	+
9	37192991	rs10973246	A	C	-0.043	0.006	-7.8	4.7e-15	512868	0.86	All MDD	-	-	-	-	-	-	-	-	+	+
9	37206112	rs60703636	G	T	-0.043	0.006	-7.8	4.72e-15	512896	0.86	All MDD	+	+	+	+	+	+	+	+	-	+
5	104576507	rs10071115	C	A	0.037	0.005	7.872	4.73e-15	495905	0.48	All MDD	-	-	-	-	-	-	-	?	?	-
17	67902693	rs7216064	G	A	-0.044	0.006	-7.839	4.78e-15	512914	0.78	All MDD	+	+	+	+	+	+	-	-	-	+
17	67951854	rs11867401	G	A	0.044	0.006	7.875	4.82e-15	496315	0.22	All MDD	-	-	-	-	-	-	+	?	?	-
9	37151255	rs10973233	C	T	-0.043	0.006	-7.8	4.87e-15	512907	0.85	All MDD	+	+	+	+	+	+	+	+	-	+
17	68043502	rs35594666	G	A	0.042	0.005	7.778	4.9e-15	495645	0.28	All MDD	-	-	-	-	-	-	-	?	?	-
5	104560429	rs1833514	T	C	-0.037	0.005	-7.809	4.9e-15	512743	0.53	All MDD	-	-	-	-	-	-	-	-	-	+
9	37171811	rs10973240	T	C	-0.043	0.006	-7.8	4.91e-15	512905	0.86	All MDD	-	-	-	-	-	-	-	-	+	+
5	104559315	rs7706353	C	T	-0.037	0.005	-7.809	4.98e-15	512744	0.53	All MDD	+	+	+	+	+	+	+	+	+	+
9	37202972	rs56083943	C	T	-0.043	0.006	-7.8	5.02e-15	512905	0.85	All MDD	+	+	+	+	+	+	+	+	-	+
5	104591878	rs2447838	C	T	-0.037	0.005	-7.771	5.02e-15	512400	0.58	All MDD	+	+	+	+	+	+	+	+	+	+
9	37177927	rs10973242	A	G	-0.043	0.006	-7.8	5.04e-15	512902	0.86	All MDD	-	-	-	-	-	-	-	-	+	+
5	104562057	rs4521446	T	C	-0.037	0.005	-7.787	5.05e-15	512740	0.53	All MDD	-	-	-	-	-	-	-	-	-	+
5	104563477	rs6596578	A	G	-0.037	0.005	-7.787	5.08e-15	512746	0.53	All MDD	-	-	-	-	-	-	-	-	-	+
9	37192159	rs10973245	G	A	-0.043	0.006	-7.8	5.11e-15	512906	0.86	All MDD	+	+	+	+	+	+	+	+	-	+
17	67937802	rs56393562	C	T	-0.044	0.006	-7.821	5.14e-15	512880	0.78	All MDD	+	+	+	+	+	+	-	-	-	+
9	37139902	rs10973229	G	A	-0.043	0.006	-7.782	5.16e-15	512905	0.85	All MDD	+	+	+	+	+	+	+	+	-	+
17	67837430	rs7208909	T	C	-0.044	0.006	-7.821	5.2e-15	512906	0.78	All MDD	-	-	-	-	-	-	+	+	+	+
9	37106757	rs10973213	C	T	-0.043	0.006	-7.8	5.2e-15	512902	0.85	All MDD	+	+	+	+	+	+	+	+	-	+
9	37184783	rs58319849	A	G	-0.043	0.006	-7.8	5.21e-15	512905	0.85	All MDD	-	-	-	-	-	-	-	-	+	+
9	37242507	rs10973263	T	C	-0.043	0.006	-7.8	5.23e-15	512897	0.86	All MDD	-	-	-	-	-	-	-	-	+	+
5	104563989	rs10064425	T	C	0.037	0.005	7.787	5.23e-15	512744	0.47	All MDD	+	+	+	+	+	+	+	+	+	-
17	67839501	rs11079707	G	A	-0.044	0.006	-7.821	5.28e-15	512908	0.78	All MDD	+	+	+	+	+	+	-	-	-	+
17	67843992	rs12450363	T	C	-0.044	0.006	-7.821	5.36e-15	512913	0.78	All MDD	-	-	-	-	-	-	+	+	+	+
9	37106445	rs62535671	T	C	-0.043	0.006	-7.782	5.41e-15	512902	0.85	All MDD	-	-	-	-	-	-	-	-	+	+
9	37104237	rs10973209	A	G	-0.043	0.006	-7.782	5.42e-15	512901	0.85	All MDD	-	-	-	-	-	-	-	-	+	+
9	37125914	rs12376809	C	T	-0.043	0.006	-7.782	5.45e-15	512903	0.85	All MDD	+	+	+	+	+	+	+	+	-	+
17	67837108	rs1976054	T	G	-0.044	0.006	-7.804	5.55e-15	512908	0.78	All MDD	-	-	-	-	-	-	+	+	+	+
9	37232224	rs10973260	G	A	-0.043	0.006	-7.782	5.56e-15	512906	0.86	All MDD	+	+	+	+	+	+	+	+	-	+
9	37268224	rs10973282	C	T	-0.043	0.006	-7.8	5.62e-15	512876	0.86	All MDD	+	+	+	+	+	+	+	+	-	+
17	67839885	rs80135947	A	C	-0.044	0.006	-7.804	5.67e-15	512907	0.78	All MDD	-	-	-	-	-	-	+	+	+	+
5	104566479	rs6865511	C	T	0.037	0.005	7.787	5.68e-15	512745	0.47	All MDD	-	-	-	-	-	-	-	-	-	-
17	67840943	rs8082512	T	C	-0.044	0.006	-7.804	5.69e-15	512908	0.78	All MDD	-	-	-	-	-	-	+	+	+	+
17	67841099	rs1966410	T	C	-0.044	0.006	-7.804	5.7e-15	512908	0.78	All MDD	-	-	-	-	-	-	+	+	+	+
5	104584139	rs10059643	G	A	0.037	0.005	7.766	5.72e-15	512331	0.48	All MDD	-	-	-	-	-	-	-	-	-	-
17	67839354	rs11079706	G	T	-0.044	0.006	-7.804	5.83e-15	512905	0.78	All MDD	+	+	+	+	+	+	-	-	-	+
5	104559414	rs4320234	T	C	-0.037	0.005	-7.787	5.84e-15	512743	0.53	All MDD	-	-	-	-	-	-	-	-	-	+
9	37151471	rs17486983	A	G	-0.043	0.006	-7.782	5.98e-15	512907	0.85	All MDD	-	-	-	-	-	-	-	-	+	+
17	67842627	rs8074078	T	G	-0.044	0.006	-7.804	5.99e-15	512912	0.78	All MDD	-	-	-	-	-	-	+	+	+	+
9	37237966	rs61637412	C	T	-0.043	0.006	-7.782	6.03e-15	512903	0.86	All MDD	+	+	+	+	+	+	+	+	-	+
17	67913326	rs12602655	A	G	-0.044	0.006	-7.804	6.05e-15	512908	0.78	All MDD	-	-	-	-	-	-	+	+	+	+
17	67841867	rs8067892	A	G	-0.044	0.006	-7.804	6.12e-15	512908	0.78	All MDD	-	-	-	-	-	-	+	+	+	+
17	67845013	rs2365466	G	A	-0.044	0.006	-7.804	6.14e-15	512911	0.78	All MDD	+	+	+	+	+	+	-	-	-	+
17	67841119	rs58551145	A	G	-0.044	0.006	-7.804	6.14e-15	512907	0.78	All MDD	-	-	-	-	-	-	+	+	+	+
5	104583048	rs10057469	G	T	0.037	0.005	7.766	6.14e-15	512327	0.48	All MDD	-	-	-	-	-	-	-	-	-	-
5	104582998	rs10057459	G	A	0.037	0.005	7.766	6.15e-15	512327	0.48	All MDD	-	-	-	-	-	-	-	-	-	-
5	104582921	rs10072849	C	T	0.037	0.005	7.766	6.16e-15	512327	0.48	All MDD	-	-	-	-	-	-	-	-	-	-
5	104582527	rs10072579	C	T	0.037	0.005	7.766	6.16e-15	512327	0.48	All MDD	-	-	-	-	-	-	-	-	-	-
5	104584121	rs10052804	A	C	0.037	0.005	7.766	6.16e-15	512331	0.48	All MDD	+	+	+	+	+	+	+	+	+	-
9	37345803	rs72737789	G	A	-0.043	0.006	-7.8	6.16e-15	512816	0.86	All MDD	+	+	+	+	+	+	+	+	-	+
9	37139653	rs10973228	G	A	-0.043	0.006	-7.764	6.17e-15	512905	0.85	All MDD	+	+	+	+	+	+	+	+	-	+
9	37249834	rs10973265	T	C	-0.043	0.006	-7.782	6.18e-15	512893	0.86	All MDD	-	-	-	-	-	-	-	-	+	+
9	37257285	rs10973272	T	C	-0.043	0.006	-7.782	6.19e-15	512893	0.86	All MDD	-	-	-	-	-	-	-	-	+	+
9	37175550	rs62535712	C	T	-0.043	0.006	-7.764	6.24e-15	512905	0.86	All MDD	+	+	+	+	+	+	+	+	-	+
17	67836460	rs12452511	A	G	-0.044	0.006	-7.804	6.24e-15	512902	0.78	All MDD	-	-	-	-	-	-	+	+	+	+
9	37259239	rs10973275	A	G	-0.043	0.006	-7.782	6.28e-15	512894	0.85	All MDD	-	-	-	-	-	-	-	-	+	+
5	104582166	rs1363102	G	T	0.037	0.005	7.766	6.29e-15	512327	0.48	All MDD	-	-	-	-	-	-	-	-	-	-
17	67922691	rs12600941	A	G	-0.044	0.006	-7.804	6.34e-15	512908	0.78	All MDD	-	-	-	-	-	-	+	+	+	+
17	67852406	rs78452260	G	T	-0.044	0.006	-7.804	6.34e-15	512914	0.78	All MDD	+	+	+	+	+	+	-	-	-	+
17	67846070	rs7223930	G	A	-0.044	0.006	-7.786	6.38e-15	512914	0.78	All MDD	+	+	+	+	+	+	-	-	-	+
17	67849802	rs8081856	A	G	-0.044	0.006	-7.786	6.43e-15	512914	0.78	All MDD	-	-	-	-	-	-	+	+	+	+
17	67846149	rs7224923	T	G	-0.044	0.006	-7.786	6.48e-15	512911	0.78	All MDD	-	-	-	-	-	-	+	+	+	+
5	104567257	rs1421668	C	T	0.037	0.005	7.766	6.49e-15	512745	0.47	All MDD	-	-	-	-	-	-	-	-	-	-
5	104568136	rs12657531	A	G	0.037	0.005	7.766	6.49e-15	512745	0.47	All MDD	+	+	+	+	+	+	+	+	+	-
9	37140173	rs2068020	G	A	-0.043	0.006	-7.764	6.5e-15	512904	0.85	All MDD	+	+	+	+	+	+	+	+	-	+
17	67906529	rs8065906	G	A	-0.044	0.006	-7.786	6.5e-15	512912	0.78	All MDD	+	+	+	+	+	+	-	-	-	+
17	67857535	rs74541577	C	T	-0.044	0.006	-7.786	6.52e-15	512912	0.78	All MDD	+	+	+	+	+	+	-	-	-	+
9	37091021	rs12377062	C	T	-0.043	0.006	-7.764	6.63e-15	512892	0.85	All MDD	+	+	+	+	+	+	+	+	-	+
17	67853811	rs2046323	T	G	-0.044	0.006	-7.786	6.67e-15	512912	0.78	All MDD	-	-	-	-	-	-	+	+	+	+
17	67838621	rs2052187	T	C	-0.044	0.006	-7.786	6.67e-15	512907	0.78	All MDD	-	-	-	-	-	-	+	+	+	+
9	37095507	rs67777578	G	A	-0.043	0.006	-7.764	6.73e-15	512893	0.85	All MDD	+	+	+	+	+	+	+	+	-	+
17	67845900	rs62084213	A	G	-0.044	0.006	-7.786	6.75e-15	512911	0.78	All MDD	-	-	-	-	-	-	+	+	+	+
17	68089067	rs62084750	T	C	-0.041	0.005	-7.755	6.75e-15	495737	0.71	All MDD	-	-	-	-	-	-	-	?	?	-
17	67834166	rs7223643	A	G	-0.044	0.006	-7.772	6.76e-15	495691	0.78	All MDD	-	-	-	-	-	-	+	?	?	+
5	104569213	rs11242522	T	C	0.037	0.005	7.766	6.76e-15	512739	0.47	All MDD	+	+	+	+	+	+	+	+	+	-
5	104567447	rs6891820	A	G	0.037	0.005	7.766	6.79e-15	512745	0.47	All MDD	+	+	+	+	+	+	+	+	+	-
17	67850944	rs62084234	A	G	-0.044	0.006	-7.786	6.86e-15	512912	0.78	All MDD	-	-	-	-	-	-	+	+	+	+
5	104573963	rs768905	T	C	0.037	0.005	7.766	6.86e-15	512720	0.47	All MDD	+	+	+	+	+	+	+	+	+	-
5	104573847	rs959857	C	T	0.037	0.005	7.766	6.88e-15	512719	0.47	All MDD	-	-	-	-	-	-	-	-	-	-
5	104571905	rs1421667	G	A	0.037	0.005	7.766	6.89e-15	512736	0.47	All MDD	-	-	-	-	-	-	-	-	-	-
9	37254697	rs10973269	T	G	-0.043	0.006	-7.764	6.95e-15	512893	0.86	All MDD	-	-	-	-	-	-	-	-	+	+
5	104572545	rs2032790	C	T	0.037	0.005	7.766	6.96e-15	512724	0.47	All MDD	-	-	-	-	-	-	-	-	-	-
5	104570372	rs2403284	C	T	0.037	0.005	7.766	7.04e-15	512739	0.47	All MDD	-	-	-	-	-	-	-	-	-	-
5	104569574	rs12515429	C	T	0.037	0.005	7.766	7.05e-15	512740	0.47	All MDD	-	-	-	-	-	-	-	-	-	-
9	37259121	rs10973274	T	C	-0.043	0.006	-7.764	7.05e-15	512894	0.85	All MDD	-	-	-	-	-	-	-	-	+	+
5	104572709	rs1421666	A	G	0.037	0.005	7.766	7.08e-15	512725	0.47	All MDD	+	+	+	+	+	+	+	+	+	-
17	67830745	rs12602556	A	G	-0.044	0.006	-7.786	7.11e-15	512433	0.78	All MDD	-	-	-	-	-	-	+	+	+	+
9	37223865	rs2029646	A	G	-0.042	0.005	-7.852	7.13e-15	512908	0.85	All MDD	-	-	-	-	-	-	-	-	+	+
9	37175768	rs10814514	T	C	-0.042	0.005	-7.852	7.14e-15	512869	0.85	All MDD	-	-	-	-	-	-	-	-	+	+
9	37360814	rs56121711	G	T	-0.043	0.006	-7.782	7.2e-15	512803	0.86	All MDD	+	+	+	+	+	+	+	+	-	+
9	37121840	rs10973223	T	C	-0.054	0.007	-7.729	7.26e-15	362299	0.85	All MDD	-	-	?	-	-	-	-	-	+	+
17	67835900	rs7218014	T	C	-0.044	0.006	-7.821	7.28e-15	496253	0.78	All MDD	-	-	-	-	-	-	+	?	?	+
9	37259681	rs4304407	A	G	-0.043	0.006	-7.764	7.28e-15	512888	0.86	All MDD	-	-	-	-	-	-	-	-	+	+
5	104573167	rs4295362	C	T	0.036	0.005	7.745	7.3e-15	512719	0.47	All MDD	-	-	-	-	-	-	-	-	-	-
5	104569709	rs17156671	A	C	0.036	0.005	7.745	7.36e-15	512739	0.47	All MDD	+	+	+	+	+	+	+	+	+	-
5	104381684	rs1442114	A	C	-0.038	0.005	-7.714	7.39e-15	512066	0.64	All MDD	-	-	-	-	-	-	-	-	+	+
17	67878425	rs62084248	C	T	-0.044	0.006	-7.768	7.42e-15	512912	0.78	All MDD	+	+	+	+	+	+	-	-	-	+
17	67872553	rs11869819	A	C	-0.044	0.006	-7.768	7.45e-15	512912	0.78	All MDD	-	-	-	-	-	-	+	+	+	+
5	104581130	rs62362459	A	G	0.036	0.005	7.745	7.47e-15	512327	0.48	All MDD	+	+	+	+	+	+	+	+	+	-
17	67856791	rs4790908	T	G	-0.044	0.006	-7.786	7.51e-15	512871		All MDD	-	-	-	-	-	-	+	+	+	+
9	37331608	rs12378217	T	G	-0.043	0.006	-7.764	7.54e-15	512893	0.86	All MDD	-	-	-	-	-	-	-	-	+	+
17	67878882	rs62084249	A	G	-0.044	0.006	-7.768	7.56e-15	512912	0.78	All MDD	-	-	-	-	-	-	+	+	+	+
5	104580648	rs7710489	T	C	0.036	0.005	7.723	7.57e-15	512327	0.48	All MDD	+	+	+	+	+	+	+	+	+	-
17	67831327	rs62084208	C	T	-0.044	0.006	-7.786	7.57e-15	512430	0.78	All MDD	+	+	+	+	+	+	-	-	-	+
9	37152392	rs10814512	G	A	-0.042	0.005	-7.833	7.59e-15	512891	0.85	All MDD	+	+	+	+	+	+	+	+	-	+
17	67889369	rs75231441	A	G	-0.044	0.006	-7.768	7.61e-15	512909	0.78	All MDD	-	-	-	-	-	-	+	+	+	+
17	67857321	rs62084235	C	T	-0.044	0.006	-7.768	7.64e-15	512912	0.78	All MDD	+	+	+	+	+	+	-	-	-	+
5	104579057	rs10053368	A	G	0.036	0.005	7.723	7.69e-15	512330	0.48	All MDD	+	+	+	+	+	+	+	+	+	-
9	37277905	rs10973285	A	C	-0.043	0.006	-7.764	7.7e-15	512892	0.86	All MDD	-	-	-	-	-	-	-	-	+	+
5	104578842	rs13177365	G	A	0.036	0.005	7.723	7.76e-15	512330	0.48	All MDD	-	-	-	-	-	-	-	-	-	-
17	67948399	rs11870068	A	C	-0.044	0.006	-7.839	7.76e-15	496323	0.78	All MDD	-	-	-	-	-	-	+	?	?	+
17	67855857	rs4791046	G	A	-0.044	0.006	-7.768	7.76e-15	512912	0.78	All MDD	+	+	+	+	+	+	-	-	-	+
17	67886056	rs4318247	A	G	-0.044	0.006	-7.768	7.78e-15	512909	0.78	All MDD	-	-	-	-	-	-	+	+	+	+
17	67884327	rs7213292	A	G	-0.044	0.006	-7.768	7.8e-15	512909	0.78	All MDD	-	-	-	-	-	-	+	+	+	+
17	67880799	rs58122682	T	C	-0.044	0.006	-7.768	7.82e-15	512909	0.78	All MDD	-	-	-	-	-	-	+	+	+	+
17	67878745	rs12451511	T	G	-0.044	0.006	-7.768	7.84e-15	512906	0.78	All MDD	-	-	-	-	-	-	+	+	+	+
17	67868786	rs58141639	C	T	-0.044	0.006	-7.768	7.87e-15	512912	0.78	All MDD	+	+	+	+	+	+	-	-	-	+
17	67891506	rs8079291	A	G	-0.044	0.006	-7.768	7.89e-15	512909	0.78	All MDD	-	-	-	-	-	-	+	+	+	+
5	104579135	rs10054977	T	G	0.036	0.005	7.723	7.9e-15	512340	0.48	All MDD	+	+	+	+	+	+	+	+	+	-
17	67884269	rs6504546	A	C	-0.044	0.006	-7.768	7.93e-15	512911	0.78	All MDD	-	-	-	-	-	-	+	+	+	+
5	104579742	rs10479296	G	A	0.036	0.005	7.723	7.94e-15	512334	0.48	All MDD	-	-	-	-	-	-	-	-	-	-
5	104579581	rs12658276	A	G	0.036	0.005	7.723	7.95e-15	512334	0.48	All MDD	+	+	+	+	+	+	+	+	+	-
17	67882620	rs62084251	G	A	-0.044	0.006	-7.768	7.97e-15	512909	0.78	All MDD	+	+	+	+	+	+	-	-	-	+
5	104596006	rs2431112	G	A	-0.037	0.005	-7.708	7.97e-15	512464	0.58	All MDD	+	+	+	+	+	+	+	+	+	+
17	67867234	rs4790905	C	A	-0.044	0.006	-7.768	7.97e-15	512914	0.78	All MDD	+	+	+	+	+	+	-	-	-	+
17	67878379	rs9913471	C	T	-0.044	0.006	-7.768	8e-15	512911	0.78	All MDD	+	+	+	+	+	+	-	-	-	+
17	67878347	rs9915108	T	C	-0.044	0.006	-7.768	8e-15	512911	0.78	All MDD	-	-	-	-	-	-	+	+	+	+
17	67883127	rs9892803	T	G	-0.044	0.006	-7.768	8e-15	512911	0.78	All MDD	-	-	-	-	-	-	+	+	+	+
17	67879210	rs11867517	C	T	-0.044	0.006	-7.768	8.02e-15	512909	0.78	All MDD	+	+	+	+	+	+	-	-	-	+
17	67885843	rs3935969	A	G	-0.044	0.006	-7.768	8.03e-15	512910	0.78	All MDD	-	-	-	-	-	-	+	+	+	+
9	37280176	rs10973287	G	A	-0.043	0.006	-7.745	8.06e-15	512898	0.86	All MDD	+	+	+	+	+	+	+	+	-	+
5	104579507	rs10073929	A	G	0.036	0.005	7.723	8.08e-15	512334	0.48	All MDD	+	+	+	+	+	+	+	+	+	-
17	67891780	rs8079754	A	G	-0.044	0.006	-7.768	8.08e-15	512909	0.78	All MDD	-	-	-	-	-	-	+	+	+	+
5	104578313	rs1421665	C	T	0.036	0.005	7.723	8.11e-15	512339	0.48	All MDD	-	-	-	-	-	-	-	-	-	-
17	67873181	rs55939964	G	A	-0.044	0.006	-7.768	8.15e-15	512909	0.78	All MDD	+	+	+	+	+	+	-	-	-	+
17	67934017	rs4271626	G	A	-0.044	0.006	-7.768	8.19e-15	512890	0.78	All MDD	+	+	+	+	+	+	-	-	-	+
17	67889055	rs7208663	T	C	-0.044	0.006	-7.768	8.21e-15	512911	0.78	All MDD	-	-	-	-	-	-	+	+	+	+
17	67872117	rs9912770	C	T	-0.044	0.006	-7.768	8.23e-15	512914	0.78	All MDD	+	+	+	+	+	+	-	-	-	+
17	67953877	rs9907491	G	A	0.044	0.006	7.804	8.25e-15	496319	0.22	All MDD	-	-	-	-	-	-	+	?	?	-
17	67871919	rs9912084	A	C	-0.043	0.006	-7.75	8.35e-15	512914	0.78	All MDD	-	-	-	-	-	-	+	+	+	+
17	67889667	rs12452823	G	A	-0.044	0.006	-7.768	8.41e-15	512911	0.78	All MDD	+	+	+	+	+	+	-	-	-	+
5	104577501	rs11738191	A	G	0.036	0.005	7.723	8.42e-15	512338	0.48	All MDD	+	+	+	+	+	+	+	+	+	-
9	37331040	rs10973300	G	A	-0.043	0.006	-7.745	8.43e-15	512894	0.86	All MDD	+	+	+	+	+	+	+	+	-	+
9	37056376	rs10973179	G	A	-0.043	0.006	-7.782	8.44e-15	512732	0.86	All MDD	+	+	+	+	+	+	+	+	-	+
5	104568333	rs12658007	A	G	0.036	0.005	7.723	8.47e-15	512578	0.47	All MDD	+	+	+	+	+	+	+	+	+	-
17	67876634	rs4569324	C	T	-0.043	0.006	-7.75	8.49e-15	512912	0.78	All MDD	+	+	+	+	+	+	-	-	-	+
17	67876787	rs62084247	C	T	-0.043	0.006	-7.75	8.49e-15	512912	0.78	All MDD	+	+	+	+	+	+	-	-	-	+
17	67896718	rs3206817	A	G	-0.044	0.006	-7.768	8.53e-15	512913	0.78	All MDD	-	-	-	-	-	-	+	+	+	+
9	37283346	rs62533798	T	C	-0.043	0.006	-7.745	8.54e-15	512897	0.86	All MDD	-	-	-	-	-	-	-	-	+	+
5	104568336	rs12658451	T	C	0.036	0.005	7.723	8.59e-15	512543	0.47	All MDD	+	+	+	+	+	+	+	+	+	-
9	37055713	rs10973178	A	G	-0.043	0.006	-7.782	8.61e-15	512732	0.86	All MDD	-	-	-	-	-	-	-	-	+	+
17	67884251	rs6504545	A	G	-0.043	0.006	-7.75	8.63e-15	512911	0.78	All MDD	-	-	-	-	-	-	+	+	+	+
9	37055112	rs10973177	A	G	-0.043	0.006	-7.782	8.68e-15	512766	0.86	All MDD	-	-	-	-	-	-	-	-	+	+
17	68073785	rs9330556	T	G	-0.041	0.005	-7.774	8.71e-15	495728	0.71	All MDD	-	-	-	-	-	-	-	?	?	+
17	67863117	rs62084240	C	A	-0.043	0.006	-7.75	8.79e-15	512913	0.78	All MDD	+	+	+	+	+	+	-	-	-	+
17	67927036	rs62085993	T	C	-0.043	0.006	-7.75	9e-15	512909	0.78	All MDD	-	-	-	-	-	-	+	+	+	+
17	67875482	rs12451707	G	A	-0.043	0.006	-7.75	9.13e-15	512914	0.78	All MDD	+	+	+	+	+	+	-	-	-	+
5	104577567	rs13172611	C	T	0.036	0.005	7.702	9.17e-15	512295	0.48	All MDD	-	-	-	-	-	-	-	-	-	-
5	104577563	rs11738197	A	C	0.036	0.005	7.702	9.26e-15	512295	0.48	All MDD	+	+	+	+	+	+	+	+	+	-
17	67875443	rs9890629	G	A	-0.043	0.006	-7.75	9.32e-15	512913	0.78	All MDD	+	+	+	+	+	+	-	-	-	+
17	67864743	rs59950564	A	G	-0.043	0.006	-7.75	9.33e-15	512912	0.78	All MDD	-	-	-	-	-	-	+	+	+	+
17	67864291	rs60432293	T	C	-0.043	0.006	-7.75	9.5e-15	512914	0.78	All MDD	-	-	-	-	-	-	+	+	+	+
17	68026895	rs6504574	G	A	0.041	0.005	7.792	9.56e-15	495703	0.28	All MDD	-	-	-	-	-	-	-	?	?	-
9	37100528	rs10973207	G	T	-0.043	0.006	-7.727	9.63e-15	512472	0.86	All MDD	+	+	+	+	+	+	+	+	-	+
17	68022389	rs8182243	T	C	0.041	0.005	7.792	9.65e-15	495712	0.28	All MDD	+	+	+	+	+	+	+	?	?	-
9	37377469	rs62533809	T	C	-0.043	0.006	-7.818	9.66e-15	512056	0.86	All MDD	-	-	-	-	-	-	-	-	+	+
17	67832594	rs62084210	A	G	-0.043	0.006	-7.75	9.68e-15	511903	0.78	All MDD	-	-	-	-	-	-	+	+	+	+
5	104359094	rs77200921	T	C	-0.038	0.005	-7.714	9.81e-15	506450	0.65	All MDD	-	-	-	-	-	-	-	-	+	+
9	37361788	rs72737794	A	G	-0.043	0.006	-7.727	9.86e-15	512704	0.85	All MDD	-	-	-	-	-	-	-	-	+	+
5	104576618	rs10078807	A	G	0.036	0.005	7.702	9.9e-15	512214	0.49	All MDD	+	+	+	+	+	+	+	+	+	-
17	67861598	rs2365764	G	A	-0.043	0.006	-7.732	1.01e-14	512911	0.78	All MDD	+	+	+	+	+	+	-	-	-	+
9	37361317	rs10973308	C	T	-0.043	0.006	-7.727	1.01e-14	512795	0.85	All MDD	+	+	+	+	+	+	+	+	-	+
17	67861061	rs2128792	C	T	-0.043	0.006	-7.732	1.02e-14	512911	0.78	All MDD	+	+	+	+	+	+	-	-	-	+
9	37291037	rs62533801	T	C	-0.043	0.006	-7.727	1.02e-14	512894	0.86	All MDD	-	-	-	-	-	-	-	-	+	+
17	67845202	rs2365468	C	T	-0.043	0.006	-7.696	1.04e-14	512911	0.78	All MDD	+	+	+	+	+	+	-	-	-	+
17	67841543	rs6504543	T	C	-0.043	0.006	-7.696	1.04e-14	512905	0.78	All MDD	-	-	-	-	-	-	+	+	+	+
9	37271784	rs62533797	G	A	-0.043	0.006	-7.727	1.04e-14	512859	0.85	All MDD	+	+	+	+	+	+	+	+	-	+
9	37293630	rs3802420	T	C	-0.043	0.006	-7.727	1.05e-14	512894	0.86	All MDD	-	-	-	-	-	-	-	-	+	+
17	68025637	rs7406031	C	T	0.041	0.005	7.774	1.05e-14	495702	0.28	All MDD	-	-	-	-	-	-	-	?	?	-
9	37293082	rs62533802	A	G	-0.043	0.006	-7.727	1.06e-14	512893	0.86	All MDD	-	-	-	-	-	-	-	-	+	+
5	104455343	rs2403326	A	G	-0.036	0.005	-7.723	1.07e-14	512743	0.52	All MDD	-	-	-	-	-	-	-	-	-	+
17	67857247	rs11079709	C	T	-0.043	0.006	-7.732	1.08e-14	512912	0.78	All MDD	+	+	+	+	+	+	-	-	-	+
9	37288941	rs58265246	C	A	-0.042	0.006	-7.709	1.1e-14	512894	0.86	All MDD	+	+	+	+	+	+	+	+	-	+
9	37295661	rs10973291	G	A	-0.042	0.006	-7.709	1.1e-14	512897	0.85	All MDD	+	+	+	+	+	+	+	+	-	+
9	37099338	rs10973206	G	A	-0.043	0.006	-7.764	1.1e-14	512882	0.86	All MDD	+	+	+	+	+	+	+	+	-	+
9	37333913	rs59849435	C	T	-0.042	0.006	-7.709	1.12e-14	512891	0.86	All MDD	+	+	+	+	+	+	+	+	-	+
17	68039994	rs62084693	C	T	0.042	0.005	7.722	1.13e-14	495538	0.28	All MDD	-	-	-	-	-	-	-	?	?	-
17	68025870	rs7406141	T	C	0.041	0.005	7.774	1.14e-14	495709	0.28	All MDD	+	+	+	+	+	+	+	?	?	-
17	67851209	rs7212293	A	G	-0.043	0.006	-7.679	1.16e-14	512911	0.78	All MDD	-	-	-	-	-	-	+	+	+	+
17	67852878	rs4791048	G	A	-0.043	0.006	-7.679	1.18e-14	512911	0.78	All MDD	+	+	+	+	+	+	-	-	-	+
17	67896903	rs56404791	T	G	-0.043	0.006	-7.679	1.23e-14	512911	0.78	All MDD	-	-	-	-	-	-	+	+	+	+
17	67917242	rs55896768	T	C	-0.043	0.006	-7.679	1.23e-14	512906	0.78	All MDD	-	-	-	-	-	-	+	+	+	+
17	67834462	rs1976052	C	T	-0.044	0.006	-7.768	1.27e-14	512439	0.79	All MDD	+	+	+	+	+	+	-	+	-	+
17	67925718	rs4790981	A	G	-0.043	0.006	-7.679	1.27e-14	512884	0.78	All MDD	-	-	-	-	-	-	+	+	+	+
17	67896636	rs56148300	T	C	-0.043	0.006	-7.679	1.27e-14	512911	0.78	All MDD	-	-	-	-	-	-	+	+	+	+
17	67873957	rs12602912	C	T	-0.043	0.006	-7.696	1.28e-14	512912	0.78	All MDD	+	+	+	+	+	+	-	-	-	+
17	68028479	rs7211282	G	A	0.041	0.005	7.755	1.29e-14	495711	0.28	All MDD	-	-	-	-	-	-	-	?	?	-
17	67934656	rs4791300	A	G	-0.043	0.006	-7.661	1.3e-14	512883	0.78	All MDD	-	-	-	-	-	-	+	+	+	+
5	104471231	rs35313049	T	C	-0.036	0.005	-7.702	1.31e-14	512791	0.52	All MDD	-	-	-	-	-	-	-	-	-	+
17	67916844	rs8072225	A	G	-0.043	0.006	-7.661	1.31e-14	512903	0.78	All MDD	-	-	-	-	-	-	+	+	+	+
18	53199573	rs8084239	T	C	-0.036	0.005	-7.66	1.32e-14	512911	0.51	All MDD	-	-	-	-	-	-	-	+	+	+
5	104585069	rs254011	C	A	-0.036	0.005	-7.723	1.33e-14	512325	0.56	All MDD	+	+	+	+	+	+	+	+	+	+
9	37289935	rs10973289	A	C	-0.043	0.006	-7.745	1.39e-14	512847	0.86	All MDD	-	-	-	-	-	-	-	-	+	+
5	104466653	rs2860455	C	A	-0.036	0.005	-7.702	1.39e-14	512774	0.52	All MDD	+	+	+	+	+	+	+	+	+	+
17	67934821	rs4791299	A	G	-0.043	0.006	-7.661	1.43e-14	512883	0.78	All MDD	-	-	-	-	-	-	+	+	+	+
17	68051614	rs7214557	T	C	-0.041	0.005	-7.679	1.47e-14	495679	0.72	All MDD	-	-	-	-	-	-	-	?	?	+
17	68053058	rs7503206	G	A	-0.041	0.005	-7.679	1.47e-14	495703	0.71	All MDD	+	+	+	+	+	+	+	?	?	+
17	67892668	rs6504549	A	G	-0.043	0.006	-7.643	1.47e-14	512907	0.78	All MDD	-	-	-	-	-	-	+	+	+	+
5	104629522	rs185260	A	C	-0.037	0.005	-7.625	1.49e-14	512750	0.58	All MDD	-	-	-	-	-	-	-	-	-	+
5	104459991	rs2919961	C	A	-0.036	0.005	-7.681	1.53e-14	512789	0.52	All MDD	+	+	+	+	+	+	+	+	+	+
17	67889932	rs6504548	T	C	-0.043	0.006	-7.643	1.54e-14	512908	0.78	All MDD	-	-	-	-	-	-	+	+	+	+
17	67883476	rs9897982	G	T	-0.043	0.006	-7.643	1.56e-14	512908	0.78	All MDD	+	+	+	+	+	+	-	-	-	+
17	67864943	rs8077872	G	T	-0.043	0.006	-7.643	1.61e-14	512911	0.78	All MDD	+	+	+	+	+	+	-	-	-	+
17	67829238	rs12601921	C	T	-0.043	0.006	-7.732	1.65e-14	512507	0.79	All MDD	+	+	+	+	+	+	-	+	-	+
5	104474609	rs6881764	G	A	-0.036	0.005	-7.681	1.67e-14	512770	0.52	All MDD	+	+	+	+	+	+	+	+	+	+
9	37052083	rs10973172	C	T	-0.042	0.006	-7.709	1.7e-14	512708	0.86	All MDD	+	+	+	+	+	+	+	+	-	+
5	104476959	rs60734212	G	A	-0.036	0.005	-7.66	1.76e-14	512773	0.52	All MDD	+	+	+	+	+	+	+	+	+	+
5	104580027	rs10479297	A	G	0.036	0.005	7.617	1.89e-14	512328	0.48	All MDD	+	+	+	+	+	+	+	+	+	-
6	26831017	rs374593247	G	T	0.073	0.01	7.625	1.91e-14	490261	0.92	All MDD	-	-	-	-	-	-	?	?	?	?
17	68054795	rs62084711	C	T	0.041	0.005	7.642	1.93e-14	495709	0.29	All MDD	-	-	-	-	-	-	-	?	?	-
9	37375181	rs56128808	A	C	-0.042	0.006	-7.709	2.01e-14	512352	0.86	All MDD	-	-	-	-	-	-	-	-	+	+
17	68038360	rs6504576	T	C	-0.041	0.005	-7.642	2.08e-14	512276	0.72	All MDD	-	-	-	-	-	-	-	+	+	+
6	28732575	rs6456834	T	G	-0.069	0.009	-7.678	2.09e-14	496273	0.16	All MDD	-	-	-	-	-	-	+	?	?	+
18	53198529	rs62099231	G	A	-0.036	0.005	-7.596	2.14e-14	512908	0.51	All MDD	+	+	+	+	+	+	+	-	-	+
18	53197090	rs2069191	T	C	-0.036	0.005	-7.596	2.23e-14	512900	0.51	All MDD	-	-	-	-	-	-	-	+	+	+
5	104369156	rs1899386	C	T	-0.037	0.005	-7.612	2.25e-14	506440	0.65	All MDD	+	+	+	+	+	+	+	+	-	+
9	37045828	rs4483247	A	G	-0.042	0.006	-7.673	2.26e-14	512659	0.86	All MDD	-	-	-	-	-	-	-	-	+	+
5	104619660	rs254023	T	C	-0.036	0.005	-7.563	2.42e-14	512623	0.58	All MDD	-	-	-	-	-	-	-	-	-	+
18	53200189	rs8084351	G	A	-0.036	0.005	-7.596	2.43e-14	512914	0.51	All MDD	+	+	+	+	+	+	+	-	-	+
17	68079772	rs34937122	A	G	-0.04	0.005	-7.547	2.44e-14	512323	0.71	All MDD	-	-	-	-	-	-	-	+	-	-
6	28721895	rs9468413	C	A	-0.069	0.009	-7.656	2.44e-14	496314	0.16	All MDD	+	+	+	+	+	+	-	?	?	+
6	28716406	rs9295778	T	G	-0.069	0.009	-7.656	2.46e-14	496289	0.16	All MDD	-	-	-	-	-	-	+	?	?	+
17	68079426	rs62084742	A	G	-0.04	0.005	-7.547	2.46e-14	512303	0.71	All MDD	-	-	-	-	-	-	-	+	-	-
18	53220378	rs4632195	C	T	-0.036	0.005	-7.596	2.51e-14	512835	0.5	All MDD	+	+	+	+	+	+	+	-	-	+
17	67964738	rs59956089	T	C	-0.043	0.006	-7.625	2.52e-14	495686	0.77	All MDD	-	-	-	-	-	-	+	?	?	+
5	104505571	rs13187104	T	G	-0.036	0.005	-7.617	2.57e-14	512797	0.52	All MDD	-	-	-	-	-	-	-	-	-	+
5	104502855	rs11747766	T	G	-0.036	0.005	-7.617	2.58e-14	512803	0.52	All MDD	-	-	-	-	-	-	-	-	-	+
17	68054289	rs7209959	C	T	0.04	0.005	7.604	2.73e-14	495715	0.29	All MDD	-	-	-	-	-	-	-	?	?	-
17	67979269	rs4791212	C	T	-0.043	0.006	-7.589	2.97e-14	496241	0.77	All MDD	+	+	+	+	+	+	+	?	?	+
5	104491957	rs67909927	A	G	-0.036	0.005	-7.596	3.09e-14	512745	0.52	All MDD	-	-	-	-	-	-	-	-	-	+
5	104538561	rs4515268	T	G	-0.036	0.005	-7.574	3.13e-14	512806	0.52	All MDD	-	-	-	-	-	-	-	-	-	+
17	67971327	rs62086042	C	T	0.04	0.005	7.528	3.15e-14	496076	0.27	All MDD	-	-	-	-	-	-	+	?	?	-
5	104369805	rs964040	A	G	-0.037	0.005	-7.551	3.23e-14	506567	0.65	All MDD	-	-	-	-	-	-	-	-	+	+
17	68037868	rs7503834	G	A	0.04	0.005	7.585	3.25e-14	512234	0.28	All MDD	-	-	-	-	-	-	-	+	+	-
5	104540201	rs1363097	C	T	-0.036	0.005	-7.574	3.32e-14	512792	0.52	All MDD	+	+	+	+	+	+	+	+	+	+
5	104496393	rs7706513	G	A	-0.036	0.005	-7.574	3.34e-14	512803	0.52	All MDD	+	+	+	+	+	+	+	+	+	+
5	104623644	rs254045	A	G	-0.036	0.005	-7.521	3.36e-14	512618	0.58	All MDD	-	-	-	-	-	-	-	-	-	+
5	104363027	rs2963222	A	G	-0.037	0.005	-7.551	3.6e-14	506130	0.65	All MDD	-	-	-	-	-	-	-	-	+	+
17	67977615	rs62086045	G	A	-0.042	0.006	-7.571	3.63e-14	496238	0.77	All MDD	+	+	+	+	+	+	+	?	?	+
5	104507816	rs11958220	C	T	-0.036	0.005	-7.574	3.72e-14	512805	0.52	All MDD	+	+	+	+	+	+	+	+	+	+
18	53196809	rs7230446	G	A	-0.035	0.005	-7.511	3.96e-14	512906	0.52	All MDD	+	+	+	+	+	+	+	-	-	+
18	53196913	rs17487484	T	G	-0.035	0.005	-7.511	3.97e-14	512906	0.52	All MDD	-	-	-	-	-	-	-	+	+	+
18	53196710	rs7230285	G	A	-0.035	0.005	-7.511	4e-14	512906	0.52	All MDD	+	+	+	+	+	+	+	-	-	+
17	67974721	rs62086044	G	T	-0.042	0.006	-7.554	4.01e-14	496233	0.77	All MDD	+	+	+	+	+	+	+	?	?	+
5	104540492	rs1363096	G	A	-0.036	0.005	-7.553	4.02e-14	512793	0.52	All MDD	+	+	+	+	+	+	+	+	+	+
5	104606092	rs2018142	C	A	0.035	0.005	7.532	4.18e-14	512599	0.47	All MDD	-	-	-	-	-	-	-	-	-	-
5	104605700	rs10455065	T	C	0.035	0.005	7.532	4.29e-14	512566	0.47	All MDD	+	+	+	+	+	+	+	+	+	-
5	104511868	rs11747125	C	T	-0.035	0.005	-7.532	4.58e-14	512804	0.52	All MDD	+	+	+	+	+	+	+	+	+	+
17	67991933	rs9891146	T	C	0.039	0.005	7.577	4.64e-14	496017	0.28	All MDD	+	+	+	+	+	+	-	?	?	-
5	104513061	rs4703307	C	A	-0.035	0.005	-7.532	4.99e-14	512803	0.52	All MDD	+	+	+	+	+	+	+	+	+	+
5	104614550	rs254020	C	T	-0.036	0.005	-7.458	5.04e-14	512622	0.58	All MDD	+	+	+	+	+	+	+	+	+	+
17	67930488	rs73338706	T	C	-0.052	0.007	-7.478	5.22e-14	362295	0.78	All MDD	-	-	?	-	-	-	+	+	+	+
17	67994384	rs56305452	C	A	0.041	0.006	7.527	5.32e-14	495184	0.23	All MDD	-	-	-	-	-	-	+	?	?	-
5	104531638	rs1363098	G	A	-0.035	0.005	-7.511	5.32e-14	512818	0.52	All MDD	+	+	+	+	+	+	+	+	+	+
6	28744470	rs1233578	A	G	0.068	0.009	7.484	5.44e-14	496330	0.85	All MDD	+	+	+	+	+	+	+	?	?	-
5	104605369	rs1363101	T	G	0.035	0.005	7.489	5.45e-14	512602	0.47	All MDD	+	+	+	+	+	+	+	+	+	-
5	104605714	rs10455066	T	G	0.035	0.005	7.489	5.63e-14	512566	0.47	All MDD	+	+	+	+	+	+	+	+	+	-
5	104528176	rs969397	G	A	-0.035	0.005	-7.511	5.67e-14	512807	0.52	All MDD	+	+	+	+	+	+	+	+	+	+
6	28860102	rs3132388	C	T	0.085	0.011	7.496	6.12e-14	391429	0.93	All MDD	-	-	-	?	-	-	?	?	?	-
17	67981016	rs4790941	G	A	-0.042	0.006	-7.5	6.15e-14	496236	0.77	All MDD	+	+	+	+	+	+	-	?	?	+
17	67843094	rs8073510	A	G	-0.051	0.007	-7.449	6.31e-14	362299	0.78	All MDD	-	-	?	-	-	-	+	+	+	+
17	67867350	rs34872586	T	C	-0.051	0.007	-7.449	6.35e-14	362302	0.78	All MDD	-	-	?	-	-	-	+	+	+	+
5	104542951	rs4482879	A	C	-0.035	0.005	-7.489	6.67e-14	512787	0.52	All MDD	-	-	-	-	-	-	-	-	-	+
17	67980937	rs7210027	C	T	0.042	0.006	7.482	6.69e-14	496215	0.23	All MDD	-	-	-	-	-	-	+	?	?	-
17	67829258	rs12601919	A	G	-0.053	0.007	-7.514	6.75e-14	345322	0.78	All MDD	-	-	?	-	-	-	+	?	?	+
5	104642625	rs33817	G	A	-0.036	0.005	-7.417	6.94e-14	512814	0.58	All MDD	+	+	+	+	+	+	+	+	+	+
6	28789125	rs9257187	C	T	0.084	0.011	7.469	7.1e-14	391429	0.93	All MDD	-	-	-	?	-	-	?	?	?	-
17	67869919	rs61067468	G	A	-0.051	0.007	-7.435	7.18e-14	362303	0.78	All MDD	+	+	?	+	+	+	-	-	-	+
5	104370169	rs2963227	G	A	-0.037	0.005	-7.449	7.27e-14	506580	0.65	All MDD	+	+	+	+	+	+	+	-	-	+
5	104544112	rs4703040	G	T	-0.035	0.005	-7.468	7.51e-14	512806	0.52	All MDD	+	+	+	+	+	+	+	+	+	+
5	104346578	rs1561780	G	A	-0.037	0.005	-7.449	7.53e-14	506441	0.65	All MDD	+	+	+	+	+	+	+	+	-	+
13	53283407	rs7323372	T	C	-0.036	0.005	-7.417	7.83e-14	512867	0.58	All MDD	-	-	-	-	-	-	+	-	+	+
3	49633604	rs73077107	G	A	0.047	0.006	7.516	7.96e-14	512812	0.87	All MDD	-	-	-	-	-	-	-	-	-	-
6	28826138	rs3135295	T	C	0.084	0.011	7.46	8.05e-14	391429	0.93	All MDD	+	+	+	?	+	+	?	?	?	-
17	67986827	rs62086046	C	T	-0.042	0.006	-7.464	8.24e-14	496230	0.77	All MDD	+	+	+	+	+	+	-	?	?	+
6	28826127	rs3118359	G	T	0.084	0.011	7.451	8.37e-14	391429	0.93	All MDD	-	-	-	?	-	-	?	?	?	-
17	67984173	rs11656743	G	A	0.042	0.006	7.429	8.88e-14	496209	0.23	All MDD	-	-	-	-	-	-	+	?	?	-
6	28870852	rs3132392	T	C	0.084	0.011	7.442	9.17e-14	391429	0.93	All MDD	+	+	+	?	+	+	?	?	?	-
6	28808540	rs9257223	T	C	0.084	0.011	7.442	9.19e-14	391429	0.93	All MDD	+	+	+	?	+	+	?	?	?	-
6	28805578	rs3132373	G	T	0.084	0.011	7.442	9.19e-14	391429	0.93	All MDD	-	-	-	?	-	-	?	?	?	-
6	28800490	rs7766699	G	A	0.084	0.011	7.442	9.2e-14	391429	0.93	All MDD	-	-	-	?	-	-	?	?	?	-
6	28801155	rs9257217	C	T	0.084	0.011	7.442	9.2e-14	391429	0.93	All MDD	-	-	-	?	-	-	?	?	?	-
6	28799705	rs7761321	C	A	0.084	0.011	7.442	9.26e-14	391429	0.93	All MDD	-	-	-	?	-	-	?	?	?	-
6	28810946	rs3131341	C	T	0.084	0.011	7.434	9.57e-14	391429	0.93	All MDD	-	-	-	?	-	-	?	?	?	-
6	28871626	rs3135304	G	A	0.084	0.011	7.434	9.6e-14	391429	0.93	All MDD	-	-	-	?	-	-	?	?	?	-
6	28807787	rs3131343	G	A	0.084	0.011	7.434	9.75e-14	391429	0.93	All MDD	-	-	-	?	-	-	?	?	?	-
6	28871576	rs3131094	C	A	0.084	0.011	7.434	9.86e-14	391429		All MDD	-	-	-	?	-	-	?	?	?	-
6	28788311	rs9257184	C	T	0.084	0.011	7.434	9.9e-14	391429	0.93	All MDD	-	-	-	?	-	-	?	?	?	-
13	53266934	rs980186	T	G	0.035	0.005	7.383	9.91e-14	512584	0.52	All MDD	+	+	+	+	+	+	-	-	-	-
6	29199798	rs3116830	G	A	0.084	0.011	7.416	1e-13	391429	0.93	All MDD	-	-	-	?	-	-	?	?	?	-
6	28819607	rs9257227	T	C	0.084	0.011	7.434	1.01e-13	391429	0.93	All MDD	+	+	+	?	+	+	?	?	?	-
6	28872021	rs3135306	G	A	0.084	0.011	7.425	1.02e-13	391429	0.93	All MDD	-	-	-	?	-	-	?	?	?	-
6	28834372	rs3118357	G	A	0.084	0.011	7.425	1.02e-13	391429	0.93	All MDD	-	-	-	?	-	-	?	?	?	-
6	28820992	rs3135294	G	A	0.084	0.011	7.425	1.04e-13	391429	0.93	All MDD	-	-	-	?	-	-	?	?	?	-
17	67971887	rs62086043	A	G	-0.042	0.006	-7.429	1.05e-13	496233	0.77	All MDD	-	-	-	-	-	-	+	?	?	+
6	28800921	rs7767099	C	T	0.084	0.011	7.425	1.06e-13	391429	0.93	All MDD	-	-	-	?	-	-	?	?	?	-
6	28814383	rs3132397	G	A	0.084	0.011	7.425	1.07e-13	391429	0.93	All MDD	-	-	-	?	-	-	?	?	?	-
6	28814533	rs3132396	T	C	0.084	0.011	7.425	1.08e-13	391429	0.93	All MDD	+	+	+	?	+	+	?	?	?	-
6	28789712	rs9257188	T	C	0.084	0.011	7.416	1.08e-13	391429	0.93	All MDD	+	+	+	?	+	+	?	?	?	-
17	67833242	rs12449312	A	C	-0.051	0.007	-7.391	1.09e-13	361328	0.78	All MDD	-	-	?	-	-	-	+	+	+	+
17	67966122	rs10445361	T	G	-0.042	0.006	-7.429	1.09e-13	496217	0.77	All MDD	-	-	-	-	-	-	+	?	?	+
6	28863834	rs3131336	C	T	0.084	0.011	7.416	1.1e-13	391429	0.93	All MDD	-	-	-	?	-	-	?	?	?	-
6	28808340	rs4324798	G	A	0.084	0.011	7.416	1.1e-13	391429	0.93	All MDD	-	-	-	?	-	-	?	?	?	-
6	28849813	rs9257262	C	T	0.084	0.011	7.416	1.11e-13	391429	0.93	All MDD	-	-	-	?	-	-	?	?	?	-
6	28872122	rs3118366	T	C	0.084	0.011	7.416	1.11e-13	391429	0.93	All MDD	+	+	+	?	+	+	?	?	?	-
6	28871932	rs3135305	A	G	0.084	0.011	7.416	1.11e-13	391429	0.93	All MDD	+	+	+	?	+	+	?	?	?	-
13	53260839	rs1322958	G	A	0.035	0.005	7.362	1.11e-13	512564	0.52	All MDD	-	-	-	-	-	-	+	+	+	-
6	28871752	rs3118367	T	C	0.084	0.011	7.416	1.11e-13	391429	0.93	All MDD	+	+	+	?	+	+	?	?	?	-
6	28865324	rs3118370	T	G	0.084	0.011	7.416	1.11e-13	391429	0.93	All MDD	+	+	+	?	+	+	?	?	?	-
6	28869660	rs3131093	C	T	0.084	0.011	7.416	1.11e-13	391429	0.93	All MDD	-	-	-	?	-	-	?	?	?	-
6	28870028	rs3132391	G	A	0.084	0.011	7.416	1.11e-13	391429	0.93	All MDD	-	-	-	?	-	-	?	?	?	-
6	28833391	rs3132376	G	A	0.084	0.011	7.416	1.11e-13	391429	0.93	All MDD	-	-	-	?	-	-	?	?	?	-
6	29272601	rs3117326	C	T	0.084	0.011	7.398	1.12e-13	391429	0.93	All MDD	-	-	-	?	-	-	?	?	?	-
6	28863244	rs3132389	T	G	0.084	0.011	7.416	1.16e-13	391429	0.93	All MDD	+	+	+	?	+	+	?	?	?	-
3	18678552	rs9838564	A	C	-0.038	0.005	-7.451	1.16e-13	512751	0.3	All MDD	-	-	-	-	-	-	-	+	-	+
3	18677356	rs7622818	A	C	-0.038	0.005	-7.451	1.17e-13	512756	0.3	All MDD	-	-	-	-	-	-	-	+	-	+
6	28879607	rs3135307	C	T	0.084	0.011	7.407	1.19e-13	391429	0.93	All MDD	-	-	-	?	-	-	?	?	?	-
6	29243665	rs3117339	C	T	0.084	0.011	7.389	1.2e-13	391429	0.93	All MDD	-	-	-	?	-	-	?	?	?	-
3	18687386	rs9845140	C	A	-0.038	0.005	-7.451	1.21e-13	512798	0.3	All MDD	+	+	+	+	+	+	+	-	+	+
3	49465346	rs111599092	G	A	0.045	0.006	7.426	1.23e-13	512877	0.86	All MDD	-	-	-	-	-	-	-	-	-	+
3	18676816	rs7622320	A	C	-0.038	0.005	-7.451	1.23e-13	512819	0.3	All MDD	-	-	-	-	-	-	-	+	-	+
6	28857794	rs3131345	G	A	0.084	0.011	7.407	1.24e-13	391429	0.93	All MDD	-	-	-	?	-	-	?	?	?	?
6	28857796	rs3132387	G	A	0.084	0.011	7.407	1.24e-13	391429	0.93	All MDD	-	-	-	?	-	-	?	?	?	?
6	28835514	rs9257248	C	T	0.084	0.011	7.398	1.24e-13	391429	0.93	All MDD	-	-	-	?	-	-	?	?	?	-
6	28841261	rs3132394	T	G	0.084	0.011	7.398	1.24e-13	391429	0.93	All MDD	+	+	+	?	+	+	?	?	?	-
6	28836911	rs3135297	G	A	0.084	0.011	7.398	1.25e-13	391429	0.93	All MDD	-	-	-	?	-	-	?	?	?	-
6	28846669	rs3131335	T	C	0.084	0.011	7.398	1.25e-13	391429	0.93	All MDD	+	+	+	?	+	+	?	?	?	-
6	28856222	rs3132384	C	A	0.084	0.011	7.398	1.25e-13	391429	0.93	All MDD	-	-	-	?	-	-	?	?	?	-
6	28841821	rs3132393	T	C	0.084	0.011	7.398	1.25e-13	391429	0.93	All MDD	+	+	+	?	+	+	?	?	?	-
6	28841215	rs3132395	A	G	0.084	0.011	7.398	1.25e-13	391429	0.93	All MDD	+	+	+	?	+	+	?	?	?	-
6	28850120	rs7760313	T	C	0.084	0.011	7.398	1.25e-13	391429	0.93	All MDD	+	+	+	?	+	+	?	?	?	-
6	28852103	rs9257267	A	G	0.084	0.011	7.398	1.25e-13	391429		All MDD	+	+	+	?	+	+	?	?	?	-
6	28853899	rs9257271	G	A	0.084	0.011	7.398	1.25e-13	391429	0.93	All MDD	-	-	-	?	-	-	?	?	?	-
6	29076924	rs3131085	G	A	0.083	0.011	7.381	1.27e-13	391429	0.93	All MDD	-	-	-	?	-	-	?	?	?	-
6	28857197	rs3132385	C	T	0.084	0.011	7.398	1.3e-13	391429	0.93	All MDD	-	-	-	?	-	-	?	?	?	-
3	18696304	rs9826966	A	G	-0.038	0.005	-7.431	1.3e-13	512803	0.3	All MDD	-	-	-	-	-	-	-	+	-	+
6	29089862	rs3129788	G	A	0.083	0.011	7.372	1.31e-13	391429	0.93	All MDD	-	-	-	?	-	-	?	?	?	-
3	48658401	rs73078357	T	C	0.046	0.006	7.349	1.33e-13	512368	0.87	All MDD	+	+	+	+	+	+	+	+	+	-
6	28246920	rs17720293	C	T	0.066	0.009	7.404	1.35e-13	507261	0.91	All MDD	-	-	-	-	-	-	?	-	-	-
2	22323980	rs5015511	G	A	-0.035	0.005	-7.447	1.36e-13	512701	0.47	All MDD	-	-	+	+	+	-	+	+	-	+
3	49403135	rs111271782	G	A	0.044	0.006	7.4	1.38e-13	512887	0.86	All MDD	-	-	-	-	-	-	-	-	-	+
3	18697448	rs6550597	G	A	-0.038	0.005	-7.431	1.43e-13	512806	0.3	All MDD	+	+	+	+	+	+	+	-	+	+
11	28570040	rs7127383	C	T	-0.035	0.005	-7.313	1.46e-13	512757	0.4	All MDD	+	+	+	+	+	+	+	+	+	+
6	29280372	rs3130834	T	C	0.083	0.011	7.363	1.47e-13	391429	0.93	All MDD	+	+	+	?	+	+	?	?	?	-
3	49411133	rs7623687	A	C	0.044	0.006	7.383	1.48e-13	512894	0.85	All MDD	+	+	+	+	+	+	+	+	+	+
6	28783264	rs1311917	G	T	0.083	0.011	7.381	1.5e-13	391429	0.93	All MDD	-	-	-	?	-	-	?	?	?	-
6	28780504	rs1233623	C	T	0.083	0.011	7.381	1.5e-13	391429	0.93	All MDD	-	-	-	?	-	-	?	?	?	-
13	53279268	rs4243024	G	A	0.034	0.005	7.319	1.51e-13	512703	0.52	All MDD	-	-	-	-	-	-	+	+	+	-
5	104525896	rs11955377	A	C	-0.035	0.005	-7.362	1.54e-13	512650	0.52	All MDD	-	-	-	-	-	-	-	-	-	+
5	104534400	rs1582419	T	C	-0.035	0.005	-7.362	1.54e-13	512653	0.52	All MDD	-	-	-	-	-	-	-	-	-	+
3	49394971	rs73088122	C	T	0.044	0.006	7.383	1.56e-13	512894	0.85	All MDD	-	-	-	-	-	-	-	-	-	+
6	29128131	rs3130773	G	A	0.083	0.011	7.354	1.57e-13	391429	0.93	All MDD	-	-	-	?	-	-	?	?	?	-
3	48694054	rs3172494	G	T	0.047	0.006	7.413	1.6e-13	512445	0.88	All MDD	-	-	-	-	-	-	-	-	-	+
3	49458626	rs73073007	G	A	0.045	0.006	7.393	1.66e-13	512849	0.87	All MDD	-	-	-	-	-	-	-	-	-	+
6	29122234	rs3129112	G	A	0.083	0.011	7.402	1.71e-13	391429	0.93	All MDD	-	-	-	?	-	-	?	?	?	-
13	53255904	rs9536378	A	C	0.034	0.005	7.319	1.72e-13	512526	0.52	All MDD	+	+	+	+	+	+	-	-	-	-
17	67896227	rs60856912	G	T	-0.044	0.006	-7.4	1.74e-13	512103	0.81	All MDD	+	+	+	+	+	+	+	+	+	+
6	27829157	rs200490	G	T	0.069	0.009	7.362	1.78e-13	501795	0.91	All MDD	-	-	-	-	-	-	?	-	-	-
6	28785869	rs1311918	C	T	0.083	0.011	7.363	1.78e-13	391429	0.93	All MDD	-	-	-	?	-	-	?	?	?	-
17	67889795	rs11079710	C	T	-0.039	0.005	-7.404	1.81e-13	512684	0.73	All MDD	+	+	+	+	+	+	-	-	-	+
13	53474761	rs6561727	C	T	0.034	0.005	7.319	1.85e-13	512914	0.46	All MDD	-	-	-	+	-	-	-	-	-	?
6	29180617	rs3116815	A	G	0.083	0.011	7.327	1.86e-13	391429	0.93	All MDD	+	+	+	?	+	+	?	?	?	-
6	28769211	rs1233610	A	G	0.083	0.011	7.354	1.88e-13	391429	0.93	All MDD	+	+	+	?	+	+	?	?	?	-
6	28769277	rs1233611	A	G	0.083	0.011	7.354	1.88e-13	391429	0.93	All MDD	+	+	+	?	+	+	?	?	?	-
6	29185378	rs3130746	A	G	0.083	0.011	7.327	1.88e-13	391429	0.93	All MDD	+	+	+	?	+	+	?	?	?	-
6	28773957	rs9257167	C	A	0.083	0.011	7.381	1.91e-13	391429	0.93	All MDD	-	-	-	?	-	-	?	?	?	-
6	28770652	rs1233612	G	T	0.083	0.011	7.354	1.91e-13	391429	0.93	All MDD	-	-	-	?	-	-	?	?	?	-
6	27840414	rs201002	A	G	0.069	0.009	7.351	1.92e-13	501797	0.91	All MDD	+	+	+	+	+	+	?	+	+	-
6	29191852	rs3129173	A	C	0.083	0.011	7.319	1.92e-13	391429	0.93	All MDD	+	+	+	?	+	+	?	?	?	-
6	28778394	rs1233620	G	A	0.083	0.011	7.345	1.94e-13	391429	0.93	All MDD	-	-	-	?	-	-	?	?	?	-
3	18651731	rs9855153	A	G	-0.038	0.005	-7.353	1.94e-13	512829	0.3	All MDD	-	-	-	-	-	-	-	+	-	+
6	28768424	rs1233609	G	A	0.083	0.011	7.354	1.95e-13	391429	0.93	All MDD	-	-	-	?	-	-	?	?	?	-
3	18663543	rs4635727	G	A	-0.038	0.005	-7.373	1.96e-13	512829	0.3	All MDD	+	+	+	+	+	+	+	-	+	+
17	67829132	rs12603589	T	C	-0.051	0.007	-7.362	2e-13	361898	0.79	All MDD	-	-	?	-	-	-	+	-	+	+
3	18654576	rs9310571	A	G	-0.038	0.005	-7.353	2.01e-13	512880	0.3	All MDD	-	-	-	-	-	-	-	+	-	+
6	28990622	rs3131079	T	G	0.083	0.011	7.327	2.02e-13	391429	0.93	All MDD	+	+	+	?	+	+	?	?	?	-
6	28971506	rs3130885	T	C	0.083	0.011	7.319	2.04e-13	391429	0.93	All MDD	+	+	+	?	+	+	?	?	?	-
3	18653998	rs9848614	T	G	-0.038	0.005	-7.353	2.05e-13	512883	0.3	All MDD	-	-	-	-	-	-	-	+	-	+
6	28937746	rs3130892	G	A	0.083	0.011	7.327	2.06e-13	391429	0.93	All MDD	-	-	-	?	-	-	?	?	?	-
6	28938155	rs3131068	C	A	0.083	0.011	7.327	2.07e-13	391429	0.93	All MDD	-	-	-	?	-	-	?	?	?	-
6	28938014	rs3130895	G	A	0.083	0.011	7.327	2.08e-13	391429	0.93	All MDD	-	-	-	?	-	-	?	?	?	-
3	18655424	rs11128895	C	T	-0.038	0.005	-7.353	2.08e-13	512875	0.3	All MDD	+	+	+	+	+	+	+	-	+	+
3	18656668	rs4327409	G	A	-0.038	0.005	-7.353	2.08e-13	512884	0.3	All MDD	+	+	+	+	+	+	+	-	+	+
6	28884379	rs3135308	C	T	0.083	0.011	7.327	2.1e-13	391429	0.93	All MDD	-	-	-	?	-	-	?	?	?	-
6	27869489	rs200953	T	C	0.069	0.009	7.34	2.11e-13	501798	0.91	All MDD	+	+	+	+	+	+	?	+	+	-
6	28763411	rs1233599	T	G	0.083	0.011	7.336	2.11e-13	391429	0.93	All MDD	+	+	+	?	+	+	?	?	?	-
6	27830479	rs200489	T	C	0.069	0.009	7.34	2.14e-13	501797	0.91	All MDD	+	+	+	+	+	+	?	+	+	-
6	28764737	rs1233600	A	G	0.083	0.011	7.336	2.15e-13	391429	0.93	All MDD	+	+	+	?	+	+	?	?	?	-
6	28953195	rs3131073	G	A	0.083	0.011	7.327	2.15e-13	391429	0.93	All MDD	-	-	-	?	-	-	?	?	?	-
6	27848045	rs200990	T	G	0.069	0.009	7.34	2.16e-13	501795	0.91	All MDD	+	+	+	+	+	+	?	+	+	-
6	29063365	rs3117143	C	A	0.083	0.011	7.31	2.16e-13	391429	0.93	All MDD	-	-	-	?	-	-	?	?	?	-
6	27865396	rs200981	A	G	0.069	0.009	7.34	2.19e-13	501795	0.91	All MDD	+	+	+	+	+	+	?	+	+	-
6	28959765	rs3130847	A	G	0.083	0.011	7.319	2.2e-13	391429	0.93	All MDD	+	+	+	?	+	+	?	?	?	-
6	28959494	rs3135325	G	A	0.083	0.011	7.319	2.2e-13	391429	0.93	All MDD	-	-	-	?	-	-	?	?	?	-
6	29016110	rs3130896	A	G	0.083	0.011	7.366	2.22e-13	391429	0.93	All MDD	+	+	+	?	+	+	?	?	?	-
6	28989362	rs3130890	C	T	0.083	0.011	7.319	2.26e-13	391429	0.93	All MDD	-	-	-	?	-	-	?	?	?	-
5	104360729	rs2896539	A	C	-0.036	0.005	-7.306	2.27e-13	506391	0.65	All MDD	-	-	-	-	-	-	-	-	+	+
6	28756183	rs1238262	C	T	0.083	0.011	7.327	2.28e-13	391429	0.93	All MDD	-	-	-	?	-	-	?	?	?	-
6	29006488	rs3129794	G	T	0.083	0.011	7.366	2.28e-13	391429	0.93	All MDD	-	-	-	?	-	-	?	?	?	-
6	29045793	rs3129800	C	T	0.082	0.011	7.357	2.29e-13	391429	0.93	All MDD	-	-	-	?	-	-	?	?	?	-
6	29047449	rs3130747	A	G	0.082	0.011	7.357	2.29e-13	391429	0.93	All MDD	+	+	+	?	+	+	?	?	?	-
6	28759566	rs1233594	A	G	0.083	0.011	7.327	2.29e-13	391429	0.93	All MDD	+	+	+	?	+	+	?	?	?	-
6	28888028	rs3135309	A	C	0.082	0.011	7.357	2.3e-13	391429	0.93	All MDD	+	+	+	?	+	+	?	?	?	-
6	28958460	rs3130846	C	T	0.083	0.011	7.319	2.3e-13	391429	0.93	All MDD	-	-	-	?	-	-	?	?	?	-
6	29315895	rs3129682	C	T	0.082	0.011	7.357	2.31e-13	391429	0.93	All MDD	-	-	-	?	-	-	?	?	?	-
6	29014495	rs3131081	C	T	0.082	0.011	7.357	2.33e-13	391429	0.93	All MDD	-	-	-	?	-	-	?	?	?	-
6	28756064	rs9257136	A	C	0.083	0.011	7.327	2.34e-13	391429	0.93	All MDD	+	+	+	?	+	+	?	?	?	-
6	28746070	rs1233581	C	T	0.083	0.011	7.336	2.34e-13	391429	0.93	All MDD	-	-	-	?	-	-	?	?	?	-
6	28744886	rs1233579	A	G	0.083	0.011	7.319	2.37e-13	391429	0.93	All MDD	+	+	+	?	+	+	?	?	?	-
6	27848664	rs200989	A	G	0.069	0.009	7.33	2.38e-13	501794	0.91	All MDD	+	+	+	+	+	+	?	+	+	-
6	28948817	rs3130844	G	A	0.083	0.011	7.31	2.39e-13	391429	0.93	All MDD	-	-	-	?	-	-	?	?	?	-
6	28756172	rs9257137	T	C	0.083	0.011	7.319	2.39e-13	391429	0.93	All MDD	+	+	+	?	+	+	?	?	?	-
6	29039442	rs3117146	C	A	0.082	0.011	7.357	2.42e-13	391429	0.93	All MDD	-	-	-	?	-	-	?	?	?	-
6	29030672	rs3129798	G	T	0.082	0.011	7.357	2.42e-13	391429	0.93	All MDD	-	-	-	?	-	-	?	?	?	-
6	28962480	rs3131076	G	A	0.083	0.011	7.31	2.43e-13	391429	0.93	All MDD	-	-	-	?	-	-	?	?	?	-
6	28759038	rs1233593	C	T	0.083	0.011	7.319	2.43e-13	391429	0.93	All MDD	-	-	-	?	-	-	?	?	?	-
6	28894720	rs9257331	G	A	0.083	0.011	7.301	2.52e-13	391429	0.93	All MDD	-	-	-	?	-	-	?	?	?	-
6	28759344	rs9257140	G	A	0.083	0.011	7.31	2.53e-13	391429	0.93	All MDD	-	-	-	?	-	-	?	?	?	-
6	29012930	rs3130893	A	G	0.082	0.011	7.348	2.54e-13	391429	0.93	All MDD	+	+	+	?	+	+	?	?	?	-
17	68083430	rs62084746	T	C	-0.04	0.006	-7.327	2.55e-13	495632	0.76	All MDD	-	-	-	-	-	-	+	?	?	-
6	28952119	rs3131072	G	A	0.083	0.011	7.301	2.57e-13	391429	0.93	All MDD	-	-	-	?	-	-	?	?	?	-
3	18657436	rs9845443	C	T	-0.037	0.005	-7.294	2.58e-13	512790	0.3	All MDD	+	+	+	+	+	+	+	-	+	+
6	27844050	rs200996	G	A	0.069	0.009	7.319	2.58e-13	501789	0.91	All MDD	-	-	-	-	-	-	?	-	-	-
6	29021520	rs3135317	A	G	0.082	0.011	7.348	2.6e-13	391429	0.93	All MDD	+	+	+	?	+	+	?	?	?	-
3	18696541	rs7652150	T	C	-0.037	0.005	-7.275	2.61e-13	512552	0.31	All MDD	-	-	-	-	-	-	-	+	-	+
6	28775073	rs1233618	G	A	0.083	0.011	7.327	2.62e-13	391429	0.93	All MDD	-	-	-	?	-	-	?	?	?	-
6	28755644	rs9257133	C	T	0.083	0.011	7.31	2.62e-13	391429	0.93	All MDD	-	-	-	?	-	-	?	?	?	-
6	27867994	rs200950	A	G	0.069	0.009	7.319	2.64e-13	501798	0.91	All MDD	+	+	+	+	+	+	?	+	+	-
6	27867494	rs200948	T	C	0.069	0.009	7.319	2.64e-13	501795	0.91	All MDD	+	+	+	+	+	+	?	+	+	-
13	53176219	rs1923773	A	G	-0.037	0.005	-7.38	2.65e-13	512401	0.7	All MDD	-	-	-	-	-	-	+	+	+	+
6	27869198	rs200952	C	T	0.069	0.009	7.319	2.65e-13	501798	0.91	All MDD	-	-	-	-	-	-	?	-	-	-
3	18658992	rs5021426	C	T	-0.037	0.005	-7.333	2.66e-13	512830	0.3	All MDD	+	+	+	+	+	+	+	-	+	+
2	22336004	rs58184964	G	A	-0.035	0.005	-7.271	2.7e-13	511764	0.62	All MDD	+	+	+	+	+	+	+	+	-	+
6	28777675	rs1233619	G	A	0.083	0.011	7.31	2.7e-13	391429	0.93	All MDD	-	-	-	?	-	-	?	?	?	-
6	28918086	rs3131101	A	G	0.082	0.011	7.283	2.78e-13	391429	0.93	All MDD	+	+	+	?	+	+	?	?	?	-
6	28713638	rs13217472	G	A	0.083	0.011	7.31	2.79e-13	391429	0.93	All MDD	-	-	-	?	-	-	?	?	?	-
2	22336101	rs57537843	G	A	-0.035	0.005	-7.271	2.8e-13	511761	0.63	All MDD	+	+	+	+	+	+	+	+	-	+
5	104576413	rs62362443	A	C	0.034	0.005	7.277	2.84e-13	512109	0.48	All MDD	+	+	+	+	+	+	+	+	+	-
3	18648046	rs4273390	A	G	-0.037	0.005	-7.314	2.84e-13	512831	0.3	All MDD	-	-	-	-	-	-	-	+	-	+
3	18628465	rs4588383	A	C	-0.037	0.005	-7.294	2.92e-13	512732		All MDD	-	-	-	-	-	-	-	+	-	+
6	28955590	rs3130845	A	G	0.082	0.011	7.274	2.94e-13	391429	0.93	All MDD	+	+	+	?	+	+	?	?	?	-
11	28628989	rs4568992	A	G	0.043	0.006	7.356	2.97e-13	361519	0.63	All MDD	+	+	?	+	+	+	-	+	+	-
6	28980315	rs3130837	G	T	0.082	0.011	7.274	3.01e-13	391429	0.93	All MDD	-	-	-	?	-	-	?	?	?	-
6	28918088	rs3132378	A	G	0.082	0.011	7.274	3.01e-13	391429	0.93	All MDD	+	+	+	?	+	+	?	?	?	-
6	28915519	rs3132382	G	A	0.082	0.011	7.274	3.06e-13	391429	0.93	All MDD	-	-	-	?	-	-	?	?	?	-
17	67898426	rs6504550	A	G	-0.038	0.005	-7.288	3.15e-13	512727	0.73	All MDD	-	-	-	-	-	-	+	+	+	+
6	28898751	rs3130838	T	C	0.082	0.011	7.265	3.17e-13	391429	0.93	All MDD	+	+	+	?	+	+	?	?	?	-
6	27862548	rs200983	C	T	0.069	0.009	7.287	3.17e-13	501793	0.91	All MDD	-	-	-	-	-	-	?	-	-	-
6	28884674	rs3131096	T	C	0.082	0.011	7.257	3.33e-13	391429	0.93	All MDD	+	+	+	?	+	+	?	?	?	-
6	28885101	rs3118364	G	A	0.082	0.011	7.257	3.33e-13	391429	0.93	All MDD	-	-	-	?	-	-	?	?	?	-
6	28925796	rs13206458	T	C	0.082	0.011	7.257	3.35e-13	391429	0.93	All MDD	+	+	+	?	+	+	?	?	?	-
6	28923399	rs2230683	T	C	0.082	0.011	7.257	3.36e-13	391429	0.93	All MDD	+	+	+	?	+	+	?	?	?	-
6	28885420	rs3131097	A	G	0.082	0.011	7.257	3.37e-13	391429	0.93	All MDD	+	+	+	?	+	+	?	?	?	-
6	28982183	rs3130888	T	C	0.082	0.011	7.257	3.38e-13	391429		All MDD	+	+	+	?	+	+	?	?	?	?
6	28883795	rs3131095	T	C	0.082	0.011	7.257	3.4e-13	391429	0.93	All MDD	+	+	+	?	+	+	?	?	?	-
2	22325902	rs6741228	T	C	0.035	0.005	7.208	3.42e-13	494904	0.46	All MDD	+	+	+	+	+	+	+	?	?	-
6	28747789	rs1233583	G	A	0.082	0.011	7.274	3.47e-13	391429	0.93	All MDD	-	-	-	?	-	-	?	?	?	-
6	28705657	rs35243068	G	A	0.082	0.011	7.274	3.56e-13	391429	0.93	All MDD	-	-	-	?	-	-	?	?	?	-
3	18632221	rs6795061	T	C	-0.037	0.005	-7.275	3.58e-13	512752	0.3	All MDD	-	-	-	-	-	-	-	+	-	+
6	28699892	rs35044849	A	G	0.082	0.011	7.274	3.76e-13	391429	0.93	All MDD	+	+	+	?	+	+	?	?	?	-
11	28602326	rs7931440	G	T	-0.035	0.005	-7.271	3.77e-13	512864	0.39	All MDD	+	+	+	+	+	+	-	+	+	+
6	28930510	rs3118361	C	T	0.082	0.011	7.248	3.84e-13	391429	0.93	All MDD	-	-	-	?	-	-	?	?	?	-
6	28966575	rs148696809	T	C	0.082	0.011	7.239	3.84e-13	391429	0.93	All MDD	+	+	+	?	+	+	?	?	?	-
2	22331776	rs67446571	A	G	-0.035	0.005	-7.229	3.88e-13	511713	0.62	All MDD	-	-	-	-	-	-	-	-	+	+
3	18649345	rs4373086	G	A	-0.037	0.005	-7.275	3.88e-13	512833	0.3	All MDD	+	+	+	+	+	+	+	-	+	+
3	49528409	rs7638643	C	T	0.044	0.006	7.197	3.98e-13	512788	0.86	All MDD	-	-	-	-	-	-	-	-	-	+
1	73387798	rs1923234	G	A	0.035	0.005	7.25	3.99e-13	512607	0.43	All MDD	-	-	-	-	-	-	-	+	-	-
6	28865011	rs3132390	A	G	0.081	0.011	7.279	4.03e-13	391429	0.92	All MDD	+	+	+	?	+	+	?	?	?	-
1	73405522	rs12043387	A	G	0.035	0.005	7.25	4.03e-13	512912	0.43	All MDD	+	+	+	+	+	+	+	-	+	-
1	73405218	rs12035848	G	A	0.035	0.005	7.25	4.04e-13	512910	0.43	All MDD	-	-	-	-	-	-	-	+	-	-
3	18646981	rs9819708	G	T	-0.037	0.005	-7.255	4.05e-13	512813	0.3	All MDD	+	+	+	+	+	+	+	-	+	+
1	73408072	rs3964487	A	G	0.035	0.005	7.25	4.08e-13	512903	0.43	All MDD	+	+	+	+	+	+	+	-	+	-
1	73397586	rs10159196	C	T	0.035	0.005	7.25	4.12e-13	512883	0.43	All MDD	-	-	-	-	-	-	-	+	-	-
6	28888912	rs3135310	A	G	0.082	0.011	7.23	4.17e-13	391429	0.93	All MDD	+	+	+	?	+	+	?	?	?	-
6	28888963	rs3135311	A	C	0.082	0.011	7.23	4.17e-13	391429	0.93	All MDD	+	+	+	?	+	+	?	?	?	-
3	49427729	rs73088161	C	T	0.044	0.006	7.283	4.17e-13	512875	0.86	All MDD	-	-	-	-	-	-	-	-	-	+
2	22345366	rs12614708	C	A	-0.035	0.005	-7.229	4.21e-13	511780	0.63	All MDD	+	+	+	+	+	+	+	+	-	+
1	73400589	rs1416268	T	C	0.035	0.005	7.229	4.31e-13	512912	0.43	All MDD	+	+	+	+	+	+	+	-	+	-
1	73400915	rs1416269	A	G	0.035	0.005	7.229	4.31e-13	512912	0.43	All MDD	+	+	+	+	+	+	+	-	+	-
1	73433956	rs4523481	C	T	0.035	0.005	7.25	4.31e-13	512827	0.43	All MDD	-	-	-	-	-	-	-	+	-	-
1	73386902	rs11210225	G	A	0.035	0.005	7.229	4.34e-13	512610	0.43	All MDD	-	-	-	-	-	-	-	+	-	-
1	73386871	rs11210224	T	C	0.035	0.005	7.229	4.36e-13	512581	0.43	All MDD	+	+	+	+	+	+	+	-	+	-
3	49487785	rs111327216	C	T	0.044	0.006	7.197	4.37e-13	512852	0.86	All MDD	-	-	-	-	-	-	-	-	-	+
1	73386253	rs6671203	A	G	0.035	0.005	7.229	4.39e-13	512610	0.43	All MDD	+	+	+	+	+	+	+	-	+	-
1	73386069	rs6671002	A	G	0.035	0.005	7.229	4.39e-13	512610	0.43	All MDD	+	+	+	+	+	+	+	-	+	-
6	28986516	rs3129791	G	A	0.082	0.011	7.221	4.43e-13	391429	0.93	All MDD	-	-	-	?	-	-	?	?	?	-
1	73393258	rs11809486	C	T	0.035	0.005	7.229	4.44e-13	512595	0.43	All MDD	-	-	-	-	-	-	-	+	-	-
1	73386004	rs6671130	T	G	0.035	0.005	7.229	4.44e-13	512610	0.43	All MDD	+	+	+	+	+	+	+	-	+	-
1	73387777	rs1923233	C	T	0.035	0.005	7.229	4.49e-13	512607	0.43	All MDD	-	-	-	-	-	-	-	+	-	-
1	73388143	rs1923236	T	C	0.035	0.005	7.229	4.49e-13	512607	0.43	All MDD	+	+	+	+	+	+	+	-	+	-
1	73450965	rs11807366	A	G	0.035	0.005	7.25	4.5e-13	512751	0.43	All MDD	+	+	+	+	+	+	+	-	-	-
1	73400057	rs1885249	A	G	0.035	0.005	7.229	4.53e-13	512907	0.43	All MDD	+	+	+	+	+	+	+	-	+	-
1	73387256	rs1923231	T	C	0.035	0.005	7.229	4.53e-13	512610	0.43	All MDD	+	+	+	+	+	+	+	-	+	-
1	73390408	rs55994666	A	C	0.035	0.005	7.229	4.53e-13	512596	0.43	All MDD	+	+	+	+	+	+	+	-	+	-
1	73387082	rs1923230	T	C	0.035	0.005	7.229	4.53e-13	512610	0.43	All MDD	+	+	+	+	+	+	+	-	+	-
1	73388464	rs12044079	C	T	0.035	0.005	7.229	4.58e-13	512596	0.43	All MDD	-	-	-	-	-	-	-	+	-	-
1	73388601	rs11210226	A	G	0.035	0.005	7.229	4.58e-13	512596	0.43	All MDD	+	+	+	+	+	+	+	-	+	-
1	73389332	rs11210227	C	A	0.035	0.005	7.229	4.59e-13	512596	0.43	All MDD	-	-	-	-	-	-	-	+	-	-
1	73392396	rs11805813	A	G	0.035	0.005	7.229	4.59e-13	512596	0.43	All MDD	+	+	+	+	+	+	+	-	+	-
6	28515140	rs13191038	T	C	0.082	0.011	7.257	4.6e-13	391429	0.94	All MDD	+	+	+	?	+	+	?	?	?	?
1	73389368	rs1338645	G	A	0.035	0.005	7.229	4.6e-13	512596	0.43	All MDD	-	-	-	-	-	-	-	+	-	-
6	28897072	rs3135316	A	G	0.082	0.011	7.212	4.65e-13	391429	0.93	All MDD	+	+	+	?	+	+	?	?	?	-
1	73391811	rs1856410	A	G	0.035	0.005	7.229	4.68e-13	512596	0.43	All MDD	+	+	+	+	+	+	+	-	+	-
1	73389812	rs34547319	T	G	0.035	0.005	7.229	4.68e-13	512596	0.43	All MDD	+	+	+	+	+	+	+	-	+	-
1	73392780	rs11805871	A	G	0.035	0.005	7.229	4.69e-13	512596	0.43	All MDD	+	+	+	+	+	+	+	-	+	-
6	28355925	rs13198809	G	A	0.082	0.011	7.248	4.69e-13	391429	0.93	All MDD	-	-	-	?	-	-	?	?	?	-
1	73391414	rs1984201	T	C	0.035	0.005	7.229	4.7e-13	512596	0.43	All MDD	+	+	+	+	+	+	+	-	+	-
1	73390788	rs6701544	T	C	0.035	0.005	7.229	4.7e-13	512596	0.43	All MDD	+	+	+	+	+	+	+	-	+	-
1	73391158	rs6704376	T	C	0.035	0.005	7.229	4.7e-13	512596	0.43	All MDD	+	+	+	+	+	+	+	-	+	-
1	73392878	rs11809098	C	T	0.035	0.005	7.229	4.73e-13	512596	0.43	All MDD	-	-	-	-	-	-	-	+	-	-
1	73391375	rs6689493	C	T	0.035	0.005	7.229	4.76e-13	512596	0.43	All MDD	-	-	-	-	-	-	-	+	-	-
1	73391250	rs6704461	T	C	0.035	0.005	7.229	4.77e-13	512596	0.43	All MDD	+	+	+	+	+	+	+	-	+	-
22	41083668	rs12157997	G	A	-0.044	0.006	-7.18	4.77e-13	320593	0.7	All MDD	?	?	+	?	+	?	?	?	?	+
6	28976309	rs3130887	G	T	0.081	0.011	7.204	4.79e-13	391429		All MDD	-	-	-	?	-	-	?	?	?	-
3	18642375	rs7638475	G	A	-0.037	0.005	-7.235	4.83e-13	512812	0.3	All MDD	+	+	+	+	+	+	+	-	+	+
6	27845916	rs200995	T	C	0.068	0.009	7.234	4.85e-13	501803	0.91	All MDD	+	+	+	+	+	+	?	+	+	-
1	73430535	rs11580539	A	G	0.035	0.005	7.229	4.85e-13	512823	0.43	All MDD	+	+	+	+	+	+	+	-	+	-
6	28485841	rs34676049	T	G	0.082	0.011	7.248	4.9e-13	391429	0.93	All MDD	+	+	+	?	+	+	?	?	?	?
6	28390030	rs36092177	C	T	0.082	0.011	7.248	4.91e-13	391429	0.93	All MDD	-	-	-	?	-	-	?	?	?	-
6	28391855	rs2232429	T	G	0.082	0.011	7.248	4.93e-13	391429	0.93	All MDD	+	+	+	?	+	+	?	?	?	-
6	28377505	rs35017208	C	T	0.082	0.011	7.248	4.94e-13	391429	0.93	All MDD	-	-	-	?	-	-	?	?	?	-
2	22346497	rs1995812	G	A	-0.035	0.005	-7.208	4.98e-13	511800	0.63	All MDD	+	+	+	+	+	+	+	+	-	+
6	28398374	rs2232423	A	G	0.082	0.011	7.239	5.06e-13	391429	0.93	All MDD	+	+	+	?	+	+	?	?	?	-
6	28356601	rs35353359	C	T	0.082	0.011	7.239	5.09e-13	391429	0.93	All MDD	-	-	-	?	-	-	?	?	?	-
1	73392041	rs1338654	G	T	0.035	0.005	7.208	5.1e-13	512596	0.43	All MDD	-	-	-	-	-	-	-	+	-	-
9	37020625	rs2297105	A	C	-0.034	0.005	-7.191	5.12e-13	512914	0.62	All MDD	-	-	-	-	-	-	-	+	-	-
1	73396241	rs1338651	C	A	0.035	0.005	7.208	5.2e-13	512882	0.43	All MDD	-	-	-	-	-	-	-	+	-	-
22	41458442	rs9607805	C	T	0.037	0.005	7.192	5.21e-13	512590	0.29	All MDD	+	+	-	-	-	+	+	-	-	-
1	73392356	rs11809026	C	T	0.035	0.005	7.208	5.22e-13	512596	0.43	All MDD	-	-	-	-	-	-	-	+	-	-
1	73392161	rs5015578	A	G	0.035	0.005	7.208	5.22e-13	512596	0.43	All MDD	+	+	+	+	+	+	+	-	+	-
1	73392156	rs5015579	G	T	0.035	0.005	7.208	5.22e-13	512596	0.43	All MDD	-	-	-	-	-	-	-	+	-	-
3	18642718	rs10865752	T	C	-0.037	0.005	-7.216	5.24e-13	512808	0.3	All MDD	-	-	-	-	-	-	-	+	-	+
3	18638989	rs9852522	G	A	-0.037	0.005	-7.216	5.27e-13	512792	0.3	All MDD	+	+	+	+	+	+	+	-	+	+
6	28468368	rs55690788	T	C	0.082	0.011	7.239	5.3e-13	391429	0.93	All MDD	+	+	+	?	+	+	?	?	?	?
9	37019307	rs10814501	C	T	0.034	0.005	7.191	5.32e-13	512859	0.38	All MDD	-	-	-	-	-	-	-	+	-	+
2	22339737	rs12620364	G	A	-0.035	0.005	-7.188	5.32e-13	511764	0.63	All MDD	+	+	+	+	+	+	+	+	-	+
3	48670914	rs73078367	C	T	0.046	0.006	7.222	5.45e-13	512340	0.87	All MDD	-	-	-	-	-	-	-	-	-	-
1	73382854	rs7547059	C	A	0.035	0.005	7.208	5.46e-13	512616	0.43	All MDD	-	-	-	-	-	-	-	+	-	-
3	18639814	rs6550553	G	A	-0.037	0.005	-7.216	5.48e-13	512794	0.3	All MDD	+	+	+	+	+	+	+	-	+	+
6	28394532	rs34546986	G	A	0.082	0.011	7.23	5.52e-13	391429	0.93	All MDD	-	-	-	?	-	-	?	?	?	-
6	28396455	rs34871267	G	A	0.082	0.011	7.23	5.52e-13	391429	0.93	All MDD	-	-	-	?	-	-	?	?	?	-
6	29372966	rs9257800	C	T	0.081	0.011	7.232	5.62e-13	391429	0.93	All MDD	-	-	-	?	-	-	?	?	?	-
6	28381921	rs13213152	A	G	0.082	0.011	7.23	5.66e-13	391429	0.93	All MDD	+	+	+	?	+	+	?	?	?	-
1	73394345	rs11210229	A	G	0.035	0.005	7.208	5.75e-13	512883	0.43	All MDD	+	+	+	+	+	+	+	-	+	-
6	28651576	rs34724414	A	G	0.082	0.011	7.212	5.94e-13	391429	0.93	All MDD	+	+	+	?	+	+	?	?	?	-
2	22326569	rs4300861	C	T	-0.034	0.005	-7.167	5.96e-13	511741	0.63	All MDD	+	+	+	+	+	+	+	+	-	+
1	73383261	rs12135094	C	T	0.035	0.005	7.188	6.03e-13	512558	0.43	All MDD	-	-	-	-	-	-	-	+	-	-
6	28119105	rs9461432	T	C	0.059	0.008	7.195	6.05e-13	512897	0.9	All MDD	+	+	+	+	+	+	+	+	+	-
1	73419155	rs12731986	C	T	0.035	0.005	7.188	6.08e-13	512777	0.43	All MDD	-	-	-	-	-	-	-	+	-	-
13	53343730	rs9536401	T	C	0.034	0.005	7.17	6.25e-13	511521	0.46	All MDD	+	+	+	+	+	+	+	+	+	-
6	27886523	rs200977	T	C	0.068	0.009	7.223	6.29e-13	501792	0.91	All MDD	+	+	+	+	+	+	?	+	+	-
1	73383614	rs10789370	G	A	0.035	0.005	7.188	6.3e-13	512610	0.43	All MDD	-	-	-	-	-	-	-	+	-	-
6	28706221	rs4713177	A	G	-0.081	0.011	-7.214	6.31e-13	391429	0.07	All MDD	-	-	-	?	-	-	?	?	?	+
13	53183405	rs1555551	G	A	0.034	0.005	7.128	6.33e-13	512601	0.51	All MDD	-	-	-	-	-	-	+	+	+	-
13	53196903	rs9527057	A	G	0.034	0.005	7.128	6.52e-13	512604	0.51	All MDD	+	+	+	+	+	+	-	-	-	-
2	22341421	rs2339515	G	T	-0.034	0.005	-7.167	6.56e-13	511758	0.63	All MDD	+	+	+	+	+	+	+	+	-	+
2	22347202	rs1463979	A	G	-0.034	0.005	-7.146	6.66e-13	511813	0.62	All MDD	-	-	-	-	-	-	-	-	+	+
6	27877351	rs557042	C	T	0.068	0.009	7.223	6.71e-13	501794	0.91	All MDD	-	-	-	-	-	-	?	-	-	-
6	28426903	rs13201681	C	T	0.081	0.011	7.204	6.79e-13	391429	0.93	All MDD	-	-	-	?	-	-	?	?	?	-
13	53217760	rs1909650	G	A	0.034	0.005	7.167	6.82e-13	512785	0.39	All MDD	-	-	-	-	-	-	+	+	+	-
1	73383990	rs11210221	T	C	0.035	0.005	7.188	6.92e-13	512610	0.43	All MDD	+	+	+	+	+	+	+	-	+	-
1	73383972	rs11210220	T	G	0.035	0.005	7.188	6.94e-13	512610	0.43	All MDD	+	+	+	+	+	+	+	-	+	-
1	73384004	rs11210222	T	C	0.035	0.005	7.188	6.94e-13	512610	0.43	All MDD	+	+	+	+	+	+	+	-	+	-
11	28636483	rs12577364	A	G	0.043	0.006	7.133	7.02e-13	361652	0.63	All MDD	+	+	?	+	+	+	-	+	+	-
6	28909470	rs3135293	T	C	0.084	0.012	7.162	7.04e-13	391429	0.93	All MDD	+	+	+	?	+	+	?	?	?	-
1	73416795	rs1475064	A	G	0.034	0.005	7.167	7.04e-13	512914	0.43	All MDD	+	+	+	+	+	+	+	-	+	-
1	73393617	rs10890039	G	A	0.034	0.005	7.167	7.04e-13	512485	0.43	All MDD	-	-	-	-	-	-	-	+	-	-
1	73393684	rs6696623	C	T	0.034	0.005	7.167	7.05e-13	512591	0.43	All MDD	-	-	-	-	-	-	-	+	-	-
13	53205919	rs4886270	G	T	0.033	0.005	7.106	7.12e-13	512673	0.5	All MDD	-	-	-	-	-	-	+	+	+	-
6	29195923	rs3116829	C	A	0.08	0.011	7.198	7.18e-13	391429	0.93	All MDD	-	-	-	?	-	-	?	?	?	-
6	29207721	rs9257611	G	A	0.08	0.011	7.198	7.22e-13	391429	0.93	All MDD	-	-	-	?	-	-	?	?	?	-
6	29222195	rs3130808	G	A	0.08	0.011	7.198	7.23e-13	391429	0.93	All MDD	-	-	-	?	-	-	?	?	?	-
6	29214120	rs3130828	C	A	0.08	0.011	7.198	7.23e-13	391429	0.93	All MDD	-	-	-	?	-	-	?	?	?	-
1	73386407	rs6673919	T	C	0.034	0.005	7.167	7.24e-13	512606	0.43	All MDD	+	+	+	+	+	+	+	-	+	-
6	28766899	rs1233604	G	A	0.081	0.011	7.168	7.31e-13	391429	0.93	All MDD	-	-	-	?	-	-	?	?	?	-
6	27063250	rs13191326	A	G	0.062	0.009	7.174	7.4e-13	507285	0.91	All MDD	+	+	+	+	+	+	?	+	-	-
13	53343095	rs1443914	T	C	0.034	0.005	7.128	7.53e-13	511526	0.45	All MDD	+	+	+	+	+	+	+	+	+	-
1	73382822	rs7546987	C	T	0.034	0.005	7.167	7.69e-13	512543	0.43	All MDD	-	-	-	-	-	-	-	+	-	-
1	73383302	rs12120214	G	A	0.034	0.005	7.167	7.81e-13	512499	0.43	All MDD	-	-	-	-	-	-	-	+	-	-
1	73383304	rs12127629	A	C	0.034	0.005	7.167	7.81e-13	512499	0.43	All MDD	+	+	+	+	+	+	+	-	+	-
1	73383333	rs11210219	G	A	0.034	0.005	7.167	7.84e-13	512499	0.43	All MDD	-	-	-	-	-	-	-	+	-	-
13	53186021	rs9536370	T	C	0.033	0.005	7.106	7.99e-13	512623	0.51	All MDD	+	+	+	+	+	+	-	-	-	-
6	28662914	rs13194504	G	A	0.081	0.011	7.168	7.99e-13	391429	0.93	All MDD	-	-	-	?	-	-	?	?	?	-
13	53180159	rs9568826	G	A	0.033	0.005	7.106	8.19e-13	512738	0.51	All MDD	-	-	-	-	-	-	+	+	+	-
6	29251712	rs3117333	G	A	0.08	0.011	7.18	8.24e-13	391429	0.93	All MDD	-	-	-	?	-	-	?	?	?	-
11	28628549	rs4471400	C	T	0.034	0.005	7.146	8.27e-13	512104	0.63	All MDD	-	-	-	-	-	-	+	-	-	-
6	27842848	rs175597	T	C	0.068	0.01	7.126	8.65e-13	501788	0.91	All MDD	+	+	+	+	+	+	?	+	+	-
6	28173682	rs8180562	G	A	0.059	0.008	7.146	8.67e-13	512890	0.9	All MDD	-	-	-	-	-	-	-	-	-	-
6	28175340	rs9380064	A	G	0.059	0.008	7.146	8.71e-13	512890	0.9	All MDD	+	+	+	+	+	+	+	+	+	-
6	27074508	rs35526527	C	A	0.062	0.009	7.151	8.76e-13	507277	0.91	All MDD	-	-	-	-	-	-	?	-	+	-
6	27032066	rs13217285	C	T	0.061	0.009	7.116	9.18e-13	507245	0.91	All MDD	-	-	-	-	-	-	?	-	+	-
3	18713205	rs4390955	C	A	-0.037	0.005	-7.157	9.45e-13	512789	0.3	All MDD	+	+	+	+	+	+	+	-	+	+
2	22466524	rs12712474	T	C	0.034	0.005	7.149	9.59e-13	511095	0.46	All MDD	+	+	+	+	+	+	+	+	+	-
11	28631449	rs4275621	A	G	0.034	0.005	7.083	9.7e-13	512003	0.62	All MDD	+	+	+	+	+	+	-	+	+	-
6	28124907	rs4713139	C	T	0.058	0.008	7.122	9.79e-13	512892	0.9	All MDD	-	-	-	-	-	-	-	-	-	-
6	28202519	rs735765	G	A	0.057	0.008	7.163	1.01e-12	512814	0.88	All MDD	-	-	-	-	-	-	-	-	-	-
13	53176466	rs912054	G	A	0.033	0.005	7.064	1.02e-12	512769	0.51	All MDD	-	-	-	-	-	-	+	+	+	-
6	28336607	rs67340775	A	C	0.081	0.011	7.15	1.02e-12	391429	0.93	All MDD	+	+	+	?	+	+	?	?	?	-
11	28629811	rs10835383	A	C	0.034	0.005	7.104	1.06e-12	512159	0.63	All MDD	+	+	+	+	+	+	-	+	+	-
6	27010921	rs13215879	T	C	0.061	0.009	7.105	1.06e-12	507237	0.91	All MDD	+	+	+	+	+	+	?	+	-	-
6	29238474	rs3117342	T	C	0.079	0.011	7.144	1.07e-12	391429	0.93	All MDD	+	+	+	?	+	+	?	?	?	-
6	26485345	rs9348721	A	G	0.06	0.008	7.107	1.07e-12	507276	0.89	All MDD	+	+	+	+	+	+	?	+	+	-
3	18711922	rs9817547	C	A	-0.036	0.005	-7.137	1.08e-12	512789	0.3	All MDD	+	+	+	+	+	+	+	-	+	+
11	28594152	rs2582896	A	G	0.034	0.005	7.146	1.11e-12	512869	0.62	All MDD	+	+	+	+	+	+	-	+	+	-
6	28129415	rs4713140	G	A	0.058	0.008	7.11	1.11e-12	512892	0.9	All MDD	-	-	-	-	-	-	-	-	-	-
13	53247902	rs1960348	C	T	0.033	0.005	7.064	1.11e-12	512434	0.5	All MDD	-	-	-	-	-	-	+	+	+	-
6	28364364	rs13214023	G	A	0.081	0.011	7.124	1.12e-12	391429	0.93	All MDD	-	-	-	?	-	-	?	?	?	-
13	53224224	rs2759703	G	A	0.034	0.005	7.104	1.12e-12	512715	0.39	All MDD	-	-	-	-	-	-	+	+	+	-
6	28139579	rs3757188	T	C	0.058	0.008	7.098	1.14e-12	512892	0.9	All MDD	+	+	+	+	+	+	+	+	+	-
6	28737297	rs1311911	G	T	0.08	0.011	7.098	1.16e-12	391429	0.92	All MDD	-	-	-	?	-	-	?	?	?	-
3	18722051	rs4269101	T	G	-0.037	0.005	-7.157	1.18e-12	496168	0.31	All MDD	-	-	-	-	-	-	-	?	?	+
6	28714948	rs9393926	G	A	-0.08	0.011	-7.098	1.18e-12	391429	0.08	All MDD	+	+	+	?	+	+	?	?	?	+
3	48364733	rs73074316	A	G	0.059	0.008	7.072	1.19e-12	391429	0.93	All MDD	+	+	+	?	+	+	?	?	?	+
3	48533253	rs11710798	A	C	0.046	0.007	7.108	1.19e-12	511936	0.88	All MDD	+	+	+	+	+	+	+	+	+	-
11	28594153	rs2582897	T	C	0.034	0.005	7.125	1.19e-12	512882	0.62	All MDD	+	+	+	+	+	+	-	+	+	-
3	49583934	rs143311886	C	T	0.043	0.006	7.15	1.21e-12	512738	0.86	All MDD	-	-	-	-	-	-	-	-	-	-
6	29150970	rs3130725	T	G	0.079	0.011	7.126	1.21e-12	391429	0.93	All MDD	+	+	+	?	+	+	?	?	?	-
6	29367377	rs9257793	T	C	0.076	0.011	7.075	1.22e-12	391429	0.91	All MDD	+	+	+	?	+	+	?	?	?	-
11	28585152	rs10835360	T	C	0.034	0.005	7.125	1.22e-12	512890	0.62	All MDD	+	+	+	+	+	+	-	+	+	-
11	28590845	rs4520584	G	A	0.034	0.005	7.125	1.27e-12	512898	0.62	All MDD	-	-	-	-	-	-	+	-	-	-
6	29143998	rs3129120	T	C	0.079	0.011	7.117	1.27e-12	391429	0.93	All MDD	+	+	+	?	+	+	?	?	?	-
11	28585698	rs7952220	T	C	0.034	0.005	7.125	1.27e-12	512890	0.62	All MDD	+	+	+	+	+	+	-	+	+	-
6	29443655	rs1535039	T	C	0.08	0.011	7.107	1.29e-12	391429	0.93	All MDD	+	+	+	?	+	+	?	?	?	-
11	28593837	rs2585814	A	G	0.034	0.005	7.125	1.29e-12	512868	0.62	All MDD	+	+	+	+	+	+	-	+	+	-
6	28728286	rs9393929	A	C	-0.079	0.011	-7.08	1.31e-12	391429	0.08	All MDD	-	-	-	?	-	-	?	?	?	+
11	28586227	rs4923546	G	A	0.034	0.005	7.104	1.31e-12	512897	0.62	All MDD	-	-	-	-	-	-	+	-	-	-
11	28596864	rs2585811	G	A	0.034	0.005	7.104	1.32e-12	512791	0.62	All MDD	-	-	-	-	-	-	+	-	-	-
11	28629363	rs6484376	A	G	0.034	0.005	7.083	1.33e-12	512151	0.63	All MDD	+	+	+	+	+	+	-	+	+	-
11	28596075	rs4244537	C	A	0.034	0.005	7.104	1.35e-12	512894	0.62	All MDD	-	-	-	-	-	-	+	-	-	-
3	49539584	rs73074830	A	C	0.043	0.006	7.133	1.36e-12	512796	0.86	All MDD	+	+	+	+	+	+	+	+	+	-
13	53248963	rs7997656	C	T	0.033	0.005	7.021	1.36e-12	512463	0.5	All MDD	-	-	-	-	-	-	+	+	+	-
6	28076050	rs34712084	A	G	0.058	0.008	7.11	1.37e-12	512898	0.9	All MDD	+	+	+	+	+	+	+	+	+	-
17	68003451	rs74564337	C	T	-0.039	0.006	-7.055	1.38e-12	495687	0.75	All MDD	+	+	+	+	+	+	-	?	?	+
6	28347103	rs35016036	C	T	0.08	0.011	7.106	1.38e-12	391429	0.93	All MDD	-	-	-	?	-	-	?	?	?	-
6	28085045	rs1321505	A	C	0.058	0.008	7.11	1.38e-12	512902	0.9	All MDD	+	+	+	+	+	+	+	+	+	-
11	28582930	rs11030382	C	T	0.034	0.005	7.104	1.41e-12	512892	0.62	All MDD	-	-	-	-	-	-	+	-	-	-
11	28628635	rs4575255	A	G	0.034	0.005	7.063	1.44e-12	512119	0.63	All MDD	+	+	+	+	+	+	-	+	+	-
11	28628323	rs7121736	A	G	0.034	0.005	7.063	1.46e-12	512100	0.63	All MDD	+	+	+	+	+	+	-	+	+	-
11	28594704	rs10742196	T	C	0.034	0.005	7.104	1.5e-12	512869	0.62	All MDD	+	+	+	+	+	+	-	+	+	-
6	29516438	rs2523431	G	T	0.079	0.011	7.071	1.55e-12	391429	0.93	All MDD	-	-	-	?	-	-	?	?	?	-
6	28159062	rs9468300	C	T	0.058	0.008	7.061	1.55e-12	512876	0.9	All MDD	-	-	-	-	-	-	-	-	-	-
11	28582122	rs7128734	A	G	0.034	0.005	7.083	1.56e-12	512889	0.62	All MDD	+	+	+	+	+	+	-	+	+	-
6	29474924	rs2746150	C	T	0.079	0.011	7.071	1.59e-12	391429	0.93	All MDD	-	-	-	?	-	-	?	?	?	-
11	28632083	rs7124523	T	C	0.034	0.005	7.063	1.59e-12	512172	0.63	All MDD	+	+	+	+	+	+	-	+	+	-
11	28631941	rs6484377	T	G	0.034	0.005	7.063	1.59e-12	512169	0.63	All MDD	+	+	+	+	+	+	-	+	+	-
11	28597209	rs10767727	G	A	0.034	0.005	7.083	1.61e-12	512742	0.62	All MDD	-	-	-	-	-	-	+	-	-	-
11	28632180	rs7124653	T	G	0.034	0.005	7.063	1.61e-12	512173	0.63	All MDD	+	+	+	+	+	+	-	+	+	-
3	18633152	rs4619804	A	C	-0.036	0.005	-7.118	1.62e-12	512256	0.3	All MDD	-	-	-	-	-	-	-	+	-	+
17	68004487	rs62086889	C	T	-0.039	0.006	-7.036	1.62e-12	495719	0.75	All MDD	+	+	+	+	+	+	-	?	?	+
6	28350554	rs35744819	G	T	0.08	0.011	7.088	1.66e-12	391429	0.93	All MDD	-	-	-	?	-	-	?	?	?	-
3	18723425	rs6773385	C	T	-0.036	0.005	-7.039	1.66e-12	512735	0.31	All MDD	+	+	+	+	+	+	+	-	+	+
6	29306359	rs3117427	T	C	0.079	0.011	7.081	1.68e-12	391429	0.93	All MDD	+	+	+	?	+	+	?	?	?	-
11	28632479	rs4290216	C	T	0.034	0.005	7.042	1.68e-12	512176	0.63	All MDD	-	-	-	-	-	-	+	-	-	-
11	28633511	rs7938026	A	C	0.034	0.005	7.042	1.68e-12	512196	0.63	All MDD	+	+	+	+	+	+	-	+	+	-
6	29292654	rs3117425	C	T	0.078	0.011	7.063	1.69e-12	391429	0.92	All MDD	-	-	-	?	-	-	?	?	?	-
6	28337731	rs35030260	G	A	0.08	0.011	7.08	1.71e-12	391429	0.93	All MDD	-	-	-	?	-	-	?	?	?	-
6	28338894	rs13217619	T	C	0.08	0.011	7.08	1.71e-12	391429	0.93	All MDD	+	+	+	?	+	+	?	?	?	-
13	53200492	rs2004422	A	G	0.034	0.005	7.02	1.75e-12	512720	0.36	All MDD	+	+	+	+	+	+	-	-	-	-
11	28634125	rs4244538	G	T	0.034	0.005	7.042	1.77e-12	512215	0.63	All MDD	-	-	-	-	-	-	+	-	-	-
11	28648570	rs6484386	G	T	0.034	0.005	7.042	1.8e-12	512414	0.63	All MDD	-	-	-	-	-	-	+	-	-	-
13	53206736	rs1407689	G	T	0.035	0.005	7.082	1.8e-12	496210	0.36	All MDD	-	-	-	-	-	-	+	?	?	-
11	28632740	rs12282355	G	A	0.034	0.005	7.042	1.81e-12	512188	0.63	All MDD	-	-	-	-	-	-	+	-	-	-
11	28628859	rs4350350	C	T	0.034	0.005	7.042	1.82e-12	512029	0.63	All MDD	-	-	-	-	-	-	+	-	-	-
6	28710580	rs7775835	T	C	-0.074	0.011	-7.076	1.82e-12	391429	0.11	All MDD	-	-	-	?	-	-	?	?	?	+
11	28634462	rs7928893	T	G	0.034	0.005	7.042	1.85e-12	512219	0.63	All MDD	+	+	+	+	+	+	-	+	+	-
11	28646269	rs4534569	A	G	0.034	0.005	7.042	1.85e-12	512412	0.63	All MDD	+	+	+	+	+	+	-	+	+	-
11	28627190	rs11030393	A	G	0.034	0.005	7.021	1.86e-12	512092	0.63	All MDD	+	+	+	+	+	+	-	+	+	-
11	28645542	rs7130649	T	C	0.034	0.005	7.042	1.88e-12	512412	0.63	All MDD	+	+	+	+	+	+	-	+	+	-
11	28639271	rs7937781	A	G	0.034	0.005	7.021	1.91e-12	512392	0.63	All MDD	+	+	+	+	+	+	-	+	+	-
6	29374998	rs3749971	G	A	0.078	0.011	7.073	1.91e-12	391429	0.93	All MDD	-	-	-	?	-	-	?	?	?	-
22	41044420	rs13055800	G	A	-0.036	0.005	-7	1.91e-12	512900	0.7	All MDD	-	-	+	+	+	-	-	+	+	+
11	28627124	rs11030392	G	A	0.034	0.005	7.021	1.92e-12	512092	0.63	All MDD	-	-	-	-	-	-	+	-	-	-
13	53195653	rs1322953	T	C	0.034	0.005	7	1.92e-12	512698	0.37	All MDD	+	+	+	+	+	+	-	-	-	-
9	37014645	rs4878673	G	A	0.033	0.005	7	1.92e-12	512628	0.37	All MDD	-	-	-	-	-	-	-	+	-	+
11	28648417	rs7942414	T	C	0.034	0.005	7.021	1.92e-12	512416	0.63	All MDD	+	+	+	+	+	+	-	+	+	-
3	49568952	rs73074855	G	A	0.043	0.006	6.984	1.94e-12	512712	0.87	All MDD	-	-	-	-	-	-	-	-	-	-
11	28632994	rs10835384	A	G	0.034	0.005	7.021	1.95e-12	512171	0.63	All MDD	+	+	+	+	+	+	-	+	+	-
17	68001201	rs4791295	G	A	-0.039	0.006	-7	1.97e-12	495697	0.75	All MDD	+	+	+	+	+	+	-	?	?	+
11	28633321	rs7935241	G	A	0.034	0.005	7.021	1.98e-12	512175	0.63	All MDD	-	-	-	-	-	-	+	-	-	-
11	28649587	rs2356015	T	C	0.034	0.005	7.021	1.98e-12	512416	0.63	All MDD	+	+	+	+	+	+	-	+	+	-
11	28635703	rs4344470	A	G	0.034	0.005	7.021	1.99e-12	512245	0.63	All MDD	+	+	+	+	+	+	-	+	+	-
11	28646393	rs4372430	C	T	0.034	0.005	7.021	1.99e-12	512411	0.63	All MDD	-	-	-	-	-	-	+	-	-	-
11	28637410	rs6484379	G	A	0.034	0.005	7.021	1.99e-12	512272	0.63	All MDD	-	-	-	-	-	-	+	-	-	-
22	41042057	rs4821989	C	T	-0.036	0.005	-6.981	2e-12	512902	0.7	All MDD	-	-	+	+	+	-	-	+	+	+
11	28646124	rs2883826	G	A	0.034	0.005	7.021	2e-12	512411	0.63	All MDD	-	-	-	-	-	-	+	-	-	-
11	28626408	rs4290215	G	T	0.034	0.005	7.021	2e-12	512092	0.63	All MDD	-	-	-	-	-	-	+	-	-	-
11	28649222	rs2356016	A	G	0.034	0.005	7.021	2.01e-12	512416	0.63	All MDD	+	+	+	+	+	+	-	+	+	-
17	68003532	rs6504568	C	T	0.039	0.006	7	2.01e-12	495691	0.25	All MDD	-	-	-	-	-	-	+	?	?	-
11	28638658	rs4337023	T	C	0.034	0.005	7.021	2.01e-12	512391	0.63	All MDD	+	+	+	+	+	+	-	+	+	-
11	28646869	rs6484385	T	C	0.034	0.005	7.021	2.02e-12	512411	0.63	All MDD	+	+	+	+	+	+	-	+	+	-
13	53475354	rs17574479	A	C	-0.034	0.005	-7.02	2.03e-12	512914	0.68	All MDD	-	-	-	+	-	-	-	-	+	?
11	28654592	rs11030401	G	A	0.034	0.005	7.021	2.04e-12	512422	0.63	All MDD	-	-	-	-	-	-	+	-	-	-
11	28580674	rs2585817	A	G	0.034	0.005	7.042	2.04e-12	512914	0.62	All MDD	+	+	+	+	+	+	-	+	+	-
6	29447687	rs2523443	C	A	0.079	0.011	7.036	2.05e-12	391429	0.93	All MDD	-	-	-	?	-	-	?	?	?	?
11	28644793	rs11030399	A	C	0.034	0.005	7.021	2.07e-12	512412	0.63	All MDD	+	+	+	+	+	+	-	+	+	-
12	24017434	rs6487370	T	C	-0.035	0.005	-7.041	2.07e-12	512469	0.34	All MDD	-	-	-	-	-	-	-	+	-	+
13	53199889	rs1322948	T	C	0.034	0.005	7	2.08e-12	512716	0.36	All MDD	+	+	+	+	+	+	-	-	-	-
11	28624151	rs4274191	G	A	0.034	0.005	7.021	2.1e-12	512080	0.63	All MDD	-	-	-	-	-	-	+	-	-	-
11	28654623	rs11030402	A	G	0.034	0.005	7.021	2.11e-12	512420	0.63	All MDD	+	+	+	+	+	+	-	+	+	-
11	28624037	rs4267058	T	C	0.034	0.005	7	2.11e-12	512079	0.63	All MDD	+	+	+	+	+	+	-	+	+	-
6	29298706	rs3117439	G	A	0.078	0.011	7.027	2.12e-12	391429	0.93	All MDD	-	-	-	?	-	-	?	?	?	-
11	28621752	rs10835368	T	C	-0.034	0.005	-7	2.12e-12	512048	0.37	All MDD	-	-	-	-	-	-	+	-	-	+
11	28580626	rs2582895	C	A	0.034	0.005	7.042	2.13e-12	512891	0.62	All MDD	-	-	-	-	-	-	+	-	-	-
11	28623338	rs10835382	T	C	0.034	0.005	7	2.15e-12	512081	0.63	All MDD	+	+	+	+	+	+	-	+	+	-
9	37008410	rs7032647	T	C	0.033	0.005	6.979	2.16e-12	512776	0.36	All MDD	+	+	+	+	+	+	+	-	+	+
17	68005014	rs8081714	A	G	0.038	0.006	6.982	2.18e-12	495735	0.25	All MDD	+	+	+	+	+	+	-	?	?	-
13	53176855	rs2806940	C	T	0.034	0.005	6.98	2.19e-12	512897	0.37	All MDD	-	-	-	-	-	-	+	+	+	-
11	28624272	rs10767737	T	G	0.034	0.005	7	2.21e-12	512080	0.63	All MDD	+	+	+	+	+	+	-	+	+	-
11	28624925	rs4576808	C	T	0.034	0.005	7	2.22e-12	512082	0.63	All MDD	-	-	-	-	-	-	+	-	-	-
11	28623283	rs10835381	A	G	0.034	0.005	7	2.23e-12	512082	0.63	All MDD	+	+	+	+	+	+	-	+	+	-
11	28655190	rs4923552	A	G	0.034	0.005	7	2.23e-12	512439	0.63	All MDD	+	+	+	+	+	+	-	+	+	-
22	41231920	rs9611522	C	T	-0.037	0.005	-6.981	2.23e-12	512403	0.71	All MDD	+	+	+	+	+	+	-	+	+	+
13	53243308	rs71430868	C	T	-0.035	0.005	-6.98	2.25e-12	512776	0.69	All MDD	+	+	+	+	+	+	-	-	-	+
13	53243681	rs9536375	G	A	-0.035	0.005	-6.98	2.25e-12	512779	0.69	All MDD	+	+	+	+	+	+	-	-	-	+
13	53177893	rs1923772	A	G	0.034	0.005	6.98	2.26e-12	512891	0.36	All MDD	+	+	+	+	+	+	-	-	-	-
11	28622480	rs10835375	G	A	0.034	0.005	7	2.27e-12	511743	0.63	All MDD	-	-	-	-	-	-	+	-	-	-
13	53207074	rs2806965	A	G	0.034	0.005	7	2.28e-12	512784	0.36	All MDD	+	+	+	+	+	+	-	-	-	-
11	28655717	rs7942482	T	C	0.034	0.005	7	2.29e-12	512440	0.63	All MDD	+	+	+	+	+	+	-	+	+	-
17	68102838	rs35230316	T	C	0.036	0.005	6.962	2.29e-12	495004	0.3	All MDD	+	+	+	+	+	+	+	?	?	-
11	28622491	rs10767736	T	G	0.034	0.005	7	2.29e-12	512077	0.63	All MDD	+	+	+	+	+	+	-	+	+	-
11	28622565	rs11030388	G	T	0.034	0.005	7	2.3e-12	512076	0.63	All MDD	-	-	-	-	-	-	+	-	-	-
11	28644517	rs11030398	G	A	0.034	0.005	7	2.31e-12	512402	0.63	All MDD	-	-	-	-	-	-	+	-	-	-
3	18768044	rs4364183	G	A	-0.036	0.005	-6.98	2.31e-12	512871	0.31	All MDD	+	+	+	+	+	+	+	-	+	-
2	22477532	rs7596367	C	T	0.033	0.005	7	2.31e-12	512863	0.47	All MDD	-	-	-	-	-	-	-	-	-	-
11	28623079	rs11030391	A	G	0.034	0.005	7	2.32e-12	512082	0.63	All MDD	+	+	+	+	+	+	-	+	+	-
11	28622745	rs73434729	C	A	0.034	0.005	7	2.32e-12	512071	0.63	All MDD	-	-	-	-	-	-	+	-	-	-
10	104769806	rs17766570	A	G	0.041	0.006	7.017	2.34e-12	512522	0.81	All MDD	+	+	+	+	+	+	-	+	+	-
11	28622424	rs10835374	G	A	0.034	0.005	7	2.39e-12	511686	0.63	All MDD	-	-	-	-	-	-	+	-	-	-
6	28301047	rs33932084	A	G	0.079	0.011	7.027	2.4e-12	391429	0.93	All MDD	+	+	+	?	+	+	?	?	?	-
3	18763163	rs9847248	G	A	-0.036	0.005	-6.961	2.42e-12	512893	0.31	All MDD	+	+	+	+	+	+	+	-	+	+
6	27742386	rs17693963	A	C	0.074	0.011	7.019	2.43e-12	391429	0.91	All MDD	+	+	+	?	+	+	?	?	?	-
3	18751848	rs9835977	T	C	-0.036	0.005	-6.961	2.44e-12	512820	0.31	All MDD	-	-	-	-	-	-	-	+	-	-
3	18763242	rs9867083	T	C	-0.036	0.005	-6.961	2.46e-12	512891	0.31	All MDD	-	-	-	-	-	-	-	+	-	+
3	18757540	rs4432663	A	G	-0.036	0.005	-6.961	2.47e-12	512886	0.31	All MDD	-	-	-	-	-	-	-	+	-	+
22	41041300	rs73174660	T	C	-0.036	0.005	-6.962	2.48e-12	512854	0.7	All MDD	+	+	-	-	-	+	+	-	-	+
11	28623055	rs12576604	A	G	0.034	0.005	6.979	2.49e-12	511866	0.63	All MDD	+	+	+	+	+	+	-	+	+	-
2	22474627	rs1396728	C	T	0.033	0.005	7	2.53e-12	512875	0.47	All MDD	-	-	-	-	-	-	-	-	-	-
3	18774634	rs6765486	A	G	-0.036	0.005	-6.98	2.53e-12	512842	0.31	All MDD	-	-	-	-	-	-	-	+	-	-
6	29484359	rs1234844	T	G	0.079	0.011	7.009	2.56e-12	391429		All MDD	+	+	+	?	+	+	?	?	?	-
22	41054840	rs8142874	G	A	-0.036	0.005	-6.962	2.59e-12	512902	0.7	All MDD	-	-	+	+	+	-	-	+	+	+
9	37011389	rs944068	G	A	0.033	0.005	6.957	2.6e-12	512912	0.36	All MDD	-	-	-	-	-	-	-	+	-	+
6	28111963	rs9468287	C	A	0.058	0.008	7.012	2.6e-12	512902	0.9	All MDD	-	-	-	-	-	-	-	-	-	-
11	57914356	rs641325	T	G	0.034	0.005	7.042	2.62e-12	511738	0.33	All MDD	-	-	+	+	+	-	-	+	+	-
11	28622395	rs10835373	T	C	0.034	0.005	6.979	2.62e-12	511646	0.63	All MDD	+	+	+	+	+	+	-	+	+	-
11	28658309	rs11030403	G	A	0.034	0.005	6.979	2.62e-12	512368	0.63	All MDD	-	-	-	-	-	-	+	-	-	-
6	29388910	rs442694	G	T	0.079	0.011	7.009	2.63e-12	391429	0.93	All MDD	-	-	-	?	-	-	?	?	?	-
9	37030319	rs57268239	C	A	-0.042	0.006	-6.933	2.63e-12	512706	0.89	All MDD	+	+	+	+	+	+	+	+	-	+
9	37394153	rs7876059	T	C	-0.038	0.006	-6.982	2.66e-12	512664	0.83	All MDD	-	-	-	-	-	-	-	+	+	+
13	53164105	rs2759674	C	T	0.034	0.005	6.959	2.67e-12	512887	0.36	All MDD	-	-	-	-	-	-	+	+	+	-
6	29388554	rs9257809	A	G	0.078	0.011	6.982	2.69e-12	391429	0.92	All MDD	+	+	+	?	+	+	?	?	?	-
9	37010577	rs999510	T	C	0.033	0.005	7.021	2.7e-12	496313	0.36	All MDD	+	+	+	+	+	+	+	?	?	+
3	18774426	rs9878064	G	A	-0.036	0.005	-6.961	2.7e-12	512842	0.31	All MDD	+	+	+	+	+	+	+	-	+	-
6	28111820	rs13203816	T	C	0.08	0.011	6.974	2.74e-12	391429	0.93	All MDD	+	+	+	?	+	+	?	?	?	-
6	28113980	rs34371502	T	C	0.08	0.011	6.974	2.74e-12	391429	0.93	All MDD	+	+	+	?	+	+	?	?	?	-
6	28112850	rs34588114	C	A	0.08	0.011	6.974	2.74e-12	391429	0.93	All MDD	-	-	-	?	-	-	?	?	?	-
6	28106103	rs34662244	G	A	0.08	0.011	6.974	2.74e-12	391429	0.93	All MDD	-	-	-	?	-	-	?	?	?	-
3	18754273	rs7622860	C	A	-0.036	0.005	-6.961	2.74e-12	512845	0.31	All MDD	+	+	+	+	+	+	+	-	+	+
22	41038154	rs73174657	G	A	-0.036	0.005	-6.942	2.75e-12	512883	0.7	All MDD	-	-	+	+	+	-	-	+	+	+
6	28121703	rs71559072	C	T	0.08	0.011	6.974	2.75e-12	391429	0.93	All MDD	-	-	-	?	-	-	?	?	?	-
3	18754026	rs9827285	G	A	-0.035	0.005	-6.941	2.77e-12	512844	0.31	All MDD	+	+	+	+	+	+	+	-	+	+
6	28121953	rs66886492	C	T	0.08	0.011	6.974	2.77e-12	391429		All MDD	-	-	-	?	-	-	?	?	?	-
17	68039295	rs62084690	A	G	0.036	0.005	7	2.78e-12	495569	0.32	All MDD	+	+	+	+	+	+	+	?	?	-
2	22399755	rs9308966	T	C	0.033	0.005	6.979	2.79e-12	511460	0.49	All MDD	+	+	+	+	+	+	+	+	-	-
6	28098023	rs34166054	T	C	0.08	0.011	6.974	2.8e-12	391429	0.93	All MDD	+	+	+	?	+	+	?	?	?	-
9	37008044	rs9408284	T	G	0.041	0.006	6.983	2.8e-12	362172	0.35	All MDD	+	+	?	+	+	+	+	-	+	+
11	28622330	rs10835371	G	A	0.034	0.005	6.979	2.8e-12	511642	0.63	All MDD	-	-	-	-	-	-	+	-	-	-
9	37011292	rs959396	C	A	0.033	0.005	6.957	2.8e-12	512914	0.36	All MDD	-	-	-	-	-	-	-	+	-	+
2	22400520	rs11887562	A	G	0.033	0.005	6.979	2.8e-12	511571	0.49	All MDD	+	+	+	+	+	+	+	+	-	-
22	41056297	rs28814423	G	A	-0.036	0.005	-6.962	2.83e-12	512902	0.7	All MDD	-	-	+	+	+	-	-	+	+	+
11	28622320	rs10742197	A	G	0.034	0.005	6.979	2.86e-12	511642	0.63	All MDD	+	+	+	+	+	+	-	+	+	-
22	41064485	rs9611487	C	T	-0.036	0.005	-6.962	2.86e-12	512734	0.7	All MDD	-	-	+	+	+	-	-	+	+	+
6	29490464	rs1233493	A	G	0.078	0.011	6.964	2.88e-12	391429	0.92	All MDD	+	+	+	?	+	+	?	?	?	-
2	22519067	rs13006508	A	G	0.033	0.005	6.979	2.92e-12	512839	0.46	All MDD	+	+	+	+	+	+	+	+	+	-
6	28318208	rs13190888	G	A	0.079	0.011	6.991	2.94e-12	391429	0.93	All MDD	-	-	-	?	-	-	?	?	?	-
6	28314117	rs34661125	G	A	0.079	0.011	6.991	2.94e-12	391429	0.93	All MDD	-	-	-	?	-	-	?	?	?	-
9	37011482	rs944066	G	A	0.033	0.005	6.936	2.96e-12	512895	0.36	All MDD	-	-	-	-	-	-	-	+	-	+
6	29467578	rs2746149	T	C	0.078	0.011	6.964	2.98e-12	391429	0.92	All MDD	+	+	+	?	+	+	?	?	?	-
6	29485442	rs1233494	T	C	0.078	0.011	6.964	3.01e-12	391429	0.93	All MDD	+	+	+	?	+	+	?	?	?	-
22	41134036	rs2064560	A	G	-0.036	0.005	-6.942	3.02e-12	512741	0.7	All MDD	+	+	-	-	-	+	+	-	-	+
9	37012266	rs3758175	A	G	0.033	0.005	6.936	3.02e-12	512882	0.36	All MDD	+	+	+	+	+	+	+	-	+	+
13	53201963	rs2759708	C	T	0.033	0.005	6.979	3.03e-12	512746	0.43	All MDD	-	-	-	-	-	-	+	+	+	-
9	37030754	rs62533714	C	A	-0.042	0.006	-6.951	3.04e-12	512696	0.9	All MDD	+	+	+	+	+	+	+	+	-	+
22	41138352	rs9611503	C	T	-0.036	0.005	-6.942	3.04e-12	512749	0.7	All MDD	-	-	+	+	+	-	-	+	+	+
22	41038854	rs9611474	G	A	-0.036	0.005	-6.923	3.04e-12	512867	0.7	All MDD	-	-	+	+	+	-	-	+	+	+
13	53200596	rs2015677	T	C	0.033	0.005	6.979	3.05e-12	512699	0.43	All MDD	+	+	+	+	+	+	-	-	-	-
13	53473843	rs1373284	G	A	-0.034	0.005	-6.959	3.05e-12	512907	0.68	All MDD	+	+	+	-	+	+	+	+	-	?
13	53473943	rs1373285	G	A	-0.034	0.005	-6.959	3.05e-12	512907	0.68	All MDD	+	+	+	-	+	+	+	+	-	?
6	29445226	rs2023463	C	T	0.078	0.011	6.955	3.06e-12	391429	0.93	All MDD	-	-	-	?	-	-	?	?	?	-
9	37009389	rs7036879	T	C	0.033	0.005	6.936	3.06e-12	512779	0.36	All MDD	+	+	+	+	+	+	+	-	+	+
22	41066588	rs9611488	G	T	-0.036	0.005	-6.942	3.07e-12	512692	0.7	All MDD	-	-	+	+	+	-	-	+	+	+
22	41038646	rs9607769	G	A	-0.036	0.005	-6.923	3.08e-12	512880	0.7	All MDD	-	-	+	+	+	-	-	+	+	+
6	28322551	rs56075693	T	G	0.079	0.011	6.991	3.09e-12	391429	0.93	All MDD	+	+	+	?	+	+	?	?	?	-
13	53201844	rs2759709	T	C	0.033	0.005	6.979	3.12e-12	512742	0.43	All MDD	+	+	+	+	+	+	-	-	-	-
6	28310911	rs34950484	G	A	0.079	0.011	6.982	3.13e-12	391429	0.93	All MDD	-	-	-	?	-	-	?	?	?	-
6	28092461	rs13197574	T	C	0.079	0.011	6.956	3.16e-12	391429	0.93	All MDD	+	+	+	?	+	+	?	?	?	-
11	57897864	rs674094	A	C	0.034	0.005	6.98	3.16e-12	512191	0.3	All MDD	-	-	+	+	+	-	-	+	+	-
11	28669740	rs7119404	C	T	0.033	0.005	6.958	3.18e-12	512283	0.63	All MDD	-	-	-	-	-	-	+	-	-	-
6	29499942	rs1233488	G	A	0.078	0.011	6.973	3.18e-12	391429	0.93	All MDD	-	-	-	?	-	-	?	?	?	-
1	73363445	rs1923216	C	T	0.034	0.005	7.021	3.2e-12	512879	0.42	All MDD	-	-	-	-	-	-	-	+	-	-
3	48541976	rs73078304	A	G	0.045	0.007	6.954	3.21e-12	512063	0.88	All MDD	+	+	+	+	+	+	+	+	+	-
6	28313764	rs35072899	C	T	0.079	0.011	6.991	3.22e-12	391429	0.93	All MDD	-	-	-	?	-	-	?	?	?	-
6	28322870	rs34218844	T	C	0.079	0.011	6.982	3.25e-12	391429	0.93	All MDD	+	+	+	?	+	+	?	?	?	-
13	53184478	rs1853369	T	C	0.033	0.005	7.021	3.26e-12	496182	0.46	All MDD	+	+	+	+	+	+	-	?	?	-
1	73355598	rs2340400	T	C	0.034	0.005	7	3.27e-12	512878	0.42	All MDD	+	+	+	+	+	+	+	-	+	-
1	73371734	rs12128161	C	A	0.034	0.005	7.021	3.27e-12	512660	0.42	All MDD	-	-	-	-	-	-	-	+	-	-
6	28251883	rs9986596	G	A	0.056	0.008	6.963	3.28e-12	512894	0.89	All MDD	-	-	-	-	-	-	-	-	-	-
6	28309894	rs13191786	T	G	0.079	0.011	6.982	3.37e-12	391429	0.93	All MDD	+	+	+	?	+	+	?	?	?	-
3	18749856	rs7617003	T	C	-0.035	0.005	-6.941	3.48e-12	512813	0.31	All MDD	-	-	-	-	-	-	-	+	-	+
22	41152004	rs20551	A	G	-0.036	0.005	-6.923	3.53e-12	512741	0.7	All MDD	+	+	-	-	-	+	+	-	-	+
6	29469256	rs2206853	C	T	0.078	0.011	6.938	3.53e-12	391429	0.93	All MDD	-	-	-	?	-	-	?	?	?	-
13	53207381	rs2806964	T	C	0.033	0.005	6.957	3.59e-12	512796	0.43	All MDD	+	+	+	+	+	+	-	-	-	-
3	18746038	rs9832550	T	G	-0.035	0.005	-6.922	3.61e-12	512876	0.31	All MDD	-	-	-	-	-	-	-	+	-	+
6	28250421	rs13200462	A	C	0.056	0.008	6.963	3.61e-12	496328	0.89	All MDD	+	+	+	+	+	+	+	?	?	-
13	53207509	rs2806963	T	C	0.033	0.005	6.957	3.61e-12	512783	0.43	All MDD	+	+	+	+	+	+	-	-	-	-
6	28123802	rs35345226	A	G	0.079	0.011	6.93	3.65e-12	391429	0.93	All MDD	+	+	+	?	+	+	?	?	?	-
22	41063482	rs13053242	G	A	-0.036	0.005	-6.923	3.67e-12	512816	0.7	All MDD	-	-	+	+	+	-	-	+	+	+
6	28272137	rs11965538	G	A	0.055	0.008	6.925	3.67e-12	512914	0.88	All MDD	-	-	-	-	-	-	-	-	-	-
6	28200565	rs9368561	C	T	0.057	0.008	6.963	3.68e-12	512822	0.9	All MDD	-	-	-	-	-	-	-	-	-	-
22	41141585	rs4820428	A	G	-0.036	0.005	-6.923	3.72e-12	512749	0.7	All MDD	+	+	-	-	-	+	+	-	-	+
6	28304196	rs56189111	C	A	0.079	0.011	6.965	3.74e-12	391429	0.93	All MDD	-	-	-	?	-	-	?	?	?	-
6	28161453	rs13197175	C	T	0.079	0.011	6.93	3.74e-12	391429	0.93	All MDD	-	-	-	?	-	-	?	?	?	-
6	28162672	rs34765154	G	A	0.079	0.011	6.93	3.74e-12	391429	0.93	All MDD	-	-	-	?	-	-	?	?	?	-
6	28166443	rs35098436	T	C	0.079	0.011	6.93	3.74e-12	391429	0.93	All MDD	+	+	+	?	+	+	?	?	?	-
6	28151277	rs72846780	T	C	0.079	0.011	6.93	3.74e-12	391429	0.93	All MDD	+	+	+	?	+	+	?	?	?	-
6	28147040	rs35749575	G	T	0.079	0.011	6.93	3.74e-12	391429	0.93	All MDD	-	-	-	?	-	-	?	?	?	-
6	28162311	rs13201308	C	T	0.079	0.011	6.93	3.75e-12	391429	0.93	All MDD	-	-	-	?	-	-	?	?	?	-
22	41037315	rs9611469	T	C	-0.036	0.005	-6.904	3.75e-12	512897	0.7	All MDD	+	+	-	-	-	+	+	-	-	+
3	18747436	rs4353824	A	G	-0.035	0.005	-6.922	3.76e-12	512853	0.31	All MDD	-	-	-	-	-	-	-	+	-	+
22	41112410	rs13058113	G	T	-0.036	0.005	-6.923	3.77e-12	512756	0.7	All MDD	-	-	+	+	+	-	-	+	+	+
3	48547380	rs73078305	C	T	0.047	0.007	6.985	3.83e-12	512077	0.88	All MDD	-	-	-	-	-	-	-	-	-	-
3	18736344	rs6550617	A	G	-0.035	0.005	-6.902	3.89e-12	512817	0.31	All MDD	-	-	-	-	-	-	-	+	-	+
22	41091214	rs5995992	T	C	-0.036	0.005	-6.904	3.9e-12	512735	0.7	All MDD	+	+	-	-	-	+	+	-	-	+
6	26510848	rs9379882	C	T	0.055	0.008	6.913	3.91e-12	512914	0.88	All MDD	-	-	-	-	-	-	+	-	-	-
6	28173475	rs67297533	G	T	0.079	0.011	6.921	3.92e-12	391429		All MDD	-	-	-	?	-	-	?	?	?	-
22	41144275	rs9611505	T	C	-0.036	0.005	-6.904	3.97e-12	512742	0.7	All MDD	+	+	-	-	-	+	+	-	-	+
6	28201463	rs13195291	G	A	0.079	0.011	6.921	3.99e-12	391429	0.93	All MDD	-	-	-	?	-	-	?	?	?	-
6	28177054	rs35781323	T	C	0.079	0.011	6.912	3.99e-12	391429	0.93	All MDD	+	+	+	?	+	+	?	?	?	-
17	68019745	rs6504572	T	C	0.035	0.005	6.941	4.03e-12	495627	0.32	All MDD	+	+	+	+	+	+	+	?	?	-
17	68019847	rs6504573	T	C	0.035	0.005	6.941	4.08e-12	495640	0.32	All MDD	+	+	+	+	+	+	+	?	?	-
6	28161454	rs13197176	C	T	0.079	0.011	6.912	4.13e-12	391429	0.93	All MDD	-	-	-	?	-	-	?	?	?	-
6	29512447	rs385816	G	A	0.076	0.011	6.927	4.14e-12	391429	0.91	All MDD	-	-	-	?	-	-	?	?	?	-
11	28622366	rs10835372	T	C	0.033	0.005	6.917	4.18e-12	511643	0.63	All MDD	+	+	+	+	+	+	-	+	+	-
22	41100796	rs11090039	G	A	-0.036	0.005	-6.904	4.2e-12	512743	0.7	All MDD	-	-	+	+	+	-	-	+	+	+
17	68014941	rs34813479	A	G	0.035	0.005	6.922	4.24e-12	495625	0.32	All MDD	+	+	+	+	+	+	+	?	?	-
6	27039908	rs35741362	T	C	0.059	0.009	6.918	4.24e-12	512865	0.9	All MDD	+	+	+	+	+	+	-	+	-	-
3	18745582	rs7615925	A	C	-0.035	0.005	-6.902	4.25e-12	512872	0.31	All MDD	-	-	-	-	-	-	-	+	-	+
2	22508296	rs7572495	G	A	0.033	0.005	6.936	4.26e-12	512677	0.47	All MDD	-	-	-	-	-	-	-	-	-	-
6	26501540	rs2295593	C	T	0.055	0.008	6.9	4.29e-12	512914	0.88	All MDD	-	-	-	-	-	-	+	-	-	-
11	57899750	rs12790660	T	C	-0.034	0.005	-6.898	4.3e-12	511980	0.7	All MDD	-	-	-	-	-	-	+	-	-	+
6	28183100	rs34832585	C	T	0.079	0.011	6.912	4.3e-12	391429	0.93	All MDD	-	-	-	?	-	-	?	?	?	-
22	41074518	rs8136923	G	A	-0.036	0.005	-6.904	4.3e-12	512715	0.7	All MDD	-	-	+	+	+	-	-	+	+	+
6	28333322	rs7752448	A	G	0.072	0.01	6.923	4.36e-12	391429	0.91	All MDD	+	+	+	?	+	+	?	?	?	-
9	37021168	rs9407059	T	G	-0.032	0.005	-6.894	4.38e-12	512840	0.63	All MDD	-	-	-	-	-	-	-	+	-	-
22	41073873	rs12485034	A	G	-0.036	0.005	-6.885	4.38e-12	512706	0.7	All MDD	+	+	-	-	-	+	+	-	-	+
6	28261633	rs1778511	G	A	-0.055	0.008	-6.9	4.39e-12	512912	0.12	All MDD	+	+	+	+	+	+	+	+	+	+
2	22508359	rs7563351	T	G	0.033	0.005	6.915	4.39e-12	512676	0.47	All MDD	+	+	+	+	+	+	+	+	+	-
2	22508369	rs7599844	C	T	0.033	0.005	6.915	4.47e-12	512684	0.47	All MDD	-	-	-	-	-	-	-	-	-	-
6	29516333	rs2523432	G	A	0.076	0.011	6.927	4.52e-12	391429	0.92	All MDD	-	-	-	?	-	-	?	?	?	-
6	28267398	rs2799079	A	C	0.055	0.008	6.9	4.57e-12	512914	0.88	All MDD	+	+	+	+	+	+	+	+	+	-
2	22473535	rs1509368	C	T	0.033	0.005	6.915	4.57e-12	512879	0.47	All MDD	-	-	-	-	-	-	-	-	-	-
11	57901007	rs12798206	T	G	-0.034	0.005	-6.898	4.66e-12	511955	0.7	All MDD	+	+	-	-	-	+	+	-	-	+
6	28071151	rs71559070	G	A	0.079	0.011	6.904	4.66e-12	391429	0.93	All MDD	-	-	-	?	-	-	?	?	?	-
22	41173120	rs9611510	T	C	-0.036	0.005	-6.885	4.67e-12	512757	0.7	All MDD	+	+	-	-	-	+	+	-	-	+
9	37005564	rs6476606	A	G	0.032	0.005	6.894	4.71e-12	512914	0.35	All MDD	+	+	+	+	+	+	+	-	+	+
9	37003860	rs62533710	G	T	-0.042	0.006	-6.885	4.75e-12	512659	0.9	All MDD	+	+	+	+	+	+	+	+	-	+
2	22491796	rs7570156	A	G	0.033	0.005	6.915	4.87e-12	512704	0.47	All MDD	+	+	+	+	+	+	+	+	+	-
6	28290431	rs34691223	C	A	0.078	0.011	6.92	4.9e-12	391429	0.93	All MDD	-	-	-	?	-	-	?	?	?	-
2	22508293	rs7563236	T	C	0.033	0.005	6.915	4.93e-12	512676	0.47	All MDD	+	+	+	+	+	+	+	+	+	-
2	22509630	rs34226313	T	C	0.033	0.005	6.915	4.97e-12	512735	0.47	All MDD	+	+	+	+	+	+	+	+	+	-
18	53231670	rs62100778	A	G	-0.032	0.005	-6.872	4.98e-12	512600	0.54	All MDD	-	-	-	-	-	-	-	+	-	+
6	28254038	rs10456362	A	G	-0.055	0.008	-6.888	4.99e-12	512895	0.12	All MDD	-	-	-	-	-	-	-	-	-	+
22	41082478	rs9623320	G	A	-0.036	0.005	-6.885	4.99e-12	512543	0.7	All MDD	+	+	+	+	+	+	-	+	+	+
2	22470413	rs7603463	A	G	0.032	0.005	6.894	5.04e-12	512893	0.47	All MDD	+	+	+	+	+	+	+	+	+	-
6	29176755	rs9257566	C	T	0.073	0.011	6.906	5.08e-12	391429	0.91	All MDD	-	-	-	?	-	-	?	?	?	-
9	37007934	rs7856639	T	C	0.032	0.005	6.872	5.1e-12	512797	0.35	All MDD	+	+	+	+	+	+	+	-	+	+
6	28250019	rs68141011	G	T	0.07	0.01	6.882	5.14e-12	340095		All MDD	-	-	?	-	-	-	?	?	?	?
3	18782806	rs7428918	A	G	-0.035	0.005	-6.882	5.17e-12	512865	0.31	All MDD	-	-	-	-	-	-	-	+	-	-
2	22508081	rs7560281	T	C	0.033	0.005	6.915	5.17e-12	512717	0.46	All MDD	+	+	+	+	+	+	+	+	+	-
3	49344465	rs6774721	G	A	0.051	0.007	6.918	5.25e-12	361978	0.85	All MDD	-	-	?	-	-	-	-	-	-	+
6	27593026	rs34105070	C	T	0.078	0.011	6.877	5.32e-12	391429	0.93	All MDD	-	-	-	?	-	-	?	?	?	-
6	26316754	rs11966360	A	G	0.06	0.009	6.864	5.34e-12	512906	0.86	All MDD	+	+	+	+	+	+	-	+	+	-
6	28275017	rs1419183	A	C	0.055	0.008	6.863	5.37e-12	512913	0.88	All MDD	+	+	+	+	+	+	+	+	+	-
13	53206789	rs1407688	G	A	0.034	0.005	6.857	5.37e-12	512773	0.36	All MDD	-	-	-	-	-	-	+	+	+	-
13	53206443	rs1951724	A	G	0.034	0.005	6.857	5.45e-12	512790	0.36	All MDD	+	+	+	+	+	+	-	-	-	-
6	28282402	rs34878803	T	C	0.078	0.011	6.903	5.46e-12	391429	0.93	All MDD	+	+	+	?	+	+	?	?	?	-
11	28666860	rs7129601	G	A	0.033	0.005	6.875	5.46e-12	512309	0.64	All MDD	-	-	-	-	-	-	+	-	-	-
2	22489824	rs877024	G	A	0.032	0.005	6.894	5.48e-12	512728	0.48	All MDD	-	-	-	-	-	-	-	-	-	-
22	41078073	rs9607771	G	A	-0.036	0.005	-6.865	5.51e-12	512711	0.7	All MDD	-	-	+	+	+	-	-	+	+	+
6	27566749	rs10484399	A	G	0.078	0.011	6.868	5.52e-12	391429	0.93	All MDD	+	+	+	?	+	+	?	?	?	-
6	27597100	rs13202775	T	C	0.078	0.011	6.868	5.59e-12	391429	0.93	All MDD	+	+	+	?	+	+	?	?	?	-
2	22509148	rs1463977	T	C	0.032	0.005	6.894	5.65e-12	512744	0.46	All MDD	+	+	+	+	+	+	+	+	+	-
2	22531594	rs1509378	A	G	0.034	0.005	6.857	5.66e-12	509589	0.35	All MDD	+	+	+	+	+	+	+	+	+	-
6	27554077	rs34965299	A	G	0.078	0.011	6.86	5.68e-12	391429	0.93	All MDD	+	+	+	?	+	+	?	?	?	-
6	27555519	rs66785117	T	G	0.078	0.011	6.86	5.68e-12	391429	0.93	All MDD	+	+	+	?	+	+	?	?	?	-
6	27556090	rs140365013	G	A	0.078	0.011	6.86	5.69e-12	391429	0.93	All MDD	-	-	-	?	-	-	?	?	?	-
2	22508983	rs1979986	T	C	0.032	0.005	6.894	5.69e-12	512734	0.46	All MDD	+	+	+	+	+	+	+	+	+	-
6	27541714	rs13195636	A	C	0.078	0.011	6.86	5.79e-12	391429	0.93	All MDD	+	+	+	?	+	+	?	?	?	-
2	22440974	rs139588398	C	T	0.032	0.005	6.872	5.8e-12	512888	0.47	All MDD	-	-	-	-	-	-	-	-	-	-
2	22450634	rs6722939	C	T	0.032	0.005	6.872	5.81e-12	512890	0.47	All MDD	-	-	-	-	-	-	-	-	-	-
6	27721062	rs13212318	A	C	0.078	0.011	6.86	5.87e-12	391429	0.93	All MDD	+	+	+	?	+	+	?	?	?	-
6	27720846	rs34064842	G	T	0.078	0.011	6.86	5.87e-12	391429	0.93	All MDD	-	-	-	?	-	-	?	?	?	-
6	28262103	rs1778508	C	T	-0.055	0.008	-6.863	5.89e-12	512913	0.12	All MDD	+	+	+	+	+	+	+	+	+	+
6	28273304	rs2743555	G	A	0.055	0.008	6.863	5.94e-12	512914	0.88	All MDD	-	-	-	-	-	-	-	-	-	-
6	28283178	rs34396849	A	C	0.078	0.011	6.868	5.95e-12	391429	0.93	All MDD	+	+	+	?	+	+	?	?	?	-
2	22520406	rs1509392	T	C	0.032	0.005	6.894	6.01e-12	512801	0.46	All MDD	+	+	+	+	+	+	+	+	+	-
6	28260564	rs1679709	A	G	-0.055	0.008	-6.863	6.05e-12	512912	0.12	All MDD	-	-	-	-	-	-	-	-	-	+
2	22519484	rs6735294	T	C	0.032	0.005	6.894	6.09e-12	512861	0.46	All MDD	+	+	+	+	+	+	+	+	+	-
2	22487030	rs4366933	C	A	0.032	0.005	6.872	6.11e-12	512838	0.48	All MDD	-	-	-	-	-	-	-	-	+	-
6	28283207	rs6901575	G	A	0.055	0.008	6.875	6.2e-12	512827	0.88	All MDD	-	-	-	-	-	-	-	-	-	-
18	53265590	rs1431197	G	A	-0.032	0.005	-6.851	6.21e-12	512906	0.52	All MDD	+	+	+	+	+	+	+	-	-	+
1	72359172	rs6661921	G	A	-0.033	0.005	-6.896	6.25e-12	512881	0.37	All MDD	+	+	+	+	+	+	+	+	+	+
18	53192510	rs7233123	G	A	-0.032	0.005	-6.851	6.29e-12	512898	0.56	All MDD	+	+	+	+	+	+	+	-	+	+
6	27036319	rs57713596	C	T	0.058	0.008	6.905	6.3e-12	512867	0.9	All MDD	-	-	-	-	-	-	+	-	+	-
22	41168283	rs2057070	T	C	-0.036	0.005	-6.846	6.33e-12	512757	0.7	All MDD	+	+	-	-	-	+	+	-	-	+
22	41169823	rs9611509	A	G	-0.036	0.005	-6.846	6.34e-12	512757	0.7	All MDD	+	+	-	-	-	+	+	-	-	+
11	28671984	rs4923557	T	G	0.033	0.005	6.875	6.39e-12	511619	0.64	All MDD	+	+	+	+	+	+	-	+	+	-
9	37015808	rs60309871	G	T	-0.032	0.005	-6.851	6.4e-12	512630	0.65	All MDD	+	+	+	+	+	+	+	-	+	-
6	28253486	rs1679732	G	A	-0.055	0.008	-6.85	6.45e-12	512892	0.12	All MDD	+	+	+	+	+	+	+	+	+	+
2	22510974	rs13410782	T	C	0.032	0.005	6.872	6.47e-12	512851	0.46	All MDD	+	+	+	+	+	+	+	+	+	-
6	29556180	rs404240	A	G	0.077	0.011	6.857	6.56e-12	391429	0.93	All MDD	+	+	+	?	+	+	?	?	?	-
6	27762555	rs17750747	T	C	0.078	0.011	6.842	6.56e-12	391429	0.93	All MDD	+	+	+	?	+	+	?	?	?	-
1	73495142	rs1546271	A	G	0.033	0.005	6.917	6.57e-12	512861	0.42	All MDD	+	+	+	+	+	+	+	-	+	-
2	22451350	rs12996247	T	C	0.032	0.005	6.872	6.59e-12	512820	0.48	All MDD	+	+	+	+	+	+	+	+	+	-
6	27734782	rs13193480	A	G	0.078	0.011	6.842	6.59e-12	391429	0.93	All MDD	+	+	+	?	+	+	?	?	?	-
6	27734646	rs13193542	G	T	0.078	0.011	6.842	6.59e-12	391429	0.93	All MDD	-	-	-	?	-	-	?	?	?	-
6	27731078	rs13202291	A	G	0.078	0.011	6.842	6.59e-12	391429	0.93	All MDD	+	+	+	?	+	+	?	?	?	-
6	27618441	rs67652222	C	T	0.078	0.011	6.851	6.6e-12	391429		All MDD	-	-	-	?	-	-	?	?	?	-
1	72359177	rs6687024	C	T	-0.033	0.005	-6.896	6.74e-12	512870	0.37	All MDD	+	+	+	+	+	+	+	+	+	+
18	53302532	rs11877496	C	T	-0.032	0.005	-6.851	6.8e-12	512455	0.52	All MDD	+	+	+	+	+	+	+	-	-	+
22	41170591	rs6002271	C	T	-0.036	0.005	-6.827	6.83e-12	512743		All MDD	-	-	+	+	+	-	-	+	+	+
2	22515637	rs12712504	A	G	0.032	0.005	6.872	6.85e-12	512858	0.47	All MDD	+	+	+	+	+	+	+	+	+	-
13	53112379	rs9568808	T	C	0.032	0.005	6.809	6.93e-12	512413	0.49	All MDD	+	+	+	+	+	+	-	-	-	-
6	29558785	rs413670	G	A	0.077	0.011	6.857	6.99e-12	391429	0.93	All MDD	-	-	-	?	-	-	?	?	?	-
1	72346641	rs2815753	G	A	-0.033	0.005	-6.896	7.05e-12	512904	0.36	All MDD	+	+	+	+	+	+	+	+	+	+
2	22461063	rs10184479	G	T	0.032	0.005	6.851	7.06e-12	512905	0.47	All MDD	-	-	-	-	-	-	-	-	-	-
2	22436058	rs10183553	G	T	0.032	0.005	6.851	7.07e-12	512861	0.48	All MDD	-	-	-	-	-	-	-	-	-	-
2	22517727	rs12712506	A	C	0.032	0.005	6.872	7.09e-12	512875	0.46	All MDD	+	+	+	+	+	+	+	+	+	-
2	22441910	rs13031296	G	T	0.032	0.005	6.851	7.15e-12	512849	0.47	All MDD	-	-	-	-	-	-	-	-	-	-
1	72362538	rs10889947	T	C	-0.033	0.005	-6.875	7.17e-12	512898	0.38	All MDD	-	-	-	-	-	-	-	-	-	+
6	29553668	rs389419	C	T	0.077	0.011	6.848	7.27e-12	391429	0.93	All MDD	-	-	-	?	-	-	?	?	?	-
9	37003707	rs62533709	C	T	-0.042	0.006	-6.79	7.31e-12	490344	0.9	All MDD	+	+	+	+	+	+	?	?	?	?
22	41022225	rs71327107	T	G	-0.041	0.006	-6.867	7.36e-12	320593	0.7	All MDD	?	?	-	?	-	?	?	?	?	+
2	22517176	rs1509388	C	T	0.032	0.005	6.851	7.45e-12	512860	0.47	All MDD	-	-	-	-	-	-	-	-	-	-
2	22517468	rs1509389	C	T	0.032	0.005	6.851	7.49e-12	512736	0.47	All MDD	-	-	-	-	-	-	-	-	-	-
6	28270281	rs67998226	T	C	0.078	0.011	6.858	7.51e-12	391429	0.93	All MDD	+	+	+	?	+	+	?	?	?	-
1	72347064	rs2568961	C	T	-0.033	0.005	-6.875	7.54e-12	512883	0.36	All MDD	+	+	+	+	+	+	+	+	+	+
13	53137719	rs1322939	T	C	0.032	0.005	6.809	7.55e-12	512280	0.5	All MDD	+	+	+	+	+	+	-	-	-	-
1	72353929	rs2012697	T	C	-0.033	0.005	-6.875	7.58e-12	512890	0.37	All MDD	-	-	-	-	-	-	-	-	-	+
6	27718046	rs34432857	G	A	0.078	0.011	6.825	7.6e-12	391429	0.93	All MDD	-	-	-	?	-	-	?	?	?	-
6	27717569	rs34409918	A	G	0.078	0.011	6.825	7.64e-12	391429	0.93	All MDD	+	+	+	?	+	+	?	?	?	-
1	73490807	rs527068	C	T	0.033	0.005	6.896	7.7e-12	512869	0.42	All MDD	-	-	-	-	-	-	-	+	+	-
1	72358030	rs990871	C	T	-0.033	0.005	-6.875	7.73e-12	512911	0.37	All MDD	+	+	+	+	+	+	+	+	+	+
2	22461530	rs1396730	C	T	0.032	0.005	6.83	7.77e-12	512905	0.47	All MDD	-	-	-	-	-	-	-	-	-	-
6	29551777	rs408623	G	T	0.077	0.011	6.839	7.84e-12	391429	0.93	All MDD	-	-	-	?	-	-	?	?	?	-
3	18614858	rs336605	G	T	-0.035	0.005	-6.902	7.9e-12	512564	0.3	All MDD	+	+	+	+	+	+	+	-	+	+
13	53236055	rs7993800	C	T	0.032	0.005	6.851	7.9e-12	512707	0.43	All MDD	-	-	-	-	-	-	+	+	+	-
1	73489256	rs1067872	C	T	0.033	0.005	6.896	7.99e-12	512871	0.42	All MDD	-	-	-	-	-	-	-	+	-	-
1	73492895	rs477278	C	T	0.033	0.005	6.896	8.1e-12	512864	0.42	All MDD	-	-	-	-	-	-	-	+	+	-
13	53229173	rs1923769	T	C	0.032	0.005	6.851	8.11e-12	512736	0.43	All MDD	+	+	+	+	+	+	-	-	-	-
13	53175738	rs2806937	T	C	0.033	0.005	6.796	8.17e-12	512716	0.37	All MDD	+	+	+	+	+	+	-	-	-	-
13	53205162	rs2806966	A	G	0.032	0.005	6.851	8.2e-12	512689	0.43	All MDD	+	+	+	+	+	+	-	-	-	-
1	72346974	rs2613494	A	G	-0.033	0.005	-6.875	8.21e-12	512902	0.36	All MDD	-	-	-	-	-	-	-	-	-	+
2	22471300	rs2036731	G	A	0.032	0.005	6.83	8.3e-12	512896	0.47	All MDD	-	-	-	-	-	-	-	-	-	-
3	18615248	rs336606	T	C	-0.035	0.005	-6.882	8.31e-12	512577	0.3	All MDD	-	-	-	-	-	-	-	+	-	+
3	48277934	rs73072389	T	G	0.059	0.009	6.816	8.32e-12	391429	0.92	All MDD	+	+	+	?	+	+	?	?	?	+
6	28266819	rs2799077	C	T	0.055	0.008	6.813	8.36e-12	512914	0.88	All MDD	-	-	-	-	-	-	-	-	-	-
11	57911608	rs10896662	A	G	-0.033	0.005	-6.816	8.4e-12	511871	0.7	All MDD	+	+	-	-	-	+	+	-	-	+
1	72347446	rs1460943	C	T	-0.033	0.005	-6.875	8.41e-12	512887	0.36	All MDD	+	+	+	+	+	+	+	+	+	+
5	104383534	rs2919980	T	C	-0.032	0.005	-6.913	8.41e-12	512756	0.5	All MDD	-	-	-	-	-	-	-	-	+	+
6	27030914	rs35212793	T	C	0.058	0.008	6.857	8.43e-12	512866	0.9	All MDD	+	+	+	+	+	+	-	+	-	-
6	28156336	rs13205911	C	T	0.078	0.011	6.807	8.45e-12	391429	0.93	All MDD	-	-	-	?	-	-	?	?	?	-
1	72346566	rs2568960	A	G	-0.033	0.005	-6.875	8.46e-12	512860	0.36	All MDD	-	-	-	-	-	-	-	-	-	+
6	29178926	rs149404333	A	C	0.085	0.013	6.816	8.47e-12	320593	0.93	All MDD	?	?	+	?	+	?	?	?	?	-
6	27017828	rs56874662	C	A	0.058	0.008	6.857	8.54e-12	512859	0.9	All MDD	-	-	-	-	-	-	+	-	+	-
6	27027389	rs36022097	G	A	0.058	0.008	6.857	8.56e-12	512862	0.9	All MDD	-	-	-	-	-	-	+	-	+	-
2	22462218	rs7559638	C	T	0.032	0.005	6.83	8.6e-12	512914	0.47	All MDD	-	-	-	-	-	-	-	-	-	-
18	53185406	rs7505145	A	C	-0.032	0.005	-6.83	8.64e-12	512905	0.48	All MDD	-	-	-	-	-	-	-	+	+	+
2	22436724	rs13033024	G	A	0.032	0.005	6.83	8.67e-12	512886	0.47	All MDD	-	-	-	-	-	-	-	-	-	-
1	72346757	rs2815752	G	A	-0.033	0.005	-6.854	8.71e-12	512910	0.36	All MDD	+	+	+	+	+	+	+	+	+	+
2	22427801	rs12989860	T	G	0.032	0.005	6.809	8.72e-12	512265	0.49	All MDD	+	+	+	+	+	+	+	+	-	-
1	73480143	rs666532	G	T	0.033	0.005	6.875	8.76e-12	512863	0.42	All MDD	-	-	-	-	-	-	-	+	-	-
2	22504949	rs12712502	C	T	0.032	0.005	6.83	8.78e-12	512723	0.47	All MDD	-	-	-	-	-	-	-	-	-	-
11	57907938	rs631791	A	G	0.033	0.005	6.796	8.87e-12	511878	0.3	All MDD	-	-	+	+	+	-	-	+	+	-
1	72371817	rs11209952	C	T	-0.033	0.005	-6.854	8.96e-12	512898	0.37	All MDD	+	+	+	+	+	+	+	+	+	+
11	57911557	rs10896661	C	A	-0.033	0.005	-6.796	8.96e-12	511871	0.7	All MDD	-	-	+	+	+	-	-	+	+	+
3	48409898	rs143861937	A	G	0.056	0.008	6.817	8.98e-12	320593	0.91	All MDD	?	?	+	?	+	?	?	?	?	+
1	72346221	rs11209948	G	T	-0.033	0.005	-6.854	9.02e-12	512678	0.36	All MDD	+	+	+	+	+	+	+	+	+	+
11	57908453	rs12360939	C	T	-0.033	0.005	-6.796	9.09e-12	511878	0.7	All MDD	-	-	+	+	+	-	-	+	+	+
6	27010173	rs9717913	G	T	0.058	0.008	6.845	9.09e-12	512859	0.9	All MDD	-	-	-	-	-	-	+	-	+	-
1	72371807	rs11209951	C	T	-0.033	0.005	-6.833	9.15e-12	512887	0.37	All MDD	+	+	+	+	+	+	+	+	+	+
6	27003116	rs34864993	C	A	0.058	0.008	6.845	9.2e-12	512859	0.9	All MDD	-	-	-	-	-	-	+	-	+	-
2	22504447	rs7557726	G	T	0.032	0.005	6.851	9.21e-12	512710	0.44	All MDD	-	-	-	-	-	-	-	-	-	+
6	26555205	rs16901784	C	A	0.055	0.008	6.79	9.35e-12	496210	0.88	All MDD	-	-	-	-	-	-	+	?	?	-
13	53427651	rs113262806	T	C	-0.033	0.005	-6.796	9.37e-12	512786	0.68	All MDD	-	-	-	+	-	-	-	-	+	+
11	57908779	rs9645687	T	C	-0.033	0.005	-6.796	9.37e-12	511826	0.7	All MDD	+	+	-	-	-	+	+	-	-	+
6	27639881	rs34038546	C	A	0.078	0.011	6.798	9.47e-12	391429	0.93	All MDD	-	-	-	?	-	-	?	?	?	-
6	27638937	rs13212093	C	T	0.078	0.011	6.798	9.49e-12	391429	0.93	All MDD	-	-	-	?	-	-	?	?	?	-
2	22425993	rs1509386	T	C	0.032	0.005	6.809	9.55e-12	512273	0.49	All MDD	+	+	+	+	+	+	+	+	-	-
10	104809449	rs61867294	A	G	0.039	0.006	6.807	9.63e-12	512644	0.8	All MDD	+	+	+	+	+	+	-	+	+	-
13	53444168	rs1348465	G	A	-0.033	0.005	-6.776	9.64e-12	512770	0.68	All MDD	+	+	+	-	+	+	+	+	-	+
13	53217541	rs2806956	A	G	0.032	0.005	6.809	9.66e-12	512751	0.43	All MDD	+	+	+	+	+	+	-	-	-	-
2	22512769	rs12712503	T	C	0.032	0.005	6.809	9.69e-12	512861	0.46	All MDD	+	+	+	+	+	+	+	+	+	-
1	72299433	rs2568958	G	A	-0.033	0.005	-6.854	9.76e-12	512913	0.36	All MDD	+	+	+	+	+	+	+	+	+	+
10	105003706	rs2902645	A	G	0.039	0.006	6.789	9.78e-12	512534	0.78	All MDD	+	+	+	+	+	+	-	+	+	-
10	105004435	rs10400054	A	C	0.039	0.006	6.807	9.8e-12	512415	0.78	All MDD	+	+	+	+	+	+	-	+	+	-
10	105005110	rs61867194	A	C	0.039	0.006	6.789	9.88e-12	512509	0.78	All MDD	+	+	+	+	+	+	-	+	+	-
6	27911422	rs34788973	C	A	0.077	0.011	6.823	9.89e-12	391429	0.93	All MDD	-	-	-	?	-	-	?	?	?	-
10	105004289	rs1997063	T	C	0.039	0.006	6.789	9.93e-12	512532	0.78	All MDD	+	+	+	+	+	+	-	+	+	-
1	72298693	rs2568956	T	C	-0.033	0.005	-6.854	9.94e-12	512911	0.36	All MDD	-	-	-	-	-	-	-	-	-	+
6	27702197	rs17749927	A	G	0.078	0.011	6.798	9.96e-12	391429	0.93	All MDD	+	+	+	?	+	+	?	?	?	-
6	27654305	rs141342723	T	C	0.077	0.011	6.789	9.98e-12	391429	0.93	All MDD	+	+	+	?	+	+	?	?	?	-
9	37344532	rs10973303	C	T	-0.039	0.006	-6.759	9.99e-12	512564	0.87	All MDD	+	+	+	+	+	+	+	+	-	+
1	72372723	rs10789336	G	A	-0.033	0.005	-6.833	1.01e-11	512832	0.37	All MDD	+	+	+	+	+	+	+	+	+	+
1	73501646	rs11800984	A	C	0.033	0.005	6.854	1.01e-11	512872	0.42	All MDD	+	+	+	+	+	+	+	-	+	-
10	105004446	rs10400055	A	G	0.039	0.006	6.789	1.01e-11	512415	0.78	All MDD	+	+	+	+	+	+	-	+	+	-
6	27656861	rs34543938	A	G	0.077	0.011	6.789	1.01e-11	391429	0.93	All MDD	+	+	+	?	+	+	?	?	?	-
10	105001858	rs11192270	C	T	0.038	0.006	6.821	1.01e-11	512491	0.77	All MDD	-	-	-	-	-	-	+	-	-	-
11	113050349	rs12576197	C	T	-0.034	0.005	-6.745	1.01e-11	495918	0.75	All MDD	+	+	+	+	+	+	+	?	?	+
1	73510003	rs10465817	A	C	0.033	0.005	6.854	1.01e-11	512762	0.42	All MDD	+	+	+	+	+	+	+	-	+	-
1	73355894	rs6655995	C	A	0.033	0.005	6.854	1.01e-11	512886	0.42	All MDD	-	-	-	-	-	-	-	+	-	-
2	22453745	rs1912054	T	C	0.032	0.005	6.809	1.02e-11	512850	0.47	All MDD	+	+	+	+	+	+	+	+	+	-
22	41022150	rs926914	C	T	-0.035	0.005	-6.824	1.02e-11	512791	0.7	All MDD	+	+	+	+	+	+	-	+	+	+
1	72285502	rs3101336	T	C	-0.033	0.005	-6.833	1.02e-11	512913	0.36	All MDD	-	-	-	-	-	-	-	-	-	+
6	29408025	rs437955	T	C	0.076	0.011	6.811	1.03e-11	391429	0.93	All MDD	+	+	+	?	+	+	?	?	?	-
11	113048263	rs12575544	G	A	-0.034	0.005	-6.745	1.03e-11	495905	0.75	All MDD	+	+	+	+	+	+	+	?	?	+
13	53218207	rs1909648	T	C	0.032	0.005	6.809	1.03e-11	512744	0.43	All MDD	+	+	+	+	+	+	-	-	-	-
6	28831248	rs4947247	C	T	0.086	0.013	6.802	1.04e-11	320593	0.93	All MDD	?	?	-	?	-	?	?	?	?	?
6	28853958	rs9257272	T	C	0.086	0.013	6.802	1.04e-11	320593		All MDD	?	?	+	?	+	?	?	?	?	-
1	72285451	rs3101337	C	T	-0.033	0.005	-6.833	1.04e-11	512913	0.36	All MDD	+	+	+	+	+	+	+	+	+	+
11	57908572	rs11229160	C	T	-0.033	0.005	-6.776	1.05e-11	511872	0.7	All MDD	-	-	+	+	+	-	-	+	+	+
1	73501029	rs871819	G	A	0.033	0.005	6.854	1.05e-11	512871	0.42	All MDD	-	-	-	-	-	-	-	+	-	-
1	73510075	rs7534840	A	G	0.033	0.005	6.854	1.05e-11	512776	0.42	All MDD	+	+	+	+	+	+	+	-	+	-
1	73517390	rs11210274	G	T	0.033	0.005	6.854	1.06e-11	512769	0.42	All MDD	-	-	-	-	-	-	-	+	-	-
6	27912204	rs61742093	A	G	0.077	0.011	6.823	1.06e-11	391429	0.93	All MDD	+	+	+	?	+	+	?	?	?	-
10	105004990	rs17118088	G	A	0.039	0.006	6.789	1.07e-11	512495	0.78	All MDD	-	-	-	-	-	-	+	-	-	-
22	41035338	rs4820425	C	A	-0.035	0.005	-6.824	1.08e-11	512886		All MDD	-	-	+	+	+	-	-	+	+	+
1	73358596	rs10890034	G	A	0.033	0.005	6.854	1.08e-11	512880	0.42	All MDD	-	-	-	-	-	-	-	+	-	-
11	57876862	rs6591434	A	G	-0.033	0.005	-6.796	1.08e-11	496291	0.69	All MDD	+	+	-	-	-	+	+	?	?	+
1	73359226	rs10789369	A	G	0.033	0.005	6.854	1.08e-11	512881	0.42	All MDD	+	+	+	+	+	+	+	-	+	-
1	73355410	rs2340399	T	C	0.033	0.005	6.854	1.08e-11	512886	0.42	All MDD	+	+	+	+	+	+	+	-	+	-
10	104995438	rs10400180	T	G	0.038	0.006	6.821	1.08e-11	512507	0.77	All MDD	+	+	+	+	+	+	-	+	+	-
6	28289600	rs13211507	T	C	0.077	0.011	6.805	1.09e-11	391429	0.93	All MDD	+	+	+	?	+	+	?	?	?	-
1	73356096	rs6673702	T	G	0.033	0.005	6.854	1.09e-11	512886	0.42	All MDD	+	+	+	+	+	+	+	-	+	-
22	41217299	rs9611520	C	T	-0.035	0.005	-6.75	1.09e-11	512913	0.7	All MDD	-	-	+	+	+	-	-	+	+	+
22	41217184	rs9611519	C	T	-0.035	0.005	-6.75	1.09e-11	512913	0.7	All MDD	-	-	+	+	+	-	-	+	+	+
12	24013492	rs989657	T	C	-0.032	0.005	-6.787	1.1e-11	512742	0.43	All MDD	-	-	-	-	-	-	-	+	-	+
13	53425987	rs1342666	C	T	0.033	0.005	6.776	1.11e-11	512782	0.32	All MDD	-	-	-	+	-	-	-	-	+	-
13	53234857	rs1407687	A	G	0.032	0.005	6.787	1.13e-11	512702	0.43	All MDD	+	+	+	+	+	+	-	-	-	-
1	73368663	rs11210215	T	C	0.033	0.005	6.833	1.13e-11	512882	0.42	All MDD	+	+	+	+	+	+	+	-	+	-
10	104811850	rs1565418	C	T	0.039	0.006	6.789	1.13e-11	512638	0.8	All MDD	-	-	-	-	-	-	+	-	-	-
1	73371925	rs12128235	C	A	0.033	0.005	6.833	1.14e-11	512664	0.42	All MDD	-	-	-	-	-	-	-	+	-	-
6	28025120	rs138234416	G	A	0.077	0.011	6.763	1.14e-11	391429	0.93	All MDD	-	-	-	?	-	-	?	?	?	-
2	22503707	rs12987255	A	G	0.032	0.005	6.787	1.14e-11	512708	0.47	All MDD	+	+	+	+	+	+	+	+	+	-
1	73362588	rs10890035	A	G	0.033	0.005	6.833	1.15e-11	512884	0.42	All MDD	+	+	+	+	+	+	+	-	+	-
22	41220280	rs5758264	T	G	-0.035	0.005	-6.75	1.15e-11	512865	0.7	All MDD	+	+	-	-	-	+	+	-	-	+
6	27866307	rs13199772	A	G	0.077	0.011	6.763	1.16e-11	391429	0.93	All MDD	+	+	+	?	+	+	?	?	?	-
22	41213686	rs3818003	C	T	-0.035	0.005	-6.75	1.16e-11	512914	0.7	All MDD	-	-	+	+	+	-	-	+	+	+
1	73364245	rs7415137	A	G	0.033	0.005	6.833	1.16e-11	512884	0.42	All MDD	+	+	+	+	+	+	+	-	+	-
6	27672467	rs56405707	G	A	0.077	0.011	6.772	1.16e-11	391429	0.93	All MDD	-	-	-	?	-	-	?	?	?	-
18	53192387	rs7232543	A	G	-0.032	0.005	-6.766	1.17e-11	512914	0.56	All MDD	-	-	-	-	-	-	-	+	+	+
1	73366992	rs2025080	C	T	0.033	0.005	6.833	1.18e-11	512883	0.42	All MDD	-	-	-	-	-	-	-	+	-	-
1	73363148	rs7541529	G	T	0.033	0.005	6.833	1.18e-11	512883	0.42	All MDD	-	-	-	-	-	-	-	+	-	-
6	27704046	rs13192965	G	A	0.077	0.011	6.772	1.18e-11	391429	0.93	All MDD	-	-	-	?	-	-	?	?	?	-
1	73371086	rs12034860	A	G	0.033	0.005	6.833	1.19e-11	512670	0.42	All MDD	+	+	+	+	+	+	+	-	+	-
6	29404546	rs429479	A	G	0.075	0.011	6.793	1.2e-11	391429		All MDD	+	+	+	?	+	+	?	?	?	-
1	73371957	rs12117304	T	C	0.033	0.005	6.833	1.2e-11	512668	0.42	All MDD	+	+	+	+	+	+	+	-	+	-
1	73370043	rs2340401	T	C	0.033	0.005	6.833	1.2e-11	512625	0.42	All MDD	+	+	+	+	+	+	+	-	+	-
6	29509637	rs1233480	C	T	0.075	0.011	6.773	1.21e-11	391429	0.91	All MDD	-	-	-	?	-	-	?	?	?	-
9	37020519	rs62533713	G	A	-0.052	0.008	-6.792	1.21e-11	362140	0.9	All MDD	+	+	?	+	+	+	+	+	-	+
1	73364398	rs10890036	T	C	0.033	0.005	6.833	1.21e-11	512884	0.42	All MDD	+	+	+	+	+	+	+	-	+	-
18	53183611	rs17408393	A	G	-0.032	0.005	-6.787	1.21e-11	512891	0.6	All MDD	-	-	-	-	-	-	-	+	-	+
1	73374238	rs1923224	T	C	0.033	0.005	6.833	1.21e-11	512626	0.42	All MDD	+	+	+	+	+	+	+	-	+	-
18	53292521	rs4643406	C	T	-0.032	0.005	-6.766	1.21e-11	512375	0.52	All MDD	+	+	+	+	+	+	+	-	-	+
1	73368231	rs10749821	T	C	0.033	0.005	6.833	1.22e-11	512882	0.42	All MDD	+	+	+	+	+	+	+	-	+	-
22	41219372	rs2273085	C	T	-0.035	0.005	-6.731	1.22e-11	512908	0.7	All MDD	-	-	+	+	+	-	-	+	+	+
1	73361329	rs6681595	G	T	0.033	0.005	6.833	1.23e-11	512834	0.42	All MDD	-	-	-	-	-	-	-	+	-	-
1	73364788	rs1923219	G	A	0.033	0.005	6.833	1.23e-11	512882	0.42	All MDD	-	-	-	-	-	-	-	+	-	-
6	27847861	rs13194781	A	G	0.077	0.011	6.746	1.23e-11	391429	0.93	All MDD	+	+	+	?	+	+	?	?	?	-
6	27678713	rs13210634	A	G	0.077	0.011	6.763	1.24e-11	391429	0.93	All MDD	+	+	+	?	+	+	?	?	?	-
6	27679730	rs13215275	G	T	0.077	0.011	6.763	1.24e-11	391429	0.93	All MDD	-	-	-	?	-	-	?	?	?	-
11	57893560	rs589914	A	G	0.033	0.005	6.735	1.25e-11	512675	0.3	All MDD	-	-	+	+	+	-	-	-	+	-
1	73370094	rs2340403	C	T	0.033	0.005	6.833	1.26e-11	512633	0.42	All MDD	-	-	-	-	-	-	-	+	-	-
1	73485832	rs9425120	C	T	0.033	0.005	6.833	1.26e-11	512871	0.42	All MDD	-	-	-	-	-	-	-	+	-	-
22	41244655	rs9611525	C	T	-0.034	0.005	-6.76	1.28e-11	511420	0.65	All MDD	+	+	+	+	+	+	-	+	+	+
13	53239798	rs5008125	G	A	0.033	0.005	6.735	1.29e-11	512721	0.37	All MDD	-	-	-	-	-	-	+	+	+	-
1	73373881	rs1923223	T	C	0.033	0.005	6.813	1.3e-11	512658	0.42	All MDD	+	+	+	+	+	+	+	-	+	-
22	41033080	rs12484477	G	A	-0.035	0.005	-6.784	1.3e-11	512845	0.7	All MDD	-	-	+	+	+	-	-	+	+	+
6	27850757	rs34194357	A	G	0.077	0.011	6.737	1.31e-11	391429	0.93	All MDD	+	+	+	?	+	+	?	?	?	-
22	41022293	rs9611460	T	C	-0.035	0.005	-6.712	1.31e-11	512374	0.7	All MDD	-	-	-	-	-	-	+	-	-	+
6	27803328	rs13195728	T	C	0.077	0.011	6.788	1.31e-11	391429	0.93	All MDD	+	+	+	?	+	+	?	?	?	-
3	48180863	rs3731507	C	T	0.059	0.009	6.759	1.31e-11	391429	0.93	All MDD	-	-	-	?	-	-	?	?	?	+
3	48263683	rs148000660	C	T	0.059	0.009	6.759	1.32e-11	391429	0.93	All MDD	-	-	-	?	-	-	?	?	?	+
6	28206979	rs13197633	G	A	0.077	0.011	6.754	1.32e-11	391429	0.93	All MDD	-	-	-	?	-	-	?	?	?	-
1	72284817	rs11209943	A	G	-0.033	0.005	-6.813	1.32e-11	512913	0.37	All MDD	-	-	-	-	-	-	-	-	-	+
3	48260110	rs73072380	G	A	0.059	0.009	6.759	1.33e-11	391429	0.93	All MDD	-	-	-	?	-	-	?	?	?	+
6	28223279	rs9366717	C	T	0.056	0.008	6.768	1.34e-11	512904	0.9	All MDD	-	-	-	-	-	-	-	-	-	-
6	28049472	rs13200214	C	T	0.077	0.011	6.746	1.35e-11	391429	0.93	All MDD	-	-	-	?	-	-	?	?	?	-
13	53142903	rs9536364	C	T	0.032	0.005	6.723	1.35e-11	512387	0.5	All MDD	-	-	-	-	-	-	+	+	+	-
22	41202929	rs136402	G	A	-0.035	0.005	-6.731	1.36e-11	512863	0.7	All MDD	-	-	+	+	+	-	-	+	+	+
22	41317107	rs9611555	G	A	-0.034	0.005	-6.706	1.36e-11	512363	0.68	All MDD	+	+	+	+	+	+	-	+	+	+
3	18741984	rs4532156	T	C	-0.034	0.005	-6.745	1.38e-11	512780	0.3	All MDD	-	-	-	-	-	-	-	+	-	+
1	73375160	rs7554968	T	C	0.033	0.005	6.813	1.39e-11	512658	0.42	All MDD	+	+	+	+	+	+	+	-	+	-
18	53230891	rs17488580	G	T	-0.032	0.005	-6.723	1.39e-11	512618	0.58	All MDD	+	+	+	+	+	+	-	-	+	+
6	28002937	rs71537572	T	C	0.077	0.011	6.746	1.39e-11	391429	0.93	All MDD	+	+	+	?	+	+	?	?	?	-
2	22512878	rs17320320	G	A	0.032	0.005	6.766	1.39e-11	512832	0.47	All MDD	-	-	-	-	-	-	-	-	-	-
2	22427316	rs13418451	C	T	0.032	0.005	6.745	1.4e-11	512287	0.49	All MDD	-	-	-	-	-	-	-	-	+	-
1	73522466	rs12042444	C	T	0.033	0.005	6.813	1.41e-11	512714	0.42	All MDD	-	-	-	-	-	-	-	+	-	-
2	22518249	rs10184624	C	T	0.032	0.005	6.766	1.43e-11	512879	0.46	All MDD	-	-	-	-	-	-	-	-	-	-
22	41036095	rs4820426	C	T	-0.035	0.005	-6.784	1.44e-11	512887	0.7	All MDD	-	-	+	+	+	-	-	+	+	+
6	28907724	rs3118363	T	C	0.085	0.013	6.746	1.46e-11	320593	0.93	All MDD	?	?	+	?	+	?	?	?	?	-
6	27869405	rs17695758	T	C	0.077	0.011	6.728	1.46e-11	391429	0.93	All MDD	+	+	+	?	+	+	?	?	?	-
6	27867440	rs17763089	G	A	0.077	0.011	6.728	1.46e-11	391429	0.93	All MDD	-	-	-	?	-	-	?	?	?	?
17	68052679	rs7503096	C	T	-0.046	0.007	-6.794	1.46e-11	313145	0.71	All MDD	?	?	?	+	+	?	?	?	?	?
1	73522362	rs686775	G	A	0.033	0.005	6.792	1.48e-11	512713	0.42	All MDD	-	-	-	-	-	-	-	+	+	-
10	104978917	rs7914674	T	C	0.038	0.006	6.702	1.5e-11	507408	0.78	All MDD	+	+	+	+	+	+	-	+	+	?
18	53195342	rs62099230	G	A	-0.032	0.005	-6.745	1.5e-11	512901	0.6	All MDD	+	+	+	+	+	+	+	-	+	+
10	104784458	rs11596241	G	A	0.039	0.006	6.793	1.51e-11	512795	0.81	All MDD	-	-	-	-	-	-	+	-	-	-
11	113046656	rs12277922	C	T	-0.034	0.005	-6.8	1.53e-11	495901	0.75	All MDD	+	+	+	+	+	+	+	?	?	+
18	53221586	rs1367633	G	A	-0.032	0.005	-6.702	1.53e-11	512823	0.54	All MDD	+	+	+	+	+	+	+	-	-	+
22	41030135	rs9611465	G	A	-0.035	0.005	-6.765	1.53e-11	512809	0.7	All MDD	-	-	+	+	+	-	-	+	+	+
18	53255667	rs12969597	G	A	-0.032	0.005	-6.723	1.53e-11	512891		All MDD	+	+	+	+	+	+	+	-	-	+
13	53335147	rs9568838	G	A	0.032	0.005	6.745	1.54e-11	511387	0.53	All MDD	-	-	-	-	-	-	-	-	-	-
1	73303596	rs12145429	G	A	-0.033	0.005	-6.792	1.55e-11	512909	0.58	All MDD	+	+	+	+	+	+	+	-	+	+
13	53416990	rs9527083	G	A	0.033	0.005	6.714	1.56e-11	512728	0.33	All MDD	-	-	-	-	-	-	-	-	+	-
22	41024675	rs75723348	T	G	-0.035	0.005	-6.765	1.57e-11	512899	0.7	All MDD	+	+	-	-	-	+	+	-	-	+
1	73303647	rs12145432	G	T	-0.033	0.005	-6.792	1.59e-11	512907	0.58	All MDD	+	+	+	+	+	+	+	-	+	+
6	26883636	rs77666565	G	A	0.069	0.01	6.716	1.59e-11	399647		All MDD	-	-	-	?	-	-	?	-	?	-
6	27553317	rs35848276	C	T	0.077	0.011	6.746	1.6e-11	391429	0.93	All MDD	-	-	-	?	-	-	?	?	?	-
13	53336486	rs9568839	G	A	0.032	0.005	6.745	1.61e-11	511363	0.53	All MDD	-	-	-	-	-	-	-	-	-	-
2	22411786	rs10185730	G	A	0.032	0.005	6.723	1.61e-11	512099	0.48	All MDD	-	-	-	-	-	-	-	-	+	-
22	41030873	rs9611467	C	T	-0.035	0.005	-6.765	1.62e-11	512822	0.7	All MDD	-	-	+	+	+	-	-	+	+	+
11	57889430	rs12807357	C	T	-0.033	0.005	-6.694	1.63e-11	512695	0.7	All MDD	-	-	+	+	+	-	-	-	+	+
13	53216751	rs959222	T	C	0.032	0.005	6.745	1.64e-11	512760	0.43	All MDD	+	+	+	+	+	+	-	-	-	-
6	26860580	rs190945449	C	T	0.068	0.01	6.706	1.64e-11	399647	0.92	All MDD	-	-	-	?	-	-	?	-	?	-
2	22427486	rs13383529	T	C	0.032	0.005	6.723	1.65e-11	512328	0.49	All MDD	+	+	+	+	+	+	+	+	-	-
1	73301904	rs12128495	C	T	-0.033	0.005	-6.771	1.65e-11	512910	0.58	All MDD	+	+	+	+	+	+	+	-	+	+
18	53234563	rs17488727	A	C	-0.032	0.005	-6.702	1.65e-11	512522	0.58	All MDD	-	-	-	-	-	-	+	+	-	+
13	53279441	rs4243025	G	T	0.032	0.005	6.688	1.66e-11	512671	0.41	All MDD	-	-	-	-	-	-	+	+	+	-
6	28235278	rs13205211	T	G	0.076	0.011	6.743	1.66e-11	391429	0.93	All MDD	+	+	+	?	+	+	?	?	?	-
6	27731058	rs13202295	C	T	0.077	0.011	6.737	1.66e-11	391429	0.93	All MDD	-	-	-	?	-	-	?	?	?	-
1	73354165	rs2180946	G	A	0.033	0.005	6.771	1.68e-11	512885	0.42	All MDD	-	-	-	-	-	-	-	+	-	-
6	27086993	rs67092078	G	A	0.077	0.011	6.746	1.69e-11	391429	0.93	All MDD	-	-	-	?	-	-	?	?	?	-
1	73302593	rs12144370	G	T	-0.033	0.005	-6.771	1.7e-11	512906		All MDD	+	+	+	+	+	+	+	-	+	+
1	73300748	rs11210201	G	T	-0.033	0.005	-6.771	1.7e-11	512909	0.58	All MDD	+	+	+	+	+	+	+	-	+	+
3	48240749	rs73072377	G	A	0.058	0.009	6.713	1.71e-11	391429	0.92	All MDD	-	-	-	?	-	-	?	?	?	+
18	53229387	rs62100777	G	A	-0.031	0.005	-6.681	1.72e-11	512727	0.54	All MDD	+	+	+	+	+	+	+	-	+	+
17	67979938	rs11650332	G	A	0.034	0.005	6.686	1.73e-11	496032	0.32	All MDD	-	-	-	-	-	-	+	?	?	-
4	79277722	rs13108290	C	T	0.032	0.005	6.723	1.73e-11	512565	0.53	All MDD	-	-	-	-	-	-	-	-	+	-
6	27916234	rs13218875	C	T	0.077	0.011	6.711	1.73e-11	391429	0.93	All MDD	-	-	-	?	-	-	?	?	?	-
18	53226240	rs8099160	G	A	-0.031	0.005	-6.681	1.74e-11	512795	0.54	All MDD	+	+	+	+	+	+	+	-	+	+
1	73305774	rs1923201	A	G	0.033	0.005	6.771	1.74e-11	512901	0.42	All MDD	+	+	+	+	+	+	+	-	+	-
6	27807250	rs17751184	C	T	0.076	0.011	6.702	1.74e-11	391429	0.93	All MDD	-	-	-	?	-	-	?	?	?	-
1	73344546	rs2208565	G	A	0.033	0.005	6.771	1.75e-11	512886	0.42	All MDD	-	-	-	-	-	-	-	+	-	-
1	73306083	rs9425118	T	C	0.033	0.005	6.771	1.75e-11	512901	0.42	All MDD	+	+	+	+	+	+	+	-	+	-
6	27839207	rs13212651	A	G	0.076	0.011	6.693	1.76e-11	391429	0.93	All MDD	+	+	+	?	+	+	?	?	?	-
6	27842791	rs35819751	A	G	0.076	0.011	6.693	1.76e-11	391429	0.93	All MDD	+	+	+	?	+	+	?	?	?	-
6	27837477	rs34706883	A	C	0.076	0.011	6.693	1.76e-11	391429	0.93	All MDD	+	+	+	?	+	+	?	?	?	-
3	48237169	rs142217494	C	T	0.058	0.009	6.701	1.77e-11	391429	0.92	All MDD	-	-	-	?	-	-	?	?	?	+
6	27733343	rs17750424	T	C	0.076	0.011	6.735	1.77e-11	391429	0.93	All MDD	+	+	+	?	+	+	?	?	?	-
18	53222129	rs10502966	A	G	-0.032	0.005	-6.702	1.77e-11	512835	0.58	All MDD	-	-	-	-	-	-	+	+	-	+
1	73341240	rs6689226	T	C	0.033	0.005	6.771	1.78e-11	512886	0.42	All MDD	+	+	+	+	+	+	+	-	+	-
6	27624224	rs35715914	C	T	0.077	0.011	6.737	1.79e-11	391429	0.93	All MDD	-	-	-	?	-	-	?	?	?	-
11	57889669	rs673344	G	A	0.033	0.005	6.694	1.79e-11	512690	0.3	All MDD	+	+	-	-	-	+	+	+	-	-
13	53105823	rs1343603	A	G	0.033	0.005	6.735	1.8e-11	512418	0.35	All MDD	+	+	+	+	+	+	-	-	-	-
1	73346271	rs1951361	G	A	0.033	0.005	6.771	1.81e-11	512886	0.42	All MDD	-	-	-	-	-	-	-	+	-	-
13	53340818	rs1373277	G	A	0.032	0.005	6.723	1.82e-11	511284	0.53	All MDD	-	-	-	-	-	-	-	-	-	?
13	53252646	rs13353100	G	T	-0.033	0.005	-6.714	1.82e-11	512515	0.67	All MDD	+	+	+	+	+	+	-	-	-	+
1	73344739	rs2208566	A	G	0.033	0.005	6.771	1.82e-11	512887		All MDD	+	+	+	+	+	+	+	-	+	-
1	73307365	rs6424545	T	C	0.033	0.005	6.771	1.84e-11	512900	0.42	All MDD	+	+	+	+	+	+	+	-	+	-
1	73307298	rs1475061	A	C	0.033	0.005	6.771	1.84e-11	512900	0.42	All MDD	+	+	+	+	+	+	+	-	+	-
13	53340603	rs4884411	G	A	0.032	0.005	6.723	1.84e-11	511290	0.53	All MDD	-	-	-	-	-	-	-	-	-	-
1	73307506	rs1475062	G	A	0.032	0.005	6.75	1.85e-11	512900	0.42	All MDD	-	-	-	-	-	-	-	+	-	-
1	73349290	rs1923212	A	C	0.033	0.005	6.771	1.85e-11	512888	0.42	All MDD	+	+	+	+	+	+	+	-	+	-
13	53338733	rs1156006	T	G	0.031	0.005	6.681	1.87e-11	511615	0.51	All MDD	+	+	+	+	+	+	+	+	+	-
22	41038194	rs112779734	T	C	-0.034	0.005	-6.686	1.87e-11	512604	0.68	All MDD	+	+	-	-	-	+	+	-	-	+
1	73349225	rs1923211	T	C	0.033	0.005	6.771	1.88e-11	512888	0.42	All MDD	+	+	+	+	+	+	+	-	+	-
13	53224837	rs1980685	G	A	0.032	0.005	6.723	1.88e-11	512699	0.43	All MDD	-	-	-	-	-	-	+	+	+	-
1	73310990	rs6424546	G	A	0.032	0.005	6.75	1.88e-11	512899	0.42	All MDD	-	-	-	-	-	-	-	+	-	-
1	73352833	rs10493516	A	G	0.033	0.005	6.771	1.89e-11	512885	0.42	All MDD	+	+	+	+	+	+	+	-	+	-
1	73307360	rs4593766	T	C	0.032	0.005	6.75	1.9e-11	512900	0.42	All MDD	+	+	+	+	+	+	+	-	+	-
6	27104763	rs55834529	A	G	0.077	0.011	6.737	1.9e-11	391429	0.93	All MDD	+	+	+	?	+	+	?	?	?	-
18	53213793	rs55906054	A	G	-0.032	0.005	-6.766	1.9e-11	496339	0.57	All MDD	-	-	-	-	-	-	-	?	?	+
1	73352133	rs6668602	G	A	0.033	0.005	6.771	1.91e-11	512883	0.42	All MDD	-	-	-	-	-	-	-	+	-	-
5	167565073	rs4869056	G	A	0.033	0.005	6.68	1.92e-11	512745	0.35	All MDD	-	-	-	-	-	-	-	-	-	-
1	73309830	rs11210203	A	G	0.032	0.005	6.75	1.92e-11	512901	0.42	All MDD	+	+	+	+	+	+	+	-	+	-
22	41196673	rs2092563	G	A	-0.035	0.005	-6.692	1.92e-11	512837	0.7	All MDD	-	-	+	+	+	-	-	+	+	+
1	73337859	rs1923207	G	A	0.032	0.005	6.75	1.92e-11	512901	0.42	All MDD	-	-	-	-	-	-	-	+	-	-
1	73311167	rs6424548	A	C	0.032	0.005	6.75	1.93e-11	512901	0.42	All MDD	+	+	+	+	+	+	+	-	+	-
1	73307572	rs1475063	A	G	0.032	0.005	6.75	1.94e-11	512900	0.42	All MDD	+	+	+	+	+	+	+	-	+	-
6	26959823	rs80264589	G	A	0.075	0.011	6.688	1.94e-11	391429	0.93	All MDD	-	-	-	?	-	-	?	?	?	-
18	53227356	rs28628885	A	G	-0.031	0.005	-6.681	1.95e-11	512770	0.54	All MDD	-	-	-	-	-	-	-	+	-	+
1	73312417	rs11210205	C	T	0.032	0.005	6.75	1.96e-11	512901	0.42	All MDD	-	-	-	-	-	-	-	+	-	-
5	167569717	rs1549212	C	T	0.033	0.005	6.68	1.97e-11	512811	0.35	All MDD	-	-	-	-	-	-	-	-	-	-
1	73339496	rs1120981	C	T	0.032	0.005	6.75	1.97e-11	512887	0.42	All MDD	-	-	-	-	-	-	-	+	-	-
2	22431634	rs7591515	T	C	0.032	0.005	6.702	2e-11	512271	0.49	All MDD	+	+	+	+	+	+	+	+	-	-
1	73312695	rs12061680	G	A	0.032	0.005	6.75	2.01e-11	512900	0.42	All MDD	-	-	-	-	-	-	-	+	-	-
6	27816163	rs34718920	C	T	0.076	0.011	6.684	2.02e-11	391429	0.93	All MDD	-	-	-	?	-	-	?	?	?	-
6	27929021	rs71559054	A	C	0.076	0.011	6.693	2.04e-11	391429	0.93	All MDD	+	+	+	?	+	+	?	?	?	-
6	27123882	rs66462181	T	C	0.077	0.011	6.719	2.05e-11	391429	0.93	All MDD	+	+	+	?	+	+	?	?	?	-
22	41241115	rs4820434	G	T	-0.034	0.005	-6.745	2.08e-11	512041	0.67	All MDD	+	+	+	+	+	+	-	+	+	+
22	41287802	rs1969666	A	C	-0.034	0.005	-6.647	2.09e-11	512789	0.66	All MDD	-	-	-	-	-	-	+	-	-	+
6	27901014	rs13199649	C	T	0.076	0.011	6.693	2.11e-11	391429	0.93	All MDD	-	-	-	?	-	-	?	?	?	-
6	26978908	rs35869525	C	T	0.075	0.011	6.67	2.11e-11	391429	0.93	All MDD	-	-	-	?	-	-	?	?	?	-
6	27937731	rs67040724	T	C	0.076	0.011	6.684	2.13e-11	391429	0.93	All MDD	+	+	+	?	+	+	?	?	?	-
6	26981893	rs34816374	A	G	0.075	0.011	6.67	2.15e-11	391429	0.93	All MDD	+	+	+	?	+	+	?	?	?	-
6	28714665	rs9393925	T	C	-0.062	0.009	-6.707	2.15e-11	391429	0.1	All MDD	-	-	-	?	-	-	?	?	?	+
1	73377530	rs7516608	T	G	0.033	0.005	6.653	2.16e-11	512653	0.41	All MDD	+	+	+	+	+	+	+	-	+	-
1	73379571	rs10890037	A	G	0.033	0.005	6.653	2.17e-11	512653	0.41	All MDD	+	+	+	+	+	+	+	-	+	-
1	73302683	rs12129573	C	A	-0.033	0.005	-6.633	2.17e-11	512899	0.61	All MDD	+	+	+	+	+	+	+	-	-	+
6	27177562	rs35565446	C	T	0.077	0.011	6.711	2.17e-11	391429	0.93	All MDD	-	-	-	?	-	-	?	?	?	-
22	41281313	rs9611542	C	T	-0.034	0.005	-6.627	2.18e-11	512827	0.67	All MDD	+	+	+	+	+	+	-	+	+	+
6	27977618	rs28360499	G	A	0.076	0.011	6.684	2.18e-11	391429	0.93	All MDD	-	-	-	?	-	-	?	?	?	-
6	27975591	rs36101351	C	T	0.076	0.011	6.684	2.18e-11	391429	0.93	All MDD	-	-	-	?	-	-	?	?	?	-
6	27964523	rs67662114	G	A	0.076	0.011	6.684	2.18e-11	391429	0.93	All MDD	-	-	-	?	-	-	?	?	?	-
1	73379677	rs10749822	T	G	0.033	0.005	6.633	2.18e-11	512653	0.41	All MDD	+	+	+	+	+	+	+	-	+	-
1	73380859	rs11210217	A	G	0.033	0.005	6.633	2.18e-11	512652	0.41	All MDD	+	+	+	+	+	+	+	-	+	-
13	53221321	rs2146514	T	C	0.032	0.005	6.702	2.19e-11	512722	0.43	All MDD	+	+	+	+	+	+	+	-	-	-
3	48386981	rs73831575	A	C	0.052	0.008	6.692	2.19e-11	391429	0.91	All MDD	+	+	+	?	+	+	?	?	?	+
1	73331111	rs10890033	A	G	0.032	0.005	6.729	2.2e-11	512903	0.42	All MDD	+	+	+	+	+	+	+	-	+	-
1	73376797	rs11210216	A	G	0.033	0.005	6.633	2.2e-11	512652	0.41	All MDD	+	+	+	+	+	+	+	-	+	-
1	73380258	rs10736419	T	C	0.033	0.005	6.633	2.22e-11	512652	0.41	All MDD	+	+	+	+	+	+	+	-	+	-
22	41036100	rs4821982	C	T	-0.035	0.005	-6.654	2.22e-11	496324	0.7	All MDD	-	-	+	+	+	-	-	?	?	+
1	73377002	rs7544965	C	T	0.033	0.005	6.633	2.23e-11	512653	0.41	All MDD	-	-	-	-	-	-	-	+	-	-
1	73334285	rs1923206	G	T	0.032	0.005	6.729	2.24e-11	512902	0.42	All MDD	-	-	-	-	-	-	-	+	-	-
2	22410279	rs4574147	T	C	0.031	0.005	6.681	2.24e-11	511952	0.48	All MDD	+	+	+	+	+	+	+	+	-	-
13	53232969	rs2038650	T	C	0.033	0.005	6.633	2.24e-11	512798	0.37	All MDD	+	+	+	+	+	+	-	-	-	-
13	53225217	rs1969761	T	G	0.032	0.005	6.702	2.26e-11	512694	0.43	All MDD	+	+	+	+	+	+	+	-	-	-
6	27970706	rs13216117	A	G	0.076	0.011	6.675	2.26e-11	391429	0.93	All MDD	+	+	+	?	+	+	?	?	?	-
13	53223005	rs2759704	C	T	0.032	0.005	6.702	2.28e-11	512697	0.43	All MDD	-	-	-	-	-	-	-	+	+	-
1	73327816	rs1885246	T	C	0.032	0.005	6.729	2.3e-11	512896	0.42	All MDD	+	+	+	+	+	+	+	-	+	-
13	53183402	rs1555552	T	G	0.031	0.005	6.66	2.32e-11	512679	0.46	All MDD	+	+	+	+	+	+	-	-	-	-
1	73327947	rs1885247	A	G	0.032	0.005	6.729	2.32e-11	512902	0.42	All MDD	+	+	+	+	+	+	+	-	+	-
6	26579332	rs9379891	C	T	0.052	0.008	6.667	2.35e-11	512386	0.87	All MDD	-	-	-	-	-	-	+	-	-	-
1	73327562	rs11210209	G	A	0.032	0.005	6.729	2.35e-11	512894	0.42	All MDD	-	-	-	-	-	-	-	+	-	-
1	73323011	rs2340398	T	C	0.032	0.005	6.729	2.35e-11	512894	0.42	All MDD	+	+	+	+	+	+	+	-	+	-
13	53196548	rs1322952	C	T	0.031	0.005	6.66	2.36e-11	512611	0.46	All MDD	-	-	-	-	-	-	+	+	+	-
13	53191831	rs2759712	C	T	0.031	0.005	6.66	2.37e-11	512684	0.46	All MDD	-	-	-	-	-	-	+	+	+	-
22	41019333	rs9607765	C	T	-0.034	0.005	-6.725	2.38e-11	512788	0.7	All MDD	-	-	+	+	+	-	-	+	+	+
22	41288089	rs1535048	C	T	-0.034	0.005	-6.627	2.4e-11	512777	0.66	All MDD	+	+	+	+	+	+	-	+	+	+
1	73321175	rs10732841	G	T	0.032	0.005	6.729	2.42e-11	512894	0.42	All MDD	-	-	-	-	-	-	-	+	-	-
13	53197515	rs1322951	T	C	0.031	0.005	6.638	2.42e-11	512656	0.46	All MDD	+	+	+	+	+	+	-	-	-	-
11	57887519	rs78587207	T	G	-0.033	0.005	-6.633	2.43e-11	512752	0.69	All MDD	+	+	-	-	-	+	+	+	-	+
6	26478922	rs16891725	C	T	0.054	0.008	6.642	2.45e-11	512914	0.88	All MDD	-	-	-	-	-	-	+	-	-	-
9	36999372	rs7030813	C	T	-0.031	0.005	-6.638	2.46e-11	512704	0.63	All MDD	+	+	+	+	+	+	+	-	+	+
1	73317255	rs11210207	C	T	0.032	0.005	6.708	2.52e-11	512898	0.42	All MDD	-	-	-	-	-	-	-	+	-	-
1	73318394	rs7517355	A	G	0.032	0.005	6.708	2.52e-11	512902	0.42	All MDD	+	+	+	+	+	+	+	-	+	-
1	73350881	rs1160682	C	T	0.032	0.005	6.612	2.54e-11	512870	0.39	All MDD	-	-	-	-	-	-	-	-	+	-
1	73319003	rs7528322	G	A	0.032	0.005	6.708	2.55e-11	512902	0.42	All MDD	-	-	-	-	-	-	-	+	-	-
5	167565703	rs11747772	C	T	0.033	0.005	6.64	2.58e-11	512844	0.34	All MDD	-	-	-	-	-	-	-	-	-	-
6	26740141	rs34244947	A	G	0.068	0.01	6.667	2.58e-11	391429	0.92	All MDD	+	+	+	?	+	+	?	?	?	-
22	41222876	rs5758266	G	T	-0.035	0.005	-6.635	2.6e-11	512813	0.7	All MDD	-	-	+	+	+	-	-	+	+	+
13	53327999	rs9536395	G	A	0.031	0.005	6.638	2.6e-11	511702	0.5	All MDD	-	-	-	-	-	-	-	-	-	-
5	167562508	rs4044321	A	G	0.033	0.005	6.66	2.6e-11	512482	0.33	All MDD	+	+	+	+	+	+	+	+	+	-
6	151914204	rs12204714	C	T	0.033	0.005	6.735	2.61e-11	512616	0.32	All MDD	-	-	-	-	-	-	+	-	-	-
2	22315296	rs4423628	A	G	0.032	0.005	6.646	2.61e-11	512907	0.6	All MDD	+	+	+	+	+	+	+	+	-	-
22	41311050	rs9611550	C	A	-0.04	0.006	-6.617	2.63e-11	320593	0.68	All MDD	?	?	+	?	+	?	?	?	?	+
6	27722160	rs2056923	T	C	0.048	0.007	6.694	2.67e-11	512867	0.84	All MDD	+	+	+	+	+	+	+	+	-	-
6	26974367	rs66975207	A	C	0.076	0.011	6.64	2.68e-11	391429	0.93	All MDD	+	+	+	?	+	+	?	?	?	-
2	22423541	rs13029536	C	T	0.031	0.005	6.66	2.7e-11	512199	0.48	All MDD	-	-	-	-	-	-	-	-	+	-
5	167563690	rs2336895	G	A	0.033	0.005	6.66	2.72e-11	512477	0.33	All MDD	-	-	-	-	-	-	-	-	-	-
5	167563590	rs2336894	T	G	0.033	0.005	6.66	2.73e-11	512479	0.33	All MDD	+	+	+	+	+	+	+	+	+	-
22	41018051	rs9611459	G	A	-0.034	0.005	-6.706	2.74e-11	512910	0.7	All MDD	-	-	+	+	+	-	-	+	+	+
5	167562237	rs10071347	A	G	0.033	0.005	6.66	2.75e-11	512486	0.33	All MDD	+	+	+	+	+	+	+	+	+	-
13	53185950	rs2806944	A	G	0.031	0.005	6.638	2.75e-11	512714	0.46	All MDD	+	+	+	+	+	+	-	-	-	-
18	53228626	rs17488531	G	A	-0.031	0.005	-6.617	2.76e-11	512754	0.55	All MDD	+	+	+	+	+	+	+	-	-	+
6	26857141	rs55664827	T	C	0.068	0.01	6.657	2.76e-11	391429	0.92	All MDD	+	+	+	?	+	+	?	?	?	-
9	37000690	rs3824344	C	T	-0.031	0.005	-6.638	2.77e-11	512714		All MDD	+	+	+	+	+	+	+	-	+	-
13	53199480	rs1923771	T	C	0.031	0.005	6.617	2.78e-11	512663	0.46	All MDD	+	+	+	+	+	+	-	-	-	-
6	28225324	rs34243448	C	A	0.076	0.011	6.632	2.8e-11	391429	0.93	All MDD	-	-	-	?	-	-	?	?	?	-
6	28223510	rs35656932	G	T	0.076	0.011	6.632	2.8e-11	391429	0.93	All MDD	-	-	-	?	-	-	?	?	?	-
2	22315610	rs13011725	G	T	0.032	0.005	6.625	2.81e-11	512908	0.6	All MDD	-	-	-	-	-	-	-	-	+	-
2	22317580	rs12477701	G	T	0.032	0.005	6.625	2.84e-11	512835	0.6	All MDD	-	-	-	-	-	-	-	-	+	-
6	28233753	rs13204012	G	A	0.076	0.011	6.623	2.84e-11	391429	0.93	All MDD	-	-	-	?	-	-	?	?	?	-
11	113060902	rs1836799	C	T	-0.034	0.005	-6.7	2.84e-11	496024	0.75	All MDD	+	+	+	+	+	+	+	?	?	+
6	27818042	rs200504	T	C	0.045	0.007	6.647	2.87e-11	512897	0.83	All MDD	-	-	+	+	+	-	+	-	+	-
22	41357599	rs11090045	G	A	-0.034	0.005	-6.667	2.88e-11	512240		All MDD	+	+	+	+	+	+	-	+	+	+
2	22415696	rs11895519	T	C	0.031	0.005	6.638	2.88e-11	512183	0.48	All MDD	+	+	+	+	+	+	+	+	-	-
6	151919313	rs4305732	A	G	0.033	0.005	6.714	2.88e-11	512657	0.32	All MDD	+	+	+	+	+	+	-	+	+	-
6	28329086	rs853679	C	A	0.059	0.009	6.648	2.93e-11	413615	0.88	All MDD	-	-	-	?	-	-	-	-	-	-
5	104702059	rs12055234	G	A	-0.043	0.006	-6.688	2.97e-11	342853	0.68	All MDD	+	+	+	+	?	+	+	+	+	+
2	22417313	rs10205300	G	A	0.031	0.005	6.638	2.97e-11	512135	0.48	All MDD	-	-	-	-	-	-	-	-	+	-
2	22318269	rs12478745	G	A	0.032	0.005	6.625	3.01e-11	512907	0.6	All MDD	-	-	-	-	-	-	-	-	+	-
13	53333518	rs4886394	C	A	0.031	0.005	6.617	3.04e-11	511699	0.5	All MDD	-	-	-	-	-	-	-	-	-	-
11	57696295	rs12804972	T	C	-0.033	0.005	-6.653	3.04e-11	496343	0.68	All MDD	+	+	-	-	-	+	+	?	?	+
1	73382648	rs7515828	T	C	0.032	0.005	6.708	3.04e-11	512632	0.43	All MDD	+	+	+	+	+	+	+	-	+	-
13	53325794	rs2053608	C	A	0.031	0.005	6.617	3.04e-11	511731	0.5	All MDD	-	-	-	-	-	-	-	-	-	-
13	53186936	rs2759715	G	A	0.031	0.005	6.617	3.06e-11	512717	0.46	All MDD	-	-	-	-	-	-	+	+	+	-
13	53199523	rs1322949	G	A	0.031	0.005	6.617	3.08e-11	512654	0.46	All MDD	-	-	-	-	-	-	+	+	+	-
13	53178046	rs1322961	A	G	0.031	0.005	6.617	3.11e-11	512897	0.46	All MDD	+	+	+	+	+	+	-	-	-	-
17	68016793	rs6504571	G	A	0.034	0.005	6.608	3.12e-11	495314	0.33	All MDD	-	-	-	-	-	-	-	?	?	-
13	53325008	rs2053609	G	A	0.031	0.005	6.617	3.15e-11	511705	0.5	All MDD	-	-	-	-	-	-	-	-	-	-
22	41291849	rs5996013	C	T	-0.04	0.006	-6.583	3.19e-11	320593	0.67	All MDD	?	?	+	?	+	?	?	?	?	+
6	29378552	rs9257805	A	G	0.069	0.01	6.644	3.21e-11	391429	0.9	All MDD	+	+	+	?	+	+	?	?	?	-
6	27811728	rs200486	C	T	0.045	0.007	6.632	3.25e-11	512894	0.83	All MDD	+	+	-	-	-	+	-	+	-	-
22	41225710	rs2179744	G	A	-0.034	0.005	-6.615	3.26e-11	512802	0.7	All MDD	-	-	+	+	+	-	-	+	+	+
2	22420368	rs13026519	T	C	0.031	0.005	6.617	3.27e-11	512127	0.48	All MDD	+	+	+	+	+	+	+	+	-	-
6	27512747	rs34573979	C	T	0.075	0.011	6.614	3.27e-11	391429	0.93	All MDD	-	-	-	?	-	-	?	?	?	-
13	53327975	rs9536394	A	G	0.031	0.005	6.596	3.27e-11	511702	0.5	All MDD	+	+	+	+	+	+	+	+	+	-
3	49604997	rs13064576	C	T	0.033	0.005	6.673	3.32e-11	512791	0.67	All MDD	-	-	-	-	-	-	+	-	-	-
6	27841381	rs201000	C	T	0.045	0.007	6.632	3.33e-11	512904	0.83	All MDD	+	+	-	-	-	+	-	+	-	-
22	41314030	rs6002328	T	C	-0.034	0.005	-6.569	3.34e-11	512392	0.67	All MDD	-	-	-	-	-	-	+	-	-	+
3	49606760	rs11921590	T	C	0.033	0.005	6.673	3.35e-11	512791	0.67	All MDD	+	+	+	+	+	+	-	+	+	-
13	53171215	rs1322962	T	C	0.031	0.005	6.596	3.35e-11	512887	0.46	All MDD	+	+	+	+	+	+	-	-	-	-
1	73323641	rs10890032	T	C	0.032	0.005	6.571	3.37e-11	512877	0.39	All MDD	+	+	+	+	+	+	+	-	-	-
6	27841121	rs201001	T	C	0.045	0.007	6.632	3.39e-11	512905	0.83	All MDD	-	-	+	+	+	-	+	-	+	-
11	57685571	rs12362166	C	T	-0.033	0.005	-6.633	3.43e-11	496343	0.68	All MDD	-	-	+	+	+	-	-	?	?	+
11	57883324	rs2509805	T	C	0.032	0.005	6.592	3.45e-11	512768	0.31	All MDD	-	-	+	+	+	-	-	-	+	-
13	53176835	rs2806939	C	T	0.031	0.005	6.596	3.46e-11	512914	0.46	All MDD	-	-	-	-	-	-	+	+	+	-
6	27506936	rs58616630	A	G	0.075	0.011	6.605	3.46e-11	391429	0.93	All MDD	+	+	+	?	+	+	?	?	?	-
9	37395577	rs608237	G	A	0.035	0.005	6.679	3.46e-11	512547	0.18	All MDD	-	-	-	-	-	-	-	+	+	-
18	53227239	rs57841322	T	C	-0.031	0.005	-6.596	3.47e-11	512788	0.55	All MDD	-	-	-	-	-	-	-	+	+	+
13	53333292	rs1373278	T	C	0.031	0.005	6.596	3.49e-11	511667	0.5	All MDD	+	+	+	+	+	+	+	+	+	-
13	53184871	rs7994915	C	T	0.031	0.005	6.596	3.49e-11	512747	0.46	All MDD	-	-	-	-	-	-	+	+	+	-
13	53249659	rs9596771	G	A	-0.033	0.005	-6.633	3.52e-11	512618	0.66	All MDD	+	+	+	+	+	+	-	-	-	+
2	22416314	rs4314021	G	T	0.031	0.005	6.617	3.56e-11	512163	0.48	All MDD	-	-	-	-	-	-	-	-	+	-
13	53329978	rs9527067	T	C	0.031	0.005	6.596	3.56e-11	511672	0.5	All MDD	+	+	+	+	+	+	+	+	+	-
22	41278199	rs9611540	C	T	-0.034	0.005	-6.569	3.6e-11	512875	0.67	All MDD	+	+	+	+	+	+	-	+	+	+
17	68011163	rs34122828	T	C	0.033	0.005	6.64	3.61e-11	495665	0.34	All MDD	+	+	+	+	+	+	-	?	?	-
13	53321737	rs2197303	T	C	0.031	0.005	6.596	3.62e-11	511586	0.5	All MDD	+	+	+	+	+	+	+	+	+	-
22	41279122	rs6002310	A	G	-0.034	0.005	-6.569	3.62e-11	512866	0.66	All MDD	-	-	-	-	-	-	+	-	-	+
3	49606579	rs11917431	C	T	0.033	0.005	6.653	3.63e-11	512791	0.67	All MDD	-	-	-	-	-	-	+	-	-	-
13	53172876	rs2093599	A	G	0.031	0.005	6.596	3.63e-11	512900	0.46	All MDD	+	+	+	+	+	+	-	-	-	-
6	28328873	rs853681	C	A	0.058	0.009	6.614	3.65e-11	413615	0.88	All MDD	-	-	-	?	-	-	-	-	-	-
13	53322385	rs1530399	C	T	0.031	0.005	6.596	3.65e-11	511656	0.5	All MDD	-	-	-	-	-	-	-	-	-	-
11	57726150	rs7938083	C	A	-0.032	0.005	-6.612	3.67e-11	496338	0.68	All MDD	-	-	+	+	+	-	-	?	?	+
2	22316042	rs13012669	G	T	0.032	0.005	6.583	3.67e-11	512909	0.6	All MDD	-	-	-	-	-	-	-	-	+	-
13	53388279	rs1470343	G	A	0.031	0.005	6.574	3.67e-11	512342	0.48	All MDD	-	-	-	-	-	-	-	+	+	-
6	28328098	rs853682	T	C	0.058	0.009	6.614	3.68e-11	413615	0.88	All MDD	+	+	+	?	+	+	+	+	+	-
6	26745970	rs13213200	G	A	0.067	0.01	6.608	3.68e-11	391429	0.92	All MDD	-	-	-	?	-	-	?	?	?	?
13	53169454	rs2759716	C	T	0.031	0.005	6.596	3.69e-11	512894	0.46	All MDD	-	-	-	-	-	-	+	+	+	-
16	71836456	rs79489472	C	T	-0.052	0.008	-6.582	3.7e-11	362216	0.85	All MDD	+	+	?	+	+	+	+	-	-	-
6	28321008	rs853685	C	T	0.058	0.009	6.602	3.74e-11	413615	0.88	All MDD	-	-	-	?	-	-	-	-	-	-
3	49613777	rs9833611	G	A	0.033	0.005	6.653	3.85e-11	512901	0.67	All MDD	-	-	-	-	-	-	+	-	-	-
3	43486590	rs9809577	C	A	0.065	0.01	6.602	3.86e-11	169983		All MDD	?	?	?	?	-	?	?	?	?	-
2	22354911	rs66994942	G	A	-0.032	0.005	-6.625	3.88e-11	512188	0.65	All MDD	+	+	+	+	+	+	+	+	-	+
10	104984776	rs12265655	T	C	0.037	0.006	6.643	3.88e-11	512677	0.77	All MDD	+	+	+	+	+	+	-	+	+	-
3	49627334	rs9837341	A	G	0.033	0.005	6.653	3.89e-11	512901	0.67	All MDD	+	+	+	+	+	+	-	+	+	-
18	53205453	rs2298606	T	C	-0.031	0.005	-6.596	3.96e-11	512863	0.48	All MDD	-	-	-	-	-	-	-	+	+	+
17	67971446	rs12942774	A	G	0.034	0.005	6.569	4e-11	496058	0.32	All MDD	+	+	+	+	+	+	-	?	?	-
13	53320471	rs7985545	G	A	0.031	0.005	6.574	4.01e-11	511798	0.5	All MDD	-	-	-	-	-	-	-	-	-	-
3	49612962	rs7614725	G	A	0.033	0.005	6.653	4.01e-11	512900	0.67	All MDD	-	-	-	-	-	-	+	-	-	-
11	57874411	rs7117205	T	C	-0.032	0.005	-6.551	4.06e-11	512870	0.69	All MDD	+	+	-	-	-	+	+	+	-	+
5	167561962	rs888974	G	T	0.033	0.005	6.6	4.06e-11	512480	0.33	All MDD	-	-	-	-	-	-	-	-	-	-
3	49628543	rs6803222	T	G	0.033	0.005	6.633	4.08e-11	512901	0.67	All MDD	+	+	+	+	+	+	-	+	+	-
10	104804166	rs61867293	C	T	0.038	0.006	6.552	4.13e-11	512631	0.8	All MDD	-	-	-	-	-	-	+	-	-	-
11	57875145	rs11601320	T	C	-0.032	0.005	-6.551	4.13e-11	512862	0.69	All MDD	+	+	-	-	-	+	+	+	-	+
10	104985346	rs6584649	T	G	0.037	0.006	6.625	4.16e-11	512632	0.77	All MDD	+	+	+	+	+	+	-	+	+	-
6	27837156	rs201004	T	C	0.045	0.007	6.588	4.17e-11	512905	0.83	All MDD	-	-	+	+	+	-	+	-	+	-
9	37392751	rs7025166	G	T	-0.05	0.008	-6.627	4.21e-11	361753	0.89	All MDD	+	+	?	+	+	+	+	-	-	+
10	104778128	rs61867290	C	T	0.036	0.006	6.618	4.23e-11	512886	0.79	All MDD	-	-	-	-	-	-	-	-	-	-
4	79297258	rs9998799	T	C	0.031	0.005	6.596	4.28e-11	512343	0.53	All MDD	+	+	+	+	+	+	+	+	-	-
11	113060903	rs1836798	A	G	-0.033	0.005	-6.64	4.3e-11	496087	0.75	All MDD	-	-	-	-	-	-	-	?	?	+
2	22278080	rs7369477	G	A	-0.032	0.005	-6.563	4.36e-11	512839	0.4	All MDD	+	+	+	+	+	+	+	+	-	+
11	57683248	rs488769	A	C	-0.032	0.005	-6.646	4.39e-11	512835	0.67	All MDD	-	-	-	-	-	-	+	+	-	+
13	53225389	rs2806953	T	C	0.032	0.005	6.551	4.4e-11	512729	0.36	All MDD	+	+	+	+	+	+	-	-	-	-
2	22279212	rs7422205	G	A	-0.032	0.005	-6.563	4.45e-11	512887	0.41	All MDD	+	+	+	+	+	+	+	+	-	+
5	104389369	rs6596572	G	A	-0.031	0.005	-6.553	4.45e-11	507366	0.53	All MDD	+	+	+	+	+	+	+	-	-	+
10	104694914	rs11599236	T	C	0.031	0.005	6.638	4.52e-11	512757	0.56	All MDD	+	+	+	+	+	+	-	+	+	-
13	53189938	rs2759713	C	T	0.032	0.005	6.583	4.54e-11	512698	0.4	All MDD	-	-	-	-	-	-	+	+	+	-
4	79286586	rs6811299	T	C	0.031	0.005	6.574	4.54e-11	512502	0.53	All MDD	+	+	+	+	+	+	+	+	-	-
6	151910269	rs4870060	G	A	0.033	0.005	6.52	4.63e-11	512625	0.32	All MDD	-	-	-	-	-	-	+	-	-	-
10	104917583	rs2864034	C	A	0.038	0.006	6.579	4.65e-11	512876	0.8	All MDD	-	-	-	-	-	-	+	-	-	-
22	41252498	rs9611528	T	C	-0.033	0.005	-6.529	4.7e-11	512839	0.66	All MDD	-	-	-	-	-	-	+	-	-	+
6	26530148	rs66941101	C	T	0.067	0.01	6.604	4.76e-11	399647	0.92	All MDD	-	-	-	?	-	-	?	-	?	-
22	41264297	rs35445172	G	A	-0.039	0.006	-6.533	4.8e-11	320593	0.66	All MDD	?	?	+	?	+	?	?	?	?	+
6	27685341	rs13217620	C	T	0.075	0.011	6.588	4.82e-11	391429	0.94	All MDD	-	-	-	?	-	-	?	?	?	-
3	49637025	rs9862080	A	G	0.032	0.005	6.612	4.83e-11	512901	0.67	All MDD	+	+	+	+	+	+	-	+	+	-
13	53286520	rs9536381	C	T	-0.033	0.005	-6.54	4.85e-11	512907	0.68	All MDD	+	+	+	+	+	+	-	-	-	+
2	22360096	rs61533748	T	C	-0.032	0.005	-6.563	4.88e-11	512219	0.62	All MDD	-	-	-	-	-	-	-	-	+	+
2	22412995	rs12990561	C	A	0.031	0.005	6.574	4.89e-11	512133	0.48	All MDD	-	-	-	-	-	-	-	-	+	-
13	53183432	rs1555550	T	C	0.032	0.005	6.583	4.92e-11	512676	0.4	All MDD	+	+	+	+	+	+	-	-	-	-
11	28626638	rs7931459	C	T	0.032	0.005	6.571	4.94e-11	512095	0.66	All MDD	-	-	-	-	-	-	-	-	-	-
13	53284882	rs9596775	C	T	-0.033	0.005	-6.54	4.94e-11	512914	0.68	All MDD	+	+	+	+	+	+	-	-	-	+
5	167566967	rs986391	G	A	0.033	0.005	6.56	4.95e-11	512801	0.34	All MDD	-	-	-	-	-	-	-	-	-	-
13	53286956	rs9591504	T	G	-0.032	0.005	-6.592	4.96e-11	512860	0.64	All MDD	-	-	-	-	-	-	+	+	+	+
18	53227723	rs62100775	A	G	-0.031	0.005	-6.553	4.99e-11	512796	0.58	All MDD	-	-	-	-	-	-	+	+	-	+
18	53211580	rs6508207	T	C	-0.031	0.005	-6.574	4.99e-11	512902	0.48	All MDD	-	-	-	-	-	-	-	+	+	+
2	22367228	rs12466547	G	A	-0.032	0.005	-6.583	5e-11	512169	0.65	All MDD	+	+	+	+	+	+	+	+	-	+
2	22360563	rs12466671	A	G	-0.031	0.005	-6.542	5.02e-11	512233	0.62	All MDD	-	-	-	-	-	-	-	-	+	+
13	53284451	rs9596774	C	T	-0.033	0.005	-6.54	5.02e-11	512906	0.68	All MDD	+	+	+	+	+	+	-	-	-	+
6	27413881	rs34953377	T	C	0.075	0.011	6.561	5.03e-11	391429	0.93	All MDD	+	+	+	?	+	+	?	?	?	-
6	27414607	rs66841633	G	T	0.075	0.011	6.561	5.03e-11	391429	0.93	All MDD	-	-	-	?	-	-	?	?	?	-
13	53288276	rs9527059	T	C	-0.033	0.005	-6.54	5.06e-11	512894	0.68	All MDD	-	-	-	-	-	-	+	+	+	+
6	27873148	rs45509595	T	C	0.075	0.011	6.57	5.15e-11	391429	0.93	All MDD	+	+	+	?	+	+	?	?	?	-
6	26592809	rs34781270	A	G	0.067	0.01	6.549	5.2e-11	391429	0.92	All MDD	+	+	+	?	+	+	?	?	?	-
3	49629531	rs1873625	C	A	0.032	0.005	6.612	5.24e-11	512901	0.67	All MDD	-	-	-	-	-	-	+	-	-	-
2	22298981	rs7425354	T	G	-0.031	0.005	-6.542	5.26e-11	512768	0.4	All MDD	-	-	-	-	-	-	-	-	+	+
6	26587145	rs13190739	G	T	0.067	0.01	6.549	5.28e-11	391429	0.92	All MDD	-	-	-	?	-	-	?	?	?	-
9	37013405	rs6476607	C	T	0.031	0.005	6.532	5.28e-11	512817	0.39	All MDD	-	-	-	-	-	-	+	+	+	-
18	53206780	rs11082972	C	T	-0.031	0.005	-6.553	5.3e-11	512906	0.48	All MDD	+	+	+	+	+	+	+	-	-	+
2	22298438	rs6752896	T	C	-0.031	0.005	-6.542	5.3e-11	512767	0.4	All MDD	-	-	-	-	-	-	-	-	+	+
18	53205432	rs7227069	G	A	-0.031	0.005	-6.532	5.32e-11	512862	0.57	All MDD	+	+	+	+	+	+	+	-	+	+
18	53204685	rs62099236	G	T	-0.031	0.005	-6.532	5.4e-11	512901	0.57	All MDD	+	+	+	+	+	+	+	-	+	+
6	27411340	rs13196692	C	T	0.075	0.011	6.561	5.42e-11	391429	0.93	All MDD	-	-	-	?	-	-	?	?	?	-
6	26603696	rs35076545	C	A	0.067	0.01	6.539	5.44e-11	391429	0.92	All MDD	-	-	-	?	-	-	?	?	?	-
6	27283600	rs13207082	A	G	0.075	0.011	6.579	5.45e-11	391429	0.93	All MDD	+	+	+	?	+	+	?	?	?	-
6	27457570	rs41269265	T	C	0.075	0.011	6.544	5.47e-11	391429	0.93	All MDD	+	+	+	?	+	+	?	?	?	-
6	26529662	rs35433030	G	A	0.066	0.01	6.574	5.48e-11	399647	0.92	All MDD	-	-	-	?	-	-	?	-	?	-
11	57804411	rs10896647	C	T	-0.032	0.005	-6.625	5.49e-11	512912	0.68	All MDD	-	-	+	+	+	-	-	-	+	+
17	67844408	rs112222385	T	C	-0.043	0.007	-6.569	5.49e-11	320593	0.78	All MDD	?	?	-	?	-	?	?	?	?	+
2	22418280	rs11903391	G	A	0.031	0.005	6.553	5.49e-11	512173	0.48	All MDD	-	-	-	-	-	-	-	-	+	-
2	22365653	rs1355178	T	G	-0.032	0.005	-6.563	5.53e-11	512174	0.64	All MDD	-	-	-	-	-	-	-	-	+	+
6	26548984	rs34246779	G	A	0.066	0.01	6.574	5.55e-11	399647	0.92	All MDD	-	-	-	?	-	-	?	-	?	-
18	53204233	rs62099235	G	A	-0.031	0.005	-6.532	5.56e-11	512895	0.57	All MDD	+	+	+	+	+	+	+	-	+	+
6	27445566	rs13191474	C	T	0.075	0.011	6.544	5.58e-11	391429	0.93	All MDD	-	-	-	?	-	-	?	?	?	-
6	26549916	rs72845428	C	T	0.066	0.01	6.574	5.59e-11	399647	0.92	All MDD	-	-	-	?	-	-	?	-	?	-
13	53193890	rs2806947	G	A	0.032	0.005	6.563	5.61e-11	512700	0.4	All MDD	-	-	-	-	-	-	+	+	+	-
13	53289469	rs9805634	C	T	-0.033	0.005	-6.52	5.62e-11	512779	0.68	All MDD	+	+	+	+	+	+	-	-	-	+
6	29376618	rs9257803	C	T	0.068	0.01	6.577	5.64e-11	391429	0.9	All MDD	-	-	-	?	-	-	?	?	?	-
2	22372307	rs66517972	C	T	-0.032	0.005	-6.563	5.65e-11	511996	0.65	All MDD	+	+	+	+	+	+	+	+	-	+
11	57676370	rs12805841	G	A	-0.032	0.005	-6.49	5.66e-11	512906	0.68	All MDD	-	-	+	+	+	-	-	-	+	+
13	53288026	rs7326087	A	G	-0.032	0.005	-6.571	5.67e-11	512863	0.64	All MDD	-	-	-	-	-	-	+	+	+	+
11	57832813	rs12807250	C	T	-0.032	0.005	-6.49	5.68e-11	512911	0.68	All MDD	-	-	+	+	+	-	-	-	+	+
6	26509154	rs35555795	C	T	0.066	0.01	6.564	5.71e-11	399647	0.92	All MDD	-	-	-	?	-	-	?	-	?	-
6	27446145	rs13195040	A	G	0.075	0.011	6.535	5.73e-11	391429	0.93	All MDD	+	+	+	?	+	+	?	?	?	-
6	27281907	rs72839445	G	A	0.075	0.011	6.579	5.77e-11	391429	0.94	All MDD	-	-	-	?	-	-	?	?	?	-
2	22301992	rs7602309	G	A	-0.031	0.005	-6.521	5.82e-11	512769	0.4	All MDD	+	+	+	+	+	+	+	+	-	+
11	57695683	rs79740710	C	T	-0.032	0.005	-6.49	5.82e-11	512905	0.68	All MDD	-	-	+	+	+	-	-	-	+	+
11	57697917	rs2926656	C	T	-0.032	0.005	-6.49	5.83e-11	512906	0.68	All MDD	-	-	+	+	+	-	-	-	+	+
17	68099765	rs62084755	A	G	0.036	0.006	6.564	5.83e-11	495806	0.25	All MDD	+	+	+	+	+	+	-	?	?	-
13	53353269	rs9591505	A	G	0.031	0.005	6.511	5.84e-11	512137	0.49	All MDD	+	+	+	+	+	+	+	+	+	-
17	68039402	rs62084691	C	T	-0.041	0.006	-6.548	5.89e-11	320593		All MDD	?	?	+	?	+	?	?	?	?	+
6	28219854	rs35001169	T	G	0.074	0.011	6.566	5.89e-11	391429	0.93	All MDD	+	+	+	?	+	+	?	?	?	-
11	57845488	rs79260745	T	C	-0.032	0.005	-6.469	5.95e-11	512904	0.68	All MDD	+	+	-	-	-	+	+	+	-	+
6	26498957	rs13220261	C	T	0.066	0.01	6.564	5.96e-11	399647	0.92	All MDD	-	-	-	?	-	-	?	-	?	-
22	41257536	rs2235849	T	G	-0.033	0.005	-6.49	5.97e-11	512854	0.66	All MDD	-	-	-	-	-	-	+	-	-	+
22	41248070	rs1983631	C	T	-0.033	0.005	-6.51	6.02e-11	512779	0.66	All MDD	+	+	+	+	+	+	-	+	+	+
4	139975307	rs35654250	C	T	0.032	0.005	6.592	6.06e-11	512494	0.7	All MDD	-	-	-	-	-	-	+	+	-	-
4	79273535	rs2129132	G	A	0.031	0.005	6.553	6.07e-11	512452	0.53	All MDD	-	-	-	-	-	-	-	-	+	-
17	67844694	rs11868959	T	C	-0.043	0.007	-6.554	6.08e-11	320593	0.78	All MDD	?	?	-	?	-	?	?	?	?	+
2	22292624	rs6711112	C	T	-0.031	0.005	-6.521	6.11e-11	512751	0.4	All MDD	+	+	+	+	+	+	+	+	-	+
13	53409720	rs9596807	T	C	-0.031	0.005	-6.532	6.12e-11	512381	0.57	All MDD	-	-	-	-	-	-	-	-	+	+
6	26875738	rs57440165	A	C	0.074	0.011	6.526	6.17e-11	391429	0.93	All MDD	+	+	+	?	+	+	?	?	?	-
18	53202897	rs60939828	T	C	-0.031	0.005	-6.511	6.17e-11	512902	0.57	All MDD	-	-	-	-	-	-	-	+	-	+
6	26375430	rs9348716	G	A	0.054	0.008	6.524	6.23e-11	507077	0.89	All MDD	-	-	-	-	-	-	?	-	-	-
17	68004825	rs8081806	G	A	0.033	0.005	6.56	6.31e-11	495711	0.34	All MDD	-	-	-	-	-	-	+	?	?	-
13	53178205	rs1322960	G	A	0.031	0.005	6.542	6.33e-11	512888	0.4	All MDD	-	-	-	-	-	-	+	+	+	-
3	43656252	rs530758485	G	A	-0.079	0.012	-6.542	6.34e-11	169983		All MDD	?	?	?	?	+	?	?	?	?	+
6	28107123	rs35952432	C	T	0.083	0.013	6.551	6.34e-11	320593	0.93	All MDD	?	?	-	?	-	?	?	?	?	-
2	22297395	rs4490223	G	A	-0.031	0.005	-6.521	6.35e-11	512757	0.4	All MDD	+	+	+	+	+	+	+	+	-	+
22	41248424	rs9611527	G	A	-0.033	0.005	-6.51	6.35e-11	512739	0.66	All MDD	+	+	+	+	+	+	-	+	+	+
11	57871545	rs7936998	G	A	-0.032	0.005	-6.49	6.37e-11	512903	0.68	All MDD	-	-	+	+	+	-	-	-	+	+
6	26582099	rs9393735	A	G	0.051	0.008	6.526	6.49e-11	512371	0.87	All MDD	+	+	+	+	+	+	-	+	+	-
6	26375417	rs9393715	G	A	0.054	0.008	6.524	6.52e-11	507074		All MDD	-	-	-	-	-	-	?	-	-	-
2	22446035	rs1396724	C	T	0.033	0.005	6.529	6.53e-11	512843	0.29	All MDD	-	-	-	-	-	-	-	-	+	+
18	53204154	rs62099234	C	T	-0.031	0.005	-6.511	6.56e-11	512895	0.57	All MDD	+	+	+	+	+	+	+	-	+	+
22	41246208	rs3171692	C	T	-0.033	0.005	-6.51	6.58e-11	512872	0.67	All MDD	+	+	+	+	+	+	-	+	+	+
17	67871013	rs62084245	C	T	-0.043	0.007	-6.538	6.64e-11	320593		All MDD	?	?	+	?	+	?	?	?	?	+
2	22418350	rs11903432	G	A	0.031	0.005	6.511	6.64e-11	512171	0.48	All MDD	-	-	-	-	-	-	-	-	+	-
13	53187439	rs1322957	C	T	0.031	0.005	6.542	6.72e-11	512716	0.4	All MDD	-	-	-	-	-	-	+	+	+	-
11	57710417	rs1647405	C	T	-0.032	0.005	-6.604	6.75e-11	512906	0.68	All MDD	-	-	+	+	+	-	-	-	+	+
11	57713683	rs7116341	G	A	-0.032	0.005	-6.583	6.75e-11	512905	0.68	All MDD	-	-	+	+	+	-	-	-	+	+
13	53189618	rs2759714	A	G	0.031	0.005	6.521	6.78e-11	512693	0.4	All MDD	+	+	+	+	+	+	-	-	-	-
18	53217163	rs6508209	G	A	-0.031	0.005	-6.511	6.79e-11	512908	0.48	All MDD	+	+	+	+	+	+	+	-	-	+
6	27390387	rs35120058	A	G	0.074	0.011	6.518	6.8e-11	391429	0.93	All MDD	+	+	+	?	+	+	?	?	?	-
5	167563958	rs2080975	T	G	0.033	0.005	6.52	6.84e-11	512570	0.33	All MDD	+	+	+	+	+	+	+	+	+	-
11	57779528	rs35808061	T	C	-0.032	0.005	-6.583	6.86e-11	512913	0.68	All MDD	+	+	-	-	-	+	+	+	-	+
17	68082412	rs62084744	T	C	-0.036	0.006	-6.545	6.92e-11	495746	0.75	All MDD	-	-	-	-	-	-	+	?	?	-
2	22296611	rs7370857	T	C	-0.031	0.005	-6.5	6.99e-11	512758	0.4	All MDD	-	-	-	-	-	-	-	-	+	+
6	28832567	rs9257245	A	C	0.093	0.014	6.521	7.02e-11	240819	0.93	All MDD	+	+	?	?	+	+	?	?	?	-
5	167563957	rs2080974	T	G	0.033	0.005	6.52	7.06e-11	512569	0.33	All MDD	+	+	+	+	+	+	+	+	+	-
11	57772986	rs17455520	C	A	-0.032	0.005	-6.583	7.12e-11	512913	0.68	All MDD	-	-	+	+	+	-	-	-	+	+
11	57795053	rs11229131	G	A	-0.032	0.005	-6.583	7.16e-11	512913	0.68	All MDD	-	-	+	+	+	-	-	-	+	+
11	57729348	rs11607056	C	T	-0.032	0.005	-6.583	7.26e-11	512905	0.68	All MDD	-	-	+	+	+	-	-	-	+	+
2	22435207	rs11886927	A	G	0.031	0.005	6.511	7.27e-11	512670	0.47	All MDD	+	+	+	+	+	+	+	+	+	-
11	57818190	rs708228	C	T	-0.032	0.005	-6.583	7.29e-11	512900	0.68	All MDD	-	-	+	+	+	-	-	-	+	+
6	27420975	rs34150729	T	C	0.074	0.011	6.518	7.33e-11	391429	0.93	All MDD	+	+	+	?	+	+	?	?	?	-
11	57729539	rs11604325	C	A	-0.032	0.005	-6.583	7.36e-11	512905	0.68	All MDD	-	-	+	+	+	-	-	-	+	+
11	57721418	rs71484461	G	A	-0.032	0.005	-6.583	7.4e-11	512905	0.68	All MDD	-	-	+	+	+	-	-	-	+	+
11	28619698	rs12226542	G	A	0.031	0.005	6.511	7.42e-11	512524	0.6	All MDD	-	-	-	-	-	-	+	-	-	-
2	22307927	rs7562618	T	C	-0.031	0.005	-6.479	7.42e-11	512858	0.4	All MDD	-	-	-	-	-	-	-	-	+	+
2	22374255	rs56153184	C	T	-0.031	0.005	-6.521	7.46e-11	511927	0.65	All MDD	+	+	+	+	+	+	+	+	-	+
3	49712272	rs73077157	A	C	0.042	0.006	6.484	7.47e-11	512824	0.87	All MDD	+	+	+	+	+	+	+	+	+	-
22	41256842	rs4820435	G	T	-0.033	0.005	-6.471	7.49e-11	512845	0.67	All MDD	+	+	+	+	+	+	-	+	+	+
11	57730760	rs2847308	C	T	0.032	0.005	6.583	7.51e-11	512912	0.32	All MDD	+	+	-	-	-	+	+	+	-	-
13	53171433	rs1951725	T	G	0.031	0.005	6.521	7.52e-11	512911	0.4	All MDD	+	+	+	+	+	+	-	-	-	-
6	27365112	rs28360634	T	C	0.074	0.011	6.509	7.53e-11	391429	0.93	All MDD	+	+	+	?	+	+	?	?	?	-
17	67879376	rs11867537	A	G	-0.042	0.007	-6.523	7.54e-11	320593	0.78	All MDD	?	?	-	?	-	?	?	?	?	+
11	57794697	rs11229130	A	G	-0.032	0.005	-6.583	7.62e-11	512913	0.68	All MDD	+	+	-	-	-	+	+	+	-	+
11	57792980	rs11570190	A	C	-0.032	0.005	-6.563	7.68e-11	512913	0.68	All MDD	+	+	-	-	-	+	+	+	-	+
2	22371155	rs12616949	G	A	-0.031	0.005	-6.521	7.68e-11	512056	0.64	All MDD	+	+	+	+	+	+	+	+	-	+
6	26631340	rs66488313	G	T	0.074	0.011	6.509	7.69e-11	391429	0.93	All MDD	-	-	-	?	-	-	?	?	?	-
4	140022120	rs56369810	G	A	0.032	0.005	6.449	7.71e-11	512777	0.65	All MDD	-	-	-	-	-	-	+	+	-	-
11	28615789	rs4923549	A	G	0.031	0.005	6.511	7.77e-11	512899	0.6	All MDD	+	+	+	+	+	+	-	+	+	-
1	73305845	rs1923202	A	G	0.032	0.005	6.49	7.77e-11	496337	0.42	All MDD	+	+	+	+	+	+	+	?	?	-
6	27359221	rs72839477	C	T	0.074	0.011	6.518	7.8e-11	391429	0.93	All MDD	-	-	-	?	-	-	?	?	?	-
11	28619515	rs12226518	G	A	0.031	0.005	6.511	7.81e-11	512508	0.6	All MDD	-	-	-	-	-	-	+	-	-	-
18	53404710	rs1972044	G	A	-0.031	0.005	-6.489	7.9e-11	512816	0.61	All MDD	+	+	+	+	+	+	+	-	+	+
11	57740511	rs4827	C	T	-0.032	0.005	-6.563	7.9e-11	512913	0.68	All MDD	-	-	+	+	+	-	-	-	+	+
22	41012750	rs13056300	T	C	-0.034	0.005	-6.481	7.94e-11	512670	0.71	All MDD	-	-	-	-	-	-	+	-	-	+
2	22444125	rs7561327	A	C	0.033	0.005	6.49	8e-11	512845	0.29	All MDD	+	+	+	+	+	+	+	+	-	+
11	28605957	rs10835363	T	C	0.031	0.005	6.511	8.01e-11	512914	0.6	All MDD	+	+	+	+	+	+	-	+	+	-
11	57731593	rs547891	C	T	0.032	0.005	6.563	8.06e-11	512913	0.32	All MDD	+	+	-	-	-	+	+	+	-	-
22	41260328	rs5751071	G	A	-0.033	0.005	-6.451	8.11e-11	512852	0.66	All MDD	+	+	+	+	+	+	-	+	+	+
11	28615816	rs4923550	T	C	0.031	0.005	6.511	8.18e-11	512890	0.6	All MDD	+	+	+	+	+	+	-	+	+	-
11	28604117	rs4442537	C	T	0.031	0.005	6.511	8.23e-11	512909	0.6	All MDD	-	-	-	-	-	-	+	-	-	-
2	22437763	rs4665505	T	C	0.033	0.005	6.49	8.23e-11	512774	0.29	All MDD	+	+	+	+	+	+	+	+	-	+
11	28634687	rs7942417	C	A	0.032	0.005	6.49	8.24e-11	512221	0.66	All MDD	-	-	-	-	-	-	-	-	-	-
22	41269718	rs5751074	G	A	-0.033	0.005	-6.451	8.4e-11	512905	0.66	All MDD	+	+	+	+	+	+	-	+	+	+
11	28609187	rs11821132	T	G	0.031	0.005	6.489	8.41e-11	512906	0.6	All MDD	+	+	+	+	+	+	-	+	+	-
11	28609199	rs59617050	A	G	0.031	0.005	6.489	8.41e-11	512906	0.6	All MDD	+	+	+	+	+	+	-	+	+	-
11	28608504	rs10835365	A	G	0.031	0.005	6.489	8.41e-11	512906	0.6	All MDD	+	+	+	+	+	+	-	+	+	-
[truncated: 2,950 more rows]

## Sheet: S2 Genome wide sig genes
Supplementary Table 2. Genome wide significant genes from the three GWAS.
GENE	CHR	START	STOP	NSNPS	NPARAM	N	ZSTAT	P	p.fdr	p.bonf	sig_fdr	sig_bonf	Trait
PADI6	1	17337196	17411699	315	29	453517	51144	1,57E-07	2,85E-05	2854	TRUE	TRUE	All MDD
RCC2	1	17396760	17474677	210	19	440551	49702	3,34E-07	5,27E-05	6063	TRUE	TRUE	All MDD
CSMD2	1	33503998	34200842	1656	142	426973	45525	2,65E-06	304	48062	TRUE	TRUE	All MDD
NEGR1	1	71385943	72317539	1445	78	444569	61122	4,91E-10	2,55E-07	8,91E-06	TRUE	TRUE	All MDD
CCDC181	1	1,69E+08	1,69E+08	255	21	440439	45638	2,51E-06	29	45542	TRUE	TRUE	All MDD
ESRRG	1	2,16E+08	2,17E+08	1825	137	460294	55701	1,27E-08	4,48E-06	231	TRUE	TRUE	All MDD
SMYD3	1	2,46E+08	2,47E+08	2983	103	427916	5088	1,81E-07	3,19E-05	3281	TRUE	TRUE	All MDD
ATL2	2	38283954	38412285	279	19	415234	45462	2,73E-06	309	49518	TRUE	TRUE	All MDD
NRXN1	2	49908503	51260575	3283	125	454477	48216	7,12E-07	9,95E-05	12906	TRUE	TRUE	All MDD
SF3B1	2	1,97E+08	1,97E+08	70	9	455722	47545	9,95E-07	132	18036	TRUE	TRUE	All MDD
COQ10B	2	1,97E+08	1,97E+08	51	8	434871	45781	2,35E-06	274	42525	TRUE	TRUE	All MDD
HSPE1	2	1,97E+08	1,98E+08	40	6	440760	46465	1,69E-06	205	30605	TRUE	TRUE	All MDD
MOB4	2	1,97E+08	1,98E+08	75	8	440714	45516	2,66E-06	304	48268	TRUE	TRUE	All MDD
PARD3B	2	2,05E+08	2,06E+08	2244	129	432855	51866	1,07E-07	2,07E-05	1942	TRUE	TRUE	All MDD
SNRK	3	43251512	43434764	195	23	425674	55478	1,45E-08	4,63E-06	262	TRUE	TRUE	All MDD
ANO10	3	43344859	43726594	639	34	396356	5162	1,22E-07	2,31E-05	2215	TRUE	TRUE	All MDD
ZNF445	3	44421705	44512670	98	14	458270	6,41	7,28E-11	8,25E-08	1,32E-06	TRUE	TRUE	All MDD
ZNF852	3	44484847	44545636	90	11	447962	61601	3,64E-10	2,07E-07	6,59E-06	TRUE	TRUE	All MDD
ZKSCAN7	3	44520193	44604173	165	13	447981	6,05	7,24E-10	3,45E-07	1,31E-05	TRUE	TRUE	All MDD
ZNF660	3	44543223	44609694	125	12	449003	60366	7,87E-10	3,66E-07	1,43E-05	TRUE	TRUE	All MDD
ZNF197	3	44549888	44658471	153	14	450306	61592	3,66E-10	2,07E-07	6,63E-06	TRUE	TRUE	All MDD
ZNF35	3	44613732	44670791	47	8	458345	63263	1,26E-10	1,07E-07	2,28E-06	TRUE	TRUE	All MDD
ZNF502	3	44677643	44733831	73	13	443724	52928	6,02E-08	1,35E-05	1092	TRUE	TRUE	All MDD
ZNF501	3	44694596	44747083	67	12	447230	52152	9,18E-08	1,87E-05	1665	TRUE	TRUE	All MDD
KIF15	3	44726721	44883376	165	19	424285	50275	2,48E-07	4,13E-05	4505	TRUE	TRUE	All MDD
KIAA1143	3	44727661	44796619	78	10	439458	49485	3,74E-07	5,8E-05	6781	TRUE	TRUE	All MDD
TMEM42	3	44826904	44875670	52	10	423060	50511	2,2E-07	3,76E-05	3982	TRUE	TRUE	All MDD
PRKAR2A	3	48734597	48882874	110	13	416520	46553	1,62E-06	201	29327	TRUE	TRUE	All MDD
SLC25A20	3	48846926	48933904	93	12	418971	46987	1,31E-06	166	23727	TRUE	TRUE	All MDD
ARIH2	3	48883821	48996382	111	14	410629	48287	6,87E-07	9,73E-05	12459	TRUE	TRUE	All MDD
P4HTM	3	48954889	49017153	43	7	414459	4756	9,87E-07	132	179	TRUE	TRUE	All MDD
WDR6	3	48972062	49025953	34	9	418719	50257	2,51E-07	4,13E-05	4546	TRUE	TRUE	All MDD
NDUFAF3	3	48985459	49033495	31	7	428678	50876	1,81E-07	3,19E-05	3287	TRUE	TRUE	All MDD
DALRD3	3	49005488	49057293	41	10	396250	53063	5,59E-08	1,27E-05	1014	TRUE	TRUE	All MDD
IMPDH2	3	49014325	49064447	42	10	403089	53262	5,01E-08	1,17E-05	909	TRUE	TRUE	All MDD
QRICH1	3	49019707	49129363	93	16	397602	5139	1,38E-07	2,55E-05	2503	TRUE	TRUE	All MDD
QARS1	3	49085932	49140130	43	11	387759	55131	1,76E-08	5,33E-06	32	TRUE	TRUE	All MDD
USP19	3	49098046	49155938	54	10	382229	53248	5,05E-08	1,17E-05	916	TRUE	TRUE	All MDD
LAMB2	3	49111114	49168118	50	10	389703	55195	1,7E-08	5,22E-06	308	TRUE	TRUE	All MDD
KLHDC8B	3	49136598	49186486	53	7	411734	52354	8,23E-08	1,7E-05	1492	TRUE	TRUE	All MDD
CCDC71	3	49152535	49201331	52	6	431749	52068	9,61E-08	1,91E-05	1742	TRUE	TRUE	All MDD
IHO1	3	49163428	49268106	123	13	414005	53777	3,77E-08	9,37E-06	684	TRUE	TRUE	All MDD
C3orf84	3	49167634	49226858	72	8	428699	53294	4,93E-08	1,17E-05	893	TRUE	TRUE	All MDD
C3orf62	3	49258596	49312232	57	15	380626	47036	1,28E-06	163	23165	TRUE	TRUE	All MDD
USP4	3	49267144	49375712	124	16	398020	55507	1,42E-08	4,63E-06	258	TRUE	TRUE	All MDD
RHOA	3	49349139	49447998	143	13	410529	63657	9,72E-11	1,04E-07	1,76E-06	TRUE	TRUE	All MDD
TCTA	3	49377212	49426476	70	9	416408	63441	1,12E-10	1,07E-07	2,03E-06	TRUE	TRUE	All MDD
ENSG00000283189	3	49406777	49464314	74	10	416621	61883	3,04E-10	2,05E-07	5,51E-06	TRUE	TRUE	All MDD
AMT	3	49406778	49457685	68	10	415048	61762	3,28E-10	2,05E-07	5,95E-06	TRUE	TRUE	All MDD
NICN1	3	49412333	49464326	69	10	416748	61066	5,09E-10	2,56E-07	9,23E-06	TRUE	TRUE	All MDD
DAG1	3	49433713	49545618	166	16	408966	60813	5,96E-10	2,92E-07	1,08E-05	TRUE	TRUE	All MDD
BSN	3	49519477	49681549	181	17	445289	67704	6,42E-12	1,16E-08	1,16E-07	TRUE	TRUE	All MDD
APEH	3	49639014	49693971	53	7	451858	57302	5,02E-09	2,02E-06	9,1E-05	TRUE	TRUE	All MDD
RNF123	3	49654538	49731529	86	13	438693	59536	1,31E-09	5,94E-07	2,38E-05	TRUE	TRUE	All MDD
MST1	3	49673947	49724501	68	11	429767	59323	1,49E-09	6,45E-07	2,71E-05	TRUE	TRUE	All MDD
GMPPB	3	49706844	49758973	65	7	439599	53146	5,35E-08	1,23E-05	969	TRUE	TRUE	All MDD
IP6K1	3	49714294	49821542	129	12	452631	53827	3,67E-08	9,24E-06	665	TRUE	TRUE	All MDD
INKA1	3	49768261	49815030	64	10	455913	54398	2,67E-08	7,32E-06	483	TRUE	TRUE	All MDD
CDHR4	3	49780732	49834873	61	9	464642	55468	1,45E-08	4,63E-06	264	TRUE	TRUE	All MDD
UBA7	3	49795209	49848953	52	7	472707	55614	1,34E-08	4,58E-06	243	TRUE	TRUE	All MDD
TRAIP	3	49818601	49891574	82	12	445646	49438	3,83E-07	5,89E-05	6944	TRUE	TRUE	All MDD
CACNA2D2	3	50352613	50539244	188	18	441632	47291	1,13E-06	147	20442	TRUE	TRUE	All MDD
TEX264	3	51627693	51714323	56	19	392093	48074	7,64E-07	106	13859	TRUE	TRUE	All MDD
ABHD14B	3	51958510	52018409	46	14	375008	45728	2,41E-06	28	43631	TRUE	TRUE	All MDD
RPL29	3	51983522	52030895	47	11	386869	46509	1,65E-06	202	29953	TRUE	TRUE	All MDD
ITIH4	3	52802962	52865688	104	9	485349	54248	2,9E-08	7,62E-06	526	TRUE	TRUE	All MDD
ENSG00000243696	3	52803282	52870729	110	9	484641	54431	2,62E-08	7,3E-06	475	TRUE	TRUE	All MDD
MUSTN1	3	52823114	52870019	81	7	482308	53843	3,64E-08	9,24E-06	659	TRUE	TRUE	All MDD
STIMATE	3	52826219	52932548	179	10	476282	52369	8,17E-08	1,7E-05	148	TRUE	TRUE	All MDD
SFMBT1	3	52893572	53081750	336	16	435545	45903	2,21E-06	261	40118	TRUE	TRUE	All MDD
ERC2	3	55498311	56504095	2437	101	433506	56677	7,24E-09	2,79E-06	131	TRUE	TRUE	All MDD
RSRC1	3	1,58E+08	1,59E+08	1279	22	436498	54039	3,26E-08	8,44E-06	591	TRUE	TRUE	All MDD
NAA11	4	79215694	79361061	212	24	407358	50773	1,91E-07	3,34E-05	3471	TRUE	TRUE	All MDD
BANK1	4	1,01E+08	1,02E+08	1559	77	434627	46145	1,97E-06	237	35712	TRUE	TRUE	All MDD
MAML3	4	1,4E+08	1,4E+08	935	99	438035	65404	3,07E-11	4,28E-08	5,56E-07	TRUE	TRUE	All MDD
INPP4B	4	1,42E+08	1,43E+08	1991	81	428341	45954	2,16E-06	256	39144	TRUE	TRUE	All MDD
TENM2	5	1,67E+08	1,68E+08	2317	185	451240	63221	1,29E-10	1,07E-07	2,34E-06	TRUE	TRUE	All MDD
EYS	6	63709980	65742226	5090	117	437792	63049	1,44E-10	1,09E-07	2,61E-06	TRUE	TRUE	All MDD
SIM1	6	100000000	100000000	213	25	461629	5,5	1,9E-08	5,64E-06	344	TRUE	TRUE	All MDD
ASCC3	6	100000000	1,01E+08	801	19	437100	54338	2,76E-08	7,38E-06	5	TRUE	TRUE	All MDD
GRIK2	6	1,01E+08	1,02E+08	2773	98	427624	55684	1,29E-08	4,48E-06	233	TRUE	TRUE	All MDD
ESR1	6	1,52E+08	1,52E+08	1385	88	435426	49811	3,16E-07	5,07E-05	5732	TRUE	TRUE	All MDD
SDK1	7	3266252	4279000	3181	104	440506	52101	9,44E-08	1,9E-05	1711	TRUE	TRUE	All MDD
PCLO	7	82744012	83197930	987	46	451004	45994	2,12E-06	253	38408	TRUE	TRUE	All MDD
SLC25A13	7	96110220	96357147	252	12	456114	47666	9,37E-07	127	1698	TRUE	TRUE	All MDD
SGCZ	8	14074845	15273431	5004	168	436874	67299	8,49E-12	1,4E-08	1,54E-07	TRUE	TRUE	All MDD
PAX5	9	36823269	37069268	705	67	442731	61766	3,27E-10	2,05E-07	5,94E-06	TRUE	TRUE	All MDD
ZCCHC7	9	37085574	37368149	322	17	449477	71852	3,36E-13	1,01E-09	6,08E-09	TRUE	TRUE	All MDD
GRHPR	9	37387666	37446990	175	23	458152	52726	6,72E-08	1,49E-05	1219	TRUE	TRUE	All MDD
FBXO10	9	37500892	37611380	255	21	455790	52423	7,93E-08	1,7E-05	1438	TRUE	TRUE	All MDD
ENSG00000256966	9	37502547	37627469	277	24	457747	5127	1,47E-07	2,7E-05	2669	TRUE	TRUE	All MDD
FAM120A	9	93416685	93576112	383	21	436385	57378	4,8E-09	1,98E-06	8,7E-05	TRUE	TRUE	All MDD
FAM120AOS	9	93421441	93488581	177	20	431256	52392	8,06E-08	1,7E-05	1462	TRUE	TRUE	All MDD
PHF2	9	93541584	93689587	451	27	465255	53338	4,81E-08	1,16E-05	872	TRUE	TRUE	All MDD
PTCH1	9	95432980	95552057	192	14	481059	56351	8,75E-09	3,24E-06	159	TRUE	TRUE	All MDD
ASTN2	9	1,16E+08	1,17E+08	2593	142	452727	62198	2,49E-10	1,81E-07	4,51E-06	TRUE	TRUE	All MDD
ENSG00000285082	9	1,18E+08	1,18E+08	1210	61	451354	59331	1,49E-09	6,45E-07	2,7E-05	TRUE	TRUE	All MDD
EXD3	9	1,37E+08	1,37E+08	164	39	342401	49361	3,99E-07	6,01E-05	7226	TRUE	TRUE	All MDD
SORCS3	10	1,05E+08	1,05E+08	1651	50	447993	74322	5,34E-14	3,23E-10	9,68E-10	TRUE	TRUE	All MDD
BDNF	11	27644893	27757058	123	17	441973	46517	1,65E-06	202	29842	TRUE	TRUE	All MDD
CLP1	11	57613188	57671865	74	9	464930	50986	1,71E-07	3,07E-05	3101	TRUE	TRUE	All MDD
ZDHHC5	11	57632747	57711182	97	12	455338	5528	1,62E-08	5,06E-06	294	TRUE	TRUE	All MDD
YPEL4	11	57635087	57684944	61	8	467488	52414	7,97E-08	1,7E-05	1445	TRUE	TRUE	All MDD
TMX2	11	57677593	57750973	90	11	427384	61612	3,61E-10	2,07E-07	6,55E-06	TRUE	TRUE	All MDD
MED19	11	57693710	57747221	65	8	423424	61178	4,74E-10	2,53E-07	8,6E-06	TRUE	TRUE	All MDD
SELENOH	11	57706491	57753554	53	8	416166	61528	3,81E-10	2,09E-07	6,9E-06	TRUE	TRUE	All MDD
ENSG00000254732	11	57706779	57814771	115	12	437038	59017	1,8E-09	7,58E-07	3,26E-05	TRUE	TRUE	All MDD
CTNND1	11	57718243	57829546	108	12	446760	5599	1,08E-08	3,91E-06	195	TRUE	TRUE	All MDD
BTBD18	11	57733514	57787675	49	9	435853	54453	2,59E-08	7,3E-06	469	TRUE	TRUE	All MDD
CNTN5	11	98985949	100000000	4704	209	433503	61846	3,11E-10	2,05E-07	5,64E-06	TRUE	TRUE	All MDD
NCAM1	11	1,13E+08	1,13E+08	786	55	445750	63079	1,41E-10	1,09E-07	2,56E-06	TRUE	TRUE	All MDD
TTC12	11	1,13E+08	1,13E+08	218	29	456492	49723	3,31E-07	5,26E-05	5996	TRUE	TRUE	All MDD
ANKK1	11	1,13E+08	1,13E+08	122	13	470766	47774	8,88E-07	121	161	TRUE	TRUE	All MDD
DRD2	11	1,13E+08	1,14E+08	243	30	461685	64686	4,95E-11	5,98E-08	8,97E-07	TRUE	TRUE	All MDD
NTM	11	1,31E+08	1,32E+08	2555	212	446028	50167	2,63E-07	4,29E-05	4766	TRUE	TRUE	All MDD
ETNK1	12	22590075	22700665	151	13	422231	50732	1,96E-07	3,38E-05	3546	TRUE	TRUE	All MDD
SOX5	12	23519504	24597544	2503	207	448506	8886	3,17E-19	5,74E-15	5,74E-15	TRUE	TRUE	All MDD
ITGA5	12	54385261	54454266	66	10	406623	4859	5,9E-07	8,49E-05	10694	TRUE	TRUE	All MDD
TAOK3	12	1,18E+08	1,18E+08	461	23	434470	52011	9,91E-08	1,95E-05	1796	TRUE	TRUE	All MDD
SUDS3	12	1,18E+08	1,18E+08	158	12	452358	46636	1,55E-06	194	2816	TRUE	TRUE	All MDD
OLFM4	13	52993813	53062057	156	33	432889	52527	7,49E-08	1,64E-05	1359	TRUE	TRUE	All MDD
PCDH9	13	66292834	67265445	1930	128	438203	49631	3,47E-07	5,42E-05	629	TRUE	TRUE	All MDD
LRFN5	14	41571876	41914549	693	36	437837	56565	7,73E-09	2,92E-06	14	TRUE	TRUE	All MDD
TRAF3	14	1,03E+08	1,03E+08	354	24	431125	47145	1,21E-06	157	21969	TRUE	TRUE	All MDD
AMN	14	1,03E+08	1,03E+08	101	19	420487	47581	9,77E-07	131	17717	TRUE	TRUE	All MDD
SEMA6D	15	47149101	47784228	1444	66	440981	69087	2,45E-12	5,54E-09	4,43E-08	TRUE	TRUE	All MDD
USP3	15	63469511	63604640	292	23	462395	54331	2,77E-08	7,38E-06	502	TRUE	TRUE	All MDD
FBXL22	15	63562353	63612428	86	13	460557	46777	1,45E-06	183	26292	TRUE	TRUE	All MDD
HERC1	15	63598618	63868948	614	23	445657	48211	7,14E-07	9,95E-05	1294	TRUE	TRUE	All MDD
RBFOX1	16	5204802	7723340	10111	542	440572	51592	1,24E-07	2,32E-05	2248	TRUE	TRUE	All MDD
ZFHX3	16	72772885	73926871	2612	246	429013	7871	1,76E-15	1,59E-11	3,19E-11	TRUE	TRUE	All MDD
FZD2	17	44522484	44571262	78	19	418944	46258	1,87E-06	226	33832	TRUE	TRUE	All MDD
BPTF	17	67790503	67994378	292	11	430078	67872	5,72E-12	1,15E-08	1,04E-07	TRUE	TRUE	All MDD
C17orf58	17	67981099	68031469	79	7	398372	71019	6,15E-13	1,59E-09	1,12E-08	TRUE	TRUE	All MDD
KPNA2	17	68000636	68057364	121	6	415394	72768	1,71E-13	6,2E-10	3,1E-09	TRUE	TRUE	All MDD
ASXL3	18	33543219	33761195	372	26	427518	48626	5,79E-07	8,4E-05	10504	TRUE	TRUE	All MDD
CELF4	18	37233040	37600827	789	86	446264	51922	1,04E-07	2,03E-05	1884	TRUE	TRUE	All MDD
DCC	18	52305197	53545903	3935	105	435082	73418	1,05E-13	4,78E-10	1,91E-09	TRUE	TRUE	All MDD
TCF4	18	55212185	55699787	655	50	424260	63206	1,3E-10	1,07E-07	2,36E-06	TRUE	TRUE	All MDD
CDH22	20	46163739	46343498	325	43	426019	47128	1,22E-06	157	22146	TRUE	TRUE	All MDD
HSF2BP	21	43519186	43694488	151	10	449461	50373	2,36E-07	4e-05	428	TRUE	TRUE	All MDD
RRP1B	21	43624560	43706079	121	7	457768	51833	1,09E-07	2,08E-05	1976	TRUE	TRUE	All MDD
PDXK	21	43684094	43772307	247	35	429575	47913	8,29E-07	114	15023	TRUE	TRUE	All MDD
EP300	22	41057592	41190077	184	19	435415	56896	6,37E-09	2,51E-06	115	TRUE	TRUE	All MDD
L3MBTL2	22	41170282	41241271	135	10	457382	47525	1e-06	132	18209	TRUE	TRUE	All MDD
CHADL	22	41219510	41275931	99	13	442847	64795	4,6E-11	5,96E-08	8,34E-07	TRUE	TRUE	All MDD
RANGAP1	22	41234779	41321187	140	16	418696	66156	1,85E-11	2,8E-08	3,36E-07	TRUE	TRUE	All MDD
ZC3H7B	22	41266525	41370147	139	17	413429	63257	1,26E-10	1,07E-07	2,29E-06	TRUE	TRUE	All MDD
TEF	22	41332333	41409326	115	8	451512	53431	4,57E-08	1,12E-05	828	TRUE	TRUE	All MDD
ACO2	22	41412830	41539273	168	10	450174	54466	2,57E-08	7,3E-06	465	TRUE	TRUE	All MDD
TOB2	22	41423494	41481801	81	5	457081	54959	1,94E-08	5,68E-06	352	TRUE	TRUE	All MDD
PHF5A	22	41449717	41503692	57	10	417345	55504	1,43E-08	4,63E-06	258	TRUE	TRUE	All MDD
POLR3H	22	41515799	41579606	96	7	428114	50337	2,41E-07	4,04E-05	4362	TRUE	TRUE	All MDD
CSDC2	22	41526010	41587741	89	7	422054	49962	2,92E-07	4,73E-05	5299	TRUE	TRUE	All MDD
PMM1	22	41566900	41624871	57	8	415223	49055	4,66E-07	6,87E-05	8449	TRUE	TRUE	All MDD
XRCC6	22	41586163	41674048	94	13	394647	49349	4,01E-07	6,01E-05	7269	TRUE	TRUE	All MDD
DESI1	22	41588028	41656043	68	13	371494	4864	5,75E-07	8,4E-05	1043	TRUE	TRUE	All MDD
SNU13	22	41663933	41725504	94	6	436176	49227	4,27E-07	6,34E-05	7738	TRUE	TRUE	All MDD
MEI1	22	41664503	41809456	259	11	446857	49363	3,98E-07	6,01E-05	7216	TRUE	TRUE	All MDD
CCDC134	22	41765679	41842164	141	15	446942	48468	6,27E-07	8,96E-05	11373	TRUE	TRUE	All MDD
SNRK	3	43251512	43434764	195	23	142438	49161	4,41E-07	728	8003	TRUE	TRUE	Early-onset MDD
MAS1	6	1,6E+08	1,6E+08	137	13	147283	47335	1,1E-06	1429	20007	TRUE	TRUE	Early-onset MDD
SDK1	7	3266252	4279000	3180	104	141863	48173	7,28E-07	1099	13192	TRUE	TRUE	Early-onset MDD
OSBPL3	7	24786540	25016634	576	57	145990	46883	1,38E-06	1616	24973	TRUE	TRUE	Early-onset MDD
PAX5	9	36823269	37069268	703	66	144768	49499	3,71E-07	719	673	TRUE	TRUE	Early-onset MDD
ZCCHC7	9	37085574	37368149	322	17	141068	5398	3,37E-08	122	611	TRUE	TRUE	Early-onset MDD
ZBTB5	9	37428102	37500450	172	16	144287	49744	3,27E-07	719	5933	TRUE	TRUE	Early-onset MDD
POLR1E	9	37450948	37513697	176	12	144995	49369	3,97E-07	719	7194	TRUE	TRUE	Early-onset MDD
FBXO10	9	37500892	37611380	254	21	145452	50119	2,69E-07	698	4886	TRUE	TRUE	Early-onset MDD
ENSG00000256966	9	37502547	37627469	276	24	145690	47522	1,01E-06	1403	18241	TRUE	TRUE	Early-onset MDD
SORCS3	10	1,05E+08	1,05E+08	1650	51	142187	56369	8,66E-09	4,26E-05	157	TRUE	TRUE	Early-onset MDD
FIBP	11	65873740	65923531	74	13	142524	46812	1,43E-06	1616	25848	TRUE	TRUE	Early-onset MDD
SOX5	12	23519504	24597544	2503	208	144039	50628	2,07E-07	624	3744	TRUE	TRUE	Early-onset MDD
MMAB	12	1,1E+08	1,1E+08	207	21	142024	46528	1,64E-06	1746	29686	TRUE	TRUE	Early-onset MDD
BPTF	17	67790503	67994378	292	11	135802	63403	1,15E-10	2,08E-06	2,08E-06	TRUE	TRUE	Early-onset MDD
C17orf58	17	67981099	68031469	79	7	128636	56229	9,39E-09	4,26E-05	17	TRUE	TRUE	Early-onset MDD
KPNA2	17	68000636	68057364	121	6	136171	57268	5,12E-09	4,26E-05	9,28E-05	TRUE	TRUE	Early-onset MDD
NDUFAF3	3	48985459	49033495	30	8	233390	45612	2,54E-06	11525	46098	TRUE	TRUE	Late-onset MDD
DALRD3	3	49005488	49057293	40	10	224931	50416	2,31E-07	4185	4185	TRUE	TRUE	Late-onset MDD
IMPDH2	3	49014325	49064447	42	10	224932	48799	5,31E-07	481	962	TRUE	TRUE	Late-onset MDD
BSN	3	49519477	49681549	180	16	236079	45855	2,26E-06	11525	41059	TRUE	TRUE	Late-onset MDD

## Sheet: S3 SNP look-up in Als
Supplementary Table 3. Look-up of Nordic MDD hits (at p<5E-8) in the most recently published broad MDD GWAS from Als et al., 2023 (PMID 37464041). Only SNPs that were available in both GWAS and could be aligned according to allele order and allele frequency are included.
SNP	CHR	BP	A1	A2	EAF	sig	B_Nordic	B_Als	P_Nordic	P_Als	Trait
rs10400054	10	105004435	A	C	0.78	p<5e-8 in both	0.0594	0.0274011	1.558e-08	2.279e-12	Early-onset MDD
rs10400055	10	105004446	A	G	0.78	p<5e-8 in both	0.0594	0.0274011	1.593e-08	2.448e-12	Early-onset MDD
rs10400180	10	104995438	T	G	0.77	p<5e-8 in both	0.0586	0.0267004	1.483e-08	3.532e-12	Early-onset MDD
rs10814501	9	37019307	C	T	0.38	p<5e-8 in both	0.0478	0.0205964	2.744e-08	3.798e-10	Early-onset MDD
rs10814512	9	37152392	G	A	0.85	p<5e-8 in both	-0.0595	-0.0316042	6.973e-09	3.811e-14	Early-onset MDD
rs10814514	9	37175768	T	C	0.85	p<5e-8 in both	-0.0596	-0.0316042	6.545e-09	4.335e-14	Early-onset MDD
rs10884071	10	104972212	G	A	0.78	p<5e-8 in both	0.059	0.0280042	1.317e-08	4.511e-13	Early-onset MDD
rs10973172	9	37052083	C	T	0.86	p<5e-8 in both	-0.0602	-0.0318003	6.314e-09	1.97e-13	Early-onset MDD
rs10973177	9	37055112	A	G	0.86	p<5e-8 in both	-0.06	-0.0316971	7.144e-09	2.294e-13	Early-onset MDD
rs10973178	9	37055713	A	G	0.86	p<5e-8 in both	-0.0601	-0.0316971	6.889e-09	2.465e-13	Early-onset MDD
rs10973179	9	37056376	G	A	0.86	p<5e-8 in both	-0.0601	-0.0316042	6.916e-09	2.57e-13	Early-onset MDD
rs10973194	9	37080947	A	G	0.86	p<5e-8 in both	-0.0592	-0.0313978	9.484e-09	1.587e-13	Early-onset MDD
rs10973196	9	37082336	A	G	0.85	p<5e-8 in both	-0.059	-0.0316971	1.044e-08	4.379e-14	Early-onset MDD
rs10973197	9	37082406	A	G	0.85	p<5e-8 in both	-0.059	-0.0316971	1.048e-08	4.274e-14	Early-onset MDD
rs10973206	9	37099338	G	A	0.86	p<5e-8 in both	-0.0597	-0.0303974	9.625e-09	1.014e-12	Early-onset MDD
rs10973207	9	37100528	G	T	0.86	p<5e-8 in both	-0.0575	-0.0319035	2.676e-08	7.405e-14	Early-onset MDD
rs10973209	9	37104237	A	G	0.85	p<5e-8 in both	-0.0591	-0.0313049	9.847e-09	6.627e-14	Early-onset MDD
rs10973213	9	37106757	C	T	0.85	p<5e-8 in both	-0.059	-0.031501	1.031e-08	5.886e-14	Early-onset MDD
rs10973224	9	37127986	C	A	0.85	p<5e-8 in both	-0.0592	-0.0313978	9.05e-09	7.062e-14	Early-onset MDD
rs10973228	9	37139653	G	A	0.85	p<5e-8 in both	-0.0588	-0.031501	1.157e-08	6.407e-14	Early-onset MDD
rs10973229	9	37139902	G	A	0.85	p<5e-8 in both	-0.0591	-0.031501	9.718e-09	5.954e-14	Early-onset MDD
rs10973233	9	37151255	C	T	0.85	p<5e-8 in both	-0.0596	-0.031501	7.616e-09	5.793e-14	Early-onset MDD
rs10973240	9	37171811	T	C	0.86	p<5e-8 in both	-0.0594	-0.0316971	8.508e-09	5.686e-14	Early-onset MDD
rs10973242	9	37177927	A	G	0.86	p<5e-8 in both	-0.0594	-0.0319035	8.981e-09	3.897e-14	Early-onset MDD
rs10973245	9	37192159	G	A	0.86	p<5e-8 in both	-0.0594	-0.0319035	8.751e-09	3.694e-14	Early-onset MDD
rs10973246	9	37192991	A	C	0.86	p<5e-8 in both	-0.0595	-0.0316971	8.268e-09	5.121e-14	Early-onset MDD
rs10973250	9	37198179	T	C	0.86	p<5e-8 in both	-0.0596	-0.031501	7.813e-09	7.454e-14	Early-onset MDD
rs10973259	9	37224463	T	C	0.86	p<5e-8 in both	-0.0596	-0.0318003	7.662e-09	4.552e-14	Early-onset MDD
rs10973260	9	37232224	G	A	0.86	p<5e-8 in both	-0.0591	-0.0318003	1.059e-08	4.329e-14	Early-onset MDD
rs10973263	9	37242507	T	C	0.86	p<5e-8 in both	-0.0589	-0.0318003	1.181e-08	4.065e-14	Early-onset MDD
rs10973265	9	37249834	T	C	0.86	p<5e-8 in both	-0.0589	-0.0319035	1.182e-08	3.638e-14	Early-onset MDD
rs10973269	9	37254697	T	G	0.86	p<5e-8 in both	-0.059	-0.0319035	1.155e-08	3.718e-14	Early-onset MDD
rs10973272	9	37257285	T	C	0.86	p<5e-8 in both	-0.0591	-0.0320997	1.047e-08	2.823e-14	Early-onset MDD
rs10973274	9	37259121	T	C	0.85	p<5e-8 in both	-0.0589	-0.0318003	1.191e-08	3.649e-14	Early-onset MDD
rs10973275	9	37259239	A	G	0.85	p<5e-8 in both	-0.0591	-0.0318003	1.048e-08	3.694e-14	Early-onset MDD
rs10973282	9	37268224	C	T	0.86	p<5e-8 in both	-0.0593	-0.0318003	9.353e-09	4.459e-14	Early-onset MDD
rs10973285	9	37277905	A	C	0.86	p<5e-8 in both	-0.0593	-0.0316971	9.787e-09	4.487e-14	Early-onset MDD
rs10973287	9	37280176	G	A	0.86	p<5e-8 in both	-0.0594	-0.0319035	9.207e-09	3.313e-14	Early-onset MDD
rs10973289	9	37289935	A	C	0.86	p<5e-8 in both	-0.0607	-0.0300984	5.736e-09	2.253e-12	Early-onset MDD
rs10973291	9	37295661	G	A	0.85	p<5e-8 in both	-0.0594	-0.0318003	9.106e-09	3.963e-14	Early-onset MDD
rs10973300	9	37331040	G	A	0.86	p<5e-8 in both	-0.0591	-0.0316042	1.087e-08	4.428e-14	Early-onset MDD
rs10973308	9	37361317	C	T	0.85	p<5e-8 in both	-0.0593	-0.0318003	1.021e-08	6.35e-14	Early-onset MDD
rs11079706	17	67839354	G	T	0.78	p<5e-8 in both	-0.0701	-0.0229002	1.144e-11	5.68e-09	Early-onset MDD
rs11079707	17	67839501	G	A	0.78	p<5e-8 in both	-0.0702	-0.0227979	1.096e-11	6.403e-09	Early-onset MDD
rs11079709	17	67857247	C	T	0.78	p<5e-8 in both	-0.0696	-0.0227979	1.57e-11	5.223e-09	Early-onset MDD
rs11192270	10	105001858	C	T	0.77	p<5e-8 in both	0.0592	0.0267004	1.077e-08	4.285e-12	Early-onset MDD
rs112837227	9	37082729	G	A	0.85	p<5e-8 in both	-0.059	-0.0316971	1.048e-08	4.654e-14	Early-onset MDD
rs11867401	17	67951854	G	A	0.22	p<5e-8 in both	0.0692	0.0222995	1.763e-11	3.991e-08	Early-onset MDD
rs11867517	17	67879210	C	T	0.78	p<5e-8 in both	-0.0698	-0.0225013	1.405e-11	7.808e-09	Early-onset MDD
rs11869819	17	67872553	A	C	0.78	p<5e-8 in both	-0.0698	-0.0226035	1.448e-11	6.931e-09	Early-onset MDD
rs12246569	10	104914358	C	T	0.75	p<5e-8 in both	0.0541	0.0298986	4.759e-08	2.546e-16	Early-onset MDD
rs12246611	10	104914273	G	A	0.75	p<5e-8 in both	0.0541	0.0298986	4.841e-08	2.804e-16	Early-onset MDD
rs12265655	10	104984776	T	C	0.77	p<5e-8 in both	0.0586	0.026603	1.588e-08	5.601e-12	Early-onset MDD
rs12376809	9	37125914	C	T	0.85	p<5e-8 in both	-0.0589	-0.0313978	1.083e-08	6.08e-14	Early-onset MDD
rs12377062	9	37091021	C	T	0.85	p<5e-8 in both	-0.0588	-0.0313049	1.148e-08	7.82e-14	Early-onset MDD
rs12378217	9	37331608	T	G	0.86	p<5e-8 in both	-0.0594	-0.0316042	9.306e-09	3.957e-14	Early-onset MDD
rs12380367	9	37166403	T	C	0.86	p<5e-8 in both	-0.0595	-0.0318003	8.034e-09	4.851e-14	Early-onset MDD
rs12449442	17	67951524	G	A	0.78	p<5e-8 in both	-0.0676	-0.0222967	4.898e-11	4.39e-08	Early-onset MDD
rs12450363	17	67843992	T	C	0.78	p<5e-8 in both	-0.0704	-0.0231049	9.563e-12	3.316e-09	Early-onset MDD
rs12450907	17	67874528	T	G	0.78	p<5e-8 in both	-0.0697	-0.0222047	1.47e-11	1.299e-08	Early-onset MDD
rs12451511	17	67878745	T	G	0.78	p<5e-8 in both	-0.0697	-0.0225013	1.503e-11	8.29e-09	Early-onset MDD
rs12451707	17	67875482	G	A	0.78	p<5e-8 in both	-0.0697	-0.0225013	1.545e-11	7.595e-09	Early-onset MDD
rs12451721	17	67942959	G	A	0.78	p<5e-8 in both	-0.0706	-0.0222047	8.587e-12	1.478e-08	Early-onset MDD
rs12452511	17	67836460	A	G	0.78	p<5e-8 in both	-0.0702	-0.0229002	1.076e-11	5.02e-09	Early-onset MDD
rs12452823	17	67889667	G	A	0.78	p<5e-8 in both	-0.0697	-0.0229002	1.51e-11	4.209e-09	Early-onset MDD
rs12600941	17	67922691	A	G	0.78	p<5e-8 in both	-0.0699	-0.0226956	1.396e-11	7.682e-09	Early-onset MDD
rs12601759	17	67959168	A	G	0.78	p<5e-8 in both	-0.0697	-0.0225013	1.449e-11	9.37e-09	Early-onset MDD
rs12601921	17	67829238	C	T	0.79	p<5e-8 in both	-0.0723	-0.0226035	4.63e-12	1.545e-08	Early-onset MDD
rs12602556	17	67830745	A	G	0.78	p<5e-8 in both	-0.0701	-0.023197	1.168e-11	3.857e-09	Early-onset MDD
rs12602655	17	67913326	A	G	0.78	p<5e-8 in both	-0.0699	-0.0221025	1.374e-11	1.426e-08	Early-onset MDD
rs12602912	17	67873957	C	T	0.78	p<5e-8 in both	-0.069	-0.022399	2.327e-11	8.312e-09	Early-onset MDD
rs1404785	10	104885640	T	C	0.75	p<5e-8 in both	0.0541	0.0291024	4.876e-08	2.15e-15	Early-onset MDD
rs1464870	10	104918317	A	C	0.75	p<5e-8 in both	0.0541	0.0298986	4.682e-08	2.959e-16	Early-onset MDD
rs1525388	10	104908144	G	A	0.76	p<5e-8 in both	0.0552	0.0301023	3.173e-08	2.602e-16	Early-onset MDD
rs1586662	10	104890956	T	C	0.75	p<5e-8 in both	0.0543	0.0291995	4.225e-08	1.947e-15	Early-onset MDD
rs17078	10	104893553	A	G	0.79	p<5e-8 in both	0.0596	0.0288012	1.216e-08	3.24e-13	Early-onset MDD
rs17118088	10	105004990	G	A	0.78	p<5e-8 in both	0.0597	0.0270995	1.286e-08	3.33e-12	Early-onset MDD
rs17486983	9	37151471	A	G	0.85	p<5e-8 in both	-0.0595	-0.0316042	8.423e-09	5.247e-14	Early-onset MDD
rs17775021	10	104903298	G	A	0.76	p<5e-8 in both	0.0549	0.0299956	3.707e-08	3.899e-16	Early-onset MDD
rs17775106	10	104906040	C	T	0.76	p<5e-8 in both	0.0552	0.0301023	3.144e-08	3.118e-16	Early-onset MDD
rs1826169	10	104882531	T	C	0.75	p<5e-8 in both	0.0542	0.0291995	4.62e-08	2.414e-15	Early-onset MDD
rs1966410	17	67841099	T	C	0.78	p<5e-8 in both	-0.0704	-0.0232993	9.712e-12	2.477e-09	Early-onset MDD
rs1976052	17	67834462	C	T	0.79	p<5e-8 in both	-0.0718	-0.0222967	6.021e-12	1.833e-08	Early-onset MDD
rs1976054	17	67837108	T	G	0.78	p<5e-8 in both	-0.0705	-0.023197	8.662e-12	2.828e-09	Early-onset MDD
rs1997063	10	105004289	T	C	0.78	p<5e-8 in both	0.0598	0.0270995	1.229e-08	3.423e-12	Early-onset MDD
rs2007698	10	104901625	G	A	0.75	p<5e-8 in both	0.0544	0.0289955	3.97e-08	2.675e-15	Early-onset MDD
rs2029646	9	37223865	A	G	0.85	p<5e-8 in both	-0.0596	-0.0316042	6.404e-09	3.86e-14	Early-onset MDD
rs2046323	17	67853811	T	G	0.78	p<5e-8 in both	-0.0703	-0.0226956	1.017e-11	7.1e-09	Early-onset MDD
rs2052187	17	67838621	T	C	0.78	p<5e-8 in both	-0.0701	-0.0235962	1.122e-11	1.48e-09	Early-onset MDD
rs2068020	9	37140173	G	A	0.85	p<5e-8 in both	-0.0588	-0.0316042	1.184e-08	5.559e-14	Early-onset MDD
rs2128792	17	67861061	C	T	0.78	p<5e-8 in both	-0.0697	-0.0226956	1.487e-11	6.076e-09	Early-onset MDD
rs2140836	10	105008756	C	T	0.78	p<5e-8 in both	0.0587	0.0227981	4.911e-08	1.525e-08	Early-onset MDD
rs2177741	10	104918248	A	G	0.75	p<5e-8 in both	0.054	0.0298986	4.973e-08	2.46e-16	Early-onset MDD
rs2297105	9	37020625	A	C	0.62	p<5e-8 in both	-0.0481	-0.0208049	2.208e-08	2.636e-10	Early-onset MDD
rs2365466	17	67845013	G	A	0.78	p<5e-8 in both	-0.0703	-0.0227979	9.976e-12	6.754e-09	Early-onset MDD
rs2365468	17	67845202	C	T	0.78	p<5e-8 in both	-0.0702	-0.0232993	9.323e-12	2.071e-09	Early-onset MDD
rs2365764	17	67861598	G	A	0.78	p<5e-8 in both	-0.0697	-0.0226956	1.485e-11	5.683e-09	Early-onset MDD
rs2403304	5	104397549	T	C	0.65	p<5e-8 in both	-0.0492	-0.0320997	2.891e-08	3.008e-15	Early-onset MDD
rs2864034	10	104917583	C	A	0.8	p<5e-8 in both	0.0583	0.0288984	2.983e-08	2.811e-13	Early-onset MDD
rs2902645	10	105003706	A	G	0.78	p<5e-8 in both	0.0597	0.0270995	1.301e-08	3.239e-12	Early-onset MDD
rs3206817	17	67896718	A	G	0.78	p<5e-8 in both	-0.0693	-0.0232993	2.013e-11	2.445e-09	Early-onset MDD
rs34303669	10	104909270	T	C	0.75	p<5e-8 in both	0.0555	0.0291024	2.153e-08	2.216e-15	Early-onset MDD
rs34872586	17	67867350	T	C	0.78	p<5e-8 in both	-0.0709	-0.0226035	2.667e-09	6.435e-09	Early-onset MDD
rs3758175	9	37012266	A	G	0.36	p<5e-8 in both	0.0483	0.020998	2.006e-08	1.476e-10	Early-onset MDD
rs3802420	9	37293630	T	C	0.86	p<5e-8 in both	-0.0594	-0.0318003	8.887e-09	3.754e-14	Early-onset MDD
rs3935969	17	67885843	A	G	0.78	p<5e-8 in both	-0.0699	-0.0231049	1.319e-11	3.168e-09	Early-onset MDD
rs4271626	17	67934017	G	A	0.78	p<5e-8 in both	-0.0692	-0.0226956	2.141e-11	6.892e-09	Early-onset MDD
rs4304407	9	37259681	A	G	0.86	p<5e-8 in both	-0.0591	-0.0319035	1.084e-08	3.275e-14	Early-onset MDD
rs4318247	17	67886056	A	G	0.78	p<5e-8 in both	-0.0698	-0.0226035	1.443e-11	6.406e-09	Early-onset MDD
rs4483247	9	37045828	A	G	0.86	p<5e-8 in both	-0.0602	-0.0316971	6.344e-09	2.384e-13	Early-onset MDD
rs4526442	9	37207272	T	C	0.86	p<5e-8 in both	-0.0596	-0.0319035	8.027e-09	3.387e-14	Early-onset MDD
rs4569324	17	67876634	C	T	0.78	p<5e-8 in both	-0.0697	-0.0225013	1.488e-11	8.03e-09	Early-onset MDD
rs4598601	10	104903494	C	T	0.76	p<5e-8 in both	0.0552	0.0299956	3.197e-08	3.701e-16	Early-onset MDD
rs4790905	17	67867234	C	A	0.78	p<5e-8 in both	-0.0699	-0.0231049	1.32e-11	3.127e-09	Early-onset MDD
rs4790908	17	67856791	T	G		p<5e-8 in both	-0.0698	-0.0227979	1.501e-11	4.868e-09	Early-onset MDD
rs4790981	17	67925718	A	G	0.78	p<5e-8 in both	-0.0696	-0.0231049	1.407e-11	3.16e-09	Early-onset MDD
rs4791046	17	67855857	G	A	0.78	p<5e-8 in both	-0.07	-0.023197	1.192e-11	2.707e-09	Early-onset MDD
rs4791048	17	67852878	G	A	0.78	p<5e-8 in both	-0.07	-0.0234017	1.002e-11	1.972e-09	Early-onset MDD
rs4791299	17	67934821	A	G	0.78	p<5e-8 in both	-0.0694	-0.0231049	1.668e-11	2.962e-09	Early-onset MDD
rs4791300	17	67934656	A	G	0.78	p<5e-8 in both	-0.0695	-0.0231049	1.477e-11	2.803e-09	Early-onset MDD
rs55649128	5	104408031	C	T	0.65	p<5e-8 in both	-0.0486	-0.0328022	4.24e-08	6.925e-16	Early-onset MDD
rs55896768	17	67917242	T	C	0.78	p<5e-8 in both	-0.0693	-0.0232993	1.654e-11	2.222e-09	Early-onset MDD
rs55939964	17	67873181	G	A	0.78	p<5e-8 in both	-0.0697	-0.0225013	1.515e-11	7.507e-09	Early-onset MDD
rs56083943	9	37202972	C	T	0.85	p<5e-8 in both	-0.0596	-0.0318003	7.557e-09	4.85e-14	Early-onset MDD
rs56121711	9	37360814	G	T	0.86	p<5e-8 in both	-0.0599	-0.0319965	7.302e-09	4.279e-14	Early-onset MDD
rs56128808	9	37375181	A	C	0.86	p<5e-8 in both	-0.0589	-0.0302015	1.801e-08	3.69e-12	Early-onset MDD
rs56148300	17	67896636	T	C	0.78	p<5e-8 in both	-0.0694	-0.0231049	1.562e-11	3.151e-09	Early-onset MDD
rs56393562	17	67937802	C	T	0.78	p<5e-8 in both	-0.0697	-0.0227979	1.587e-11	6.232e-09	Early-onset MDD
rs56401530	9	37132862	G	A	0.85	p<5e-8 in both	-0.0592	-0.0313978	9.204e-09	6.923e-14	Early-onset MDD
rs56404791	17	67896903	T	G	0.78	p<5e-8 in both	-0.0695	-0.023197	1.455e-11	2.459e-09	Early-onset MDD
rs56693513	10	104897359	C	T	0.75	p<5e-8 in both	0.0542	0.0292966	4.618e-08	1.436e-15	Early-onset MDD
rs56916153	9	37184636	C	T	0.85	p<5e-8 in both	-0.0597	-0.0319035	7.456e-09	4.092e-14	Early-onset MDD
rs57757402	9	37390414	A	G	0.85	p<5e-8 in both	-0.0625	-0.0258	2.541e-09	2.377e-09	Early-onset MDD
rs57951651	9	37134014	G	A	0.85	p<5e-8 in both	-0.0594	-0.031501	8.356e-09	6.477e-14	Early-onset MDD
rs58141639	17	67868786	C	T	0.78	p<5e-8 in both	-0.0697	-0.0226956	1.47e-11	5.818e-09	Early-onset MDD
rs58265246	9	37288941	C	A	0.86	p<5e-8 in both	-0.0594	-0.0318003	8.908e-09	3.794e-14	Early-onset MDD
rs58319849	9	37184783	A	G	0.85	p<5e-8 in both	-0.0594	-0.0319035	8.646e-09	4.192e-14	Early-onset MDD
rs58551145	17	67841119	A	G	0.78	p<5e-8 in both	-0.0701	-0.0230025	1.145e-11	4.46e-09	Early-onset MDD
rs59849435	9	37333913	C	T	0.86	p<5e-8 in both	-0.059	-0.0316042	1.219e-08	4.335e-14	Early-onset MDD
rs59950564	17	67864743	A	G	0.78	p<5e-8 in both	-0.0697	-0.0226956	1.497e-11	6.023e-09	Early-onset MDD
rs60309871	9	37015808	G	T	0.65	p<5e-8 in both	-0.0487	-0.0222047	1.587e-08	1.711e-11	Early-onset MDD
rs60703636	9	37206112	G	T	0.86	p<5e-8 in both	-0.0595	-0.0319035	8.012e-09	3.469e-14	Early-onset MDD
rs60856912	17	67896227	G	T	0.81	p<5e-8 in both	-0.0753	-0.0243029	1.164e-11	2.661e-08	Early-onset MDD
rs60982236	9	37132466	C	T	0.85	p<5e-8 in both	-0.0591	-0.0313978	9.441e-09	7.373e-14	Early-onset MDD
rs61067468	17	67869919	G	A	0.78	p<5e-8 in both	-0.0708	-0.0230025	2.78e-09	3.974e-09	Early-onset MDD
rs61637412	9	37237966	C	T	0.86	p<5e-8 in both	-0.0586	-0.0319035	1.475e-08	3.554e-14	Early-onset MDD
rs61867194	10	105005110	A	C	0.78	p<5e-8 in both	0.0599	0.0269048	1.142e-08	5.597e-12	Early-onset MDD
rs61867341	10	104910816	G	A	0.75	p<5e-8 in both	0.0548	0.0301023	4.053e-08	2.782e-16	Early-onset MDD
rs62084208	17	67831327	C	T	0.78	p<5e-8 in both	-0.0699	-0.0231049	1.303e-11	4.427e-09	Early-onset MDD
rs62084210	17	67832594	A	G	0.78	p<5e-8 in both	-0.0699	-0.0231049	1.33e-11	4.355e-09	Early-onset MDD
rs62084213	17	67845900	A	G	0.78	p<5e-8 in both	-0.0702	-0.0226956	1.05e-11	7.06e-09	Early-onset MDD
rs62084234	17	67850944	A	G	0.78	p<5e-8 in both	-0.0702	-0.0227979	1.076e-11	6.1e-09	Early-onset MDD
rs62084235	17	67857321	C	T	0.78	p<5e-8 in both	-0.0698	-0.0227979	1.369e-11	5.133e-09	Early-onset MDD
rs62084240	17	67863117	C	A	0.78	p<5e-8 in both	-0.0698	-0.0227979	1.448e-11	5.831e-09	Early-onset MDD
rs62084247	17	67876787	C	T	0.78	p<5e-8 in both	-0.0697	-0.022399	1.488e-11	9.33e-09	Early-onset MDD
rs62084248	17	67878425	C	T	0.78	p<5e-8 in both	-0.0698	-0.0227979	1.39e-11	5.441e-09	Early-onset MDD
rs62084249	17	67878882	A	G	0.78	p<5e-8 in both	-0.0698	-0.0225013	1.395e-11	7.773e-09	Early-onset MDD
rs62084251	17	67882620	G	A	0.78	p<5e-8 in both	-0.0697	-0.0226035	1.49e-11	7.308e-09	Early-onset MDD
rs62085991	17	67924392	G	A	0.78	p<5e-8 in both	-0.0703	-0.0226035	1.047e-11	8.153e-09	Early-onset MDD
rs62085993	17	67927036	T	C	0.78	p<5e-8 in both	-0.0692	-0.0227979	2.106e-11	5.272e-09	Early-onset MDD
rs62533745	9	37078912	C	T	0.85	p<5e-8 in both	-0.0602	-0.0316042	4.448e-09	5.885e-14	Early-onset MDD
rs62533797	9	37271784	G	A	0.85	p<5e-8 in both	-0.059	-0.0319965	1.131e-08	2.765e-14	Early-onset MDD
rs62533798	9	37283346	T	C	0.86	p<5e-8 in both	-0.0593	-0.0316971	9.404e-09	4.399e-14	Early-onset MDD
rs62533801	9	37291037	T	C	0.86	p<5e-8 in both	-0.0594	-0.0318003	8.814e-09	3.927e-14	Early-onset MDD
rs62533802	9	37293082	A	G	0.86	p<5e-8 in both	-0.0594	-0.0316971	8.954e-09	4.094e-14	Early-onset MDD
rs62533809	9	37377469	T	C	0.86	p<5e-8 in both	-0.0592	-0.0303974	1.56e-08	2.415e-12	Early-onset MDD
rs62535671	9	37106445	T	C	0.85	p<5e-8 in both	-0.059	-0.0313978	1.022e-08	6.402e-14	Early-onset MDD
rs62535712	9	37175550	C	T	0.86	p<5e-8 in both	-0.0593	-0.0319035	9.191e-09	3.804e-14	Early-onset MDD
rs62535714	9	37182658	G	A	0.85	p<5e-8 in both	-0.06	-0.0323992	5.883e-09	1.402e-14	Early-onset MDD
rs62535721	9	37240491	T	C	0.86	p<5e-8 in both	-0.059	-0.0319035	1.088e-08	3.954e-14	Early-onset MDD
rs6476606	9	37005564	A	G	0.35	p<5e-8 in both	0.0479	0.0222017	2.905e-08	1.953e-11	Early-onset MDD
rs6504543	17	67841543	T	C	0.78	p<5e-8 in both	-0.07	-0.0234017	1.053e-11	1.764e-09	Early-onset MDD
rs6504545	17	67884251	A	G	0.78	p<5e-8 in both	-0.07	-0.0230025	1.249e-11	3.863e-09	Early-onset MDD
rs6504546	17	67884269	A	C	0.78	p<5e-8 in both	-0.0702	-0.0231049	1.081e-11	3.555e-09	Early-onset MDD
rs6504548	17	67889932	T	C	0.78	p<5e-8 in both	-0.0695	-0.0234017	1.437e-11	1.717e-09	Early-onset MDD
rs6504549	17	67892668	A	G	0.78	p<5e-8 in both	-0.0696	-0.0232993	1.38e-11	1.993e-09	Early-onset MDD
rs6504555	17	67944611	A	G	0.22	p<5e-8 in both	0.0711	0.0222995	5.505e-12	4.132e-08	Early-onset MDD
rs6584633	10	104907624	C	T	0.75	p<5e-8 in both	0.0552	0.0291024	2.668e-08	2.18e-15	Early-onset MDD
rs6584649	10	104985346	T	G	0.77	p<5e-8 in both	0.0585	0.026603	1.652e-08	5.475e-12	Early-onset MDD
rs67777578	9	37095507	G	A	0.85	p<5e-8 in both	-0.0588	-0.0313049	1.195e-08	6.89e-14	Early-onset MDD
rs7032647	9	37008410	T	C	0.36	p<5e-8 in both	0.0478	0.0213015	2.849e-08	6.044e-11	Early-onset MDD
rs7036879	9	37009389	T	C	0.36	p<5e-8 in both	0.0474	0.0213015	3.735e-08	6.573e-11	Early-onset MDD
rs7068754	10	104918195	A	C	0.75	p<5e-8 in both	0.054	0.0298986	4.962e-08	2.47e-16	Early-onset MDD
rs7073438	10	104891191	G	A	0.75	p<5e-8 in both	0.0544	0.0291995	3.928e-08	1.92e-15	Early-onset MDD
rs7086782	10	104918156	T	C	0.75	p<5e-8 in both	0.0541	0.0298015	4.732e-08	3.202e-16	Early-onset MDD
rs7208663	17	67889055	T	C	0.78	p<5e-8 in both	-0.0698	-0.0230025	1.358e-11	3.3e-09	Early-onset MDD
rs7208909	17	67837430	T	C	0.78	p<5e-8 in both	-0.0709	-0.0230025	6.673e-12	3.668e-09	Early-onset MDD
rs7212293	17	67851209	A	G	0.78	p<5e-8 in both	-0.07	-0.0234017	1.007e-11	1.912e-09	Early-onset MDD
rs7213292	17	67884327	A	G	0.78	p<5e-8 in both	-0.0698	-0.0226956	1.438e-11	6.316e-09	Early-onset MDD
rs7216064	17	67902693	G	A	0.78	p<5e-8 in both	-0.0695	-0.0234017	1.725e-11	2.195e-09	Early-onset MDD
rs7218014	17	67835900	T	C	0.78	p<5e-8 in both	-0.0695	-0.0229002	1.516e-11	4.93e-09	Early-onset MDD
rs7221651	17	67836274	G	A	0.78	p<5e-8 in both	-0.0706	-0.0229002	8.419e-12	4.792e-09	Early-onset MDD
rs7223643	17	67834166	A	G	0.78	p<5e-8 in both	-0.0719	-0.0220002	5.844e-12	2.385e-08	Early-onset MDD
rs7223813	17	67949724	A	G	0.78	p<5e-8 in both	-0.0693	-0.022399	1.937e-11	3.938e-08	Early-onset MDD
rs7223930	17	67846070	G	A	0.78	p<5e-8 in both	-0.0704	-0.023197	9.324e-12	2.75e-09	Early-onset MDD
rs7224923	17	67846149	T	G	0.78	p<5e-8 in both	-0.0702	-0.0227979	1.041e-11	6.371e-09	Early-onset MDD
rs72737789	9	37345803	G	A	0.86	p<5e-8 in both	-0.0593	-0.0316971	9.876e-09	5.226e-14	Early-onset MDD
rs72737794	9	37361788	A	G	0.85	p<5e-8 in both	-0.0592	-0.0319035	1.073e-08	6.228e-14	Early-onset MDD
rs73173741	3	118228957	A	G	0.78	p<5e-8 in both	-0.0599	-0.0213973	1.795e-08	4.45e-08	Early-onset MDD
rs73338706	17	67930488	T	C	0.78	p<5e-8 in both	-0.0712	-0.023197	2.332e-09	2.44e-09	Early-onset MDD
rs74541577	17	67857535	C	T	0.78	p<5e-8 in both	-0.0699	-0.0227979	1.312e-11	4.905e-09	Early-onset MDD
rs75231441	17	67889369	A	G	0.78	p<5e-8 in both	-0.0697	-0.0226035	1.48e-11	6.835e-09	Early-onset MDD
rs78452260	17	67852406	G	T	0.78	p<5e-8 in both	-0.0703	-0.0227979	1.025e-11	6.377e-09	Early-onset MDD
rs7856639	9	37007934	T	C	0.35	p<5e-8 in both	0.0481	0.0218985	2.435e-08	2.609e-11	Early-onset MDD
rs7896186	10	104906388	C	T	0.76	p<5e-8 in both	0.0551	0.0301023	3.362e-08	3.051e-16	Early-onset MDD
rs7896463	10	104906597	C	T	0.75	p<5e-8 in both	0.0553	0.0291024	2.504e-08	2.041e-15	Early-onset MDD
rs7897270	10	104887314	T	C	0.75	p<5e-8 in both	0.054	0.0291995	4.912e-08	1.916e-15	Early-onset MDD
rs7901032	10	104907539	G	A	0.76	p<5e-8 in both	0.0551	0.0301023	3.215e-08	3.028e-16	Early-onset MDD
rs7906067	10	104882026	T	C	0.75	p<5e-8 in both	0.0542	0.0291995	4.513e-08	2.506e-15	Early-onset MDD
rs7907899	10	104886668	A	G	0.75	p<5e-8 in both	0.054	0.0291995	4.907e-08	1.865e-15	Early-onset MDD
rs7912102	10	104887216	G	A	0.75	p<5e-8 in both	0.0541	0.0291995	4.89e-08	1.594e-15	Early-onset MDD
rs7912437	10	104906154	T	C	0.76	p<5e-8 in both	0.0552	0.0301023	3.079e-08	2.934e-16	Early-onset MDD
rs7914674	10	104978917	T	C	0.78	p<5e-8 in both	0.059	0.0278	1.28e-08	9.286e-13	Early-onset MDD
rs80135947	17	67839885	A	C	0.78	p<5e-8 in both	-0.0702	-0.0227979	1.052e-11	6.1e-09	Early-onset MDD
rs8065906	17	67906529	G	A	0.78	p<5e-8 in both	-0.0698	-0.0226956	1.419e-11	5.751e-09	Early-onset MDD
rs8067892	17	67841867	A	G	0.78	p<5e-8 in both	-0.0703	-0.023197	1.015e-11	2.661e-09	Early-onset MDD
rs8071463	17	67942539	G	A	0.22	p<5e-8 in both	0.0697	0.0223973	1.475e-11	3.67e-08	Early-onset MDD
rs8072225	17	67916844	A	G	0.78	p<5e-8 in both	-0.0694	-0.0234017	1.513e-11	1.714e-09	Early-onset MDD
rs8074078	17	67842627	T	G	0.78	p<5e-8 in both	-0.0702	-0.023197	1.062e-11	2.763e-09	Early-onset MDD
rs8077872	17	67864943	G	T	0.78	p<5e-8 in both	-0.0695	-0.0232993	1.416e-11	2.24e-09	Early-onset MDD
rs8079291	17	67891506	A	G	0.78	p<5e-8 in both	-0.0697	-0.0226035	1.48e-11	6.463e-09	Early-onset MDD
rs8079754	17	67891780	A	G	0.78	p<5e-8 in both	-0.0697	-0.0226035	1.509e-11	6.477e-09	Early-onset MDD
rs8081856	17	67849802	A	G	0.78	p<5e-8 in both	-0.0704	-0.0231049	9.506e-12	3.039e-09	Early-onset MDD
rs8082512	17	67840943	T	C	0.78	p<5e-8 in both	-0.0702	-0.0227979	1.053e-11	6.307e-09	Early-onset MDD
rs868009	10	104901834	G	A	0.75	p<5e-8 in both	0.0545	0.0289955	3.92e-08	2.643e-15	Early-onset MDD
rs9407059	9	37021168	T	G	0.63	p<5e-8 in both	-0.0477	-0.0220002	2.964e-08	2.412e-11	Early-onset MDD
rs9408284	9	37008044	T	G	0.35	p<5e-8 in both	0.0566	0.0222995	1.314e-08	1.391e-10	Early-onset MDD
rs944066	9	37011482	G	A	0.36	p<5e-8 in both	0.0483	0.020998	2.063e-08	1.439e-10	Early-onset MDD
rs944068	9	37011389	G	A	0.36	p<5e-8 in both	0.0484	0.020998	1.952e-08	1.482e-10	Early-onset MDD
rs959396	9	37011292	C	A	0.36	p<5e-8 in both	0.0484	0.020998	1.935e-08	1.483e-10	Early-onset MDD
rs9783122	10	105006640	G	A	0.78	p<5e-8 in both	0.0583	0.0239021	4.103e-08	1.324e-09	Early-onset MDD
rs9890629	17	67875443	G	A	0.78	p<5e-8 in both	-0.0693	-0.0229002	1.883e-11	4.134e-09	Early-onset MDD
rs9892803	17	67883127	T	G	0.78	p<5e-8 in both	-0.0699	-0.0230025	1.322e-11	3.591e-09	Early-onset MDD
rs9897982	17	67883476	G	T	0.78	p<5e-8 in both	-0.0694	-0.0232993	1.513e-11	2.081e-09	Early-onset MDD
rs9912084	17	67871919	A	C	0.78	p<5e-8 in both	-0.0698	-0.0230025	1.391e-11	3.292e-09	Early-onset MDD
rs9912770	17	67872117	C	T	0.78	p<5e-8 in both	-0.0698	-0.0230025	1.351e-11	3.296e-09	Early-onset MDD
rs9913471	17	67878379	C	T	0.78	p<5e-8 in both	-0.0699	-0.0227979	1.322e-11	4.864e-09	Early-onset MDD
rs9915108	17	67878347	T	C	0.78	p<5e-8 in both	-0.0699	-0.0229002	1.317e-11	4.355e-09	Early-onset MDD
rs999510	9	37010577	T	C	0.36	p<5e-8 in both	0.0473	0.0208021	4.07e-08	1.811e-10	Early-onset MDD
rs10445361	17	67966122	T	G	0.77	p<5e-8 only in eoMDD	-0.062	-0.0197028	1.207e-09	3.181e-07	Early-onset MDD
rs10814574	9	37512987	G	A	0.7	p<5e-8 only in eoMDD	-0.0491	-0.0108992	3.776e-08	0.001344	Early-onset MDD
rs10973387	9	37512737	G	A	0.7	p<5e-8 only in eoMDD	-0.0495	-0.0107981	2.882e-08	0.001456	Early-onset MDD
rs11079710	17	67889795	C	T	0.73	p<5e-8 only in eoMDD	-0.0575	-0.0154995	2.024e-09	3.875e-05	Early-onset MDD
rs11656743	17	67984173	G	A	0.23	p<5e-8 only in eoMDD	0.0631	0.0203025	5.355e-10	1.427e-07	Early-onset MDD
rs11870068	17	67948399	A	C	0.78	p<5e-8 only in eoMDD	-0.069	-0.0217958	2.299e-11	9.449e-08	Early-onset MDD
rs11982455	7	1871822	A	C		p<5e-8 only in eoMDD	0.0704	0.0243999	1.503e-08	1.426e-06	Early-onset MDD
rs12237351	9	37512811	C	T	0.7	p<5e-8 only in eoMDD	-0.0491	-0.0108992	3.82e-08	0.00135	Early-onset MDD
rs12449312	17	67833242	A	C	0.78	p<5e-8 only in eoMDD	-0.0707	-0.0213973	2.934e-09	2.373e-07	Early-onset MDD
rs12601919	17	67829258	A	G	0.78	p<5e-8 only in eoMDD	-0.0726	-0.0197028	1.707e-09	3.653e-06	Early-onset MDD
rs12603589	17	67829132	T	C	0.79	p<5e-8 only in eoMDD	-0.0731	-0.0197028	1.386e-09	3.32e-06	Early-onset MDD
rs12752	17	68035784	T	C	0.72	p<5e-8 only in eoMDD	-0.0607	-0.0178992	4.505e-10	8.031e-07	Early-onset MDD
rs12943289	17	68089425	G	A	0.71	p<5e-8 only in eoMDD	0.0567	0.0183997	4.148e-09	3.259e-07	Early-onset MDD
rs272811	1	36168813	G	A	0.34	p<5e-8 only in eoMDD	-0.0511	-0.00940408	3.597e-08	0.00593	Early-onset MDD
rs272827	1	36161590	T	C	0.33	p<5e-8 only in eoMDD	-0.051	-0.00979784	3.778e-08	0.00411	Early-onset MDD
rs34417254	17	68101288	T	C	0.29	p<5e-8 only in eoMDD	0.057	0.0183997	4.068e-09	5.196e-07	Early-onset MDD
rs34813479	17	68014941	A	G	0.32	p<5e-8 only in eoMDD	0.0508	0.0142973	4.734e-08	8.187e-05	Early-onset MDD
rs34937122	17	68079772	A	G	0.71	p<5e-8 only in eoMDD	0.0567	0.0183997	4.386e-09	3.029e-07	Early-onset MDD
rs35453056	17	68043552	A	G	0.28	p<5e-8 only in eoMDD	0.0618	0.0182033	2.281e-10	5.077e-07	Early-onset MDD
rs35594666	17	68043502	G	A	0.28	p<5e-8 only in eoMDD	0.0617	0.0179971	2.414e-10	6.334e-07	Early-onset MDD
rs35950880	17	68100388	G	T		p<5e-8 only in eoMDD	0.0561	0.012699	5.37e-09	0.003552	Early-onset MDD
rs3777421	6	159972354	A	C	0.67	p<5e-8 only in eoMDD	-0.0577	-0.004902	2.574e-08	0.1496	Early-onset MDD
rs4638	17	68043234	A	G	0.28	p<5e-8 only in eoMDD	0.0617	0.0182033	2.47e-10	5.006e-07	Early-onset MDD
rs4688087	3	118225105	G	A	0.78	p<5e-8 only in eoMDD	-0.0596	-0.0209989	2.145e-08	8.129e-08	Early-onset MDD
rs4790941	17	67981016	G	A	0.77	p<5e-8 only in eoMDD	-0.063	-0.0201007	6.394e-10	1.761e-07	Early-onset MDD
rs4790973	17	67955017	C	T	0.78	p<5e-8 only in eoMDD	-0.0692	-0.0217958	2.065e-11	8.508e-08	Early-onset MDD
rs4791212	17	67979269	C	T	0.77	p<5e-8 only in eoMDD	-0.0637	-0.0201007	4.21e-10	1.951e-07	Early-onset MDD
rs4791295	17	68001201	G	A	0.75	p<5e-8 only in eoMDD	-0.0581	-0.0187955	6.428e-09	8.538e-07	Early-onset MDD
rs4878694	9	37496201	G	A	0.7	p<5e-8 only in eoMDD	-0.0487	-0.0114048	4.803e-08	0.0008137	Early-onset MDD
rs55738463	3	118225634	T	C	0.78	p<5e-8 only in eoMDD	-0.0604	-0.0198966	1.089e-08	2.642e-07	Early-onset MDD
rs56305452	17	67994384	C	A	0.23	p<5e-8 only in eoMDD	0.0631	0.0199007	3.342e-10	2.025e-07	Early-onset MDD
rs58122682	17	67880799	T	C	0.78	p<5e-8 only in eoMDD	-0.0698	-0.0203048	1.443e-11	8.947e-07	Early-onset MDD
rs59956089	17	67964738	T	C	0.77	p<5e-8 only in eoMDD	-0.0706	-0.0198966	5.826e-12	5.623e-07	Early-onset MDD
rs60432293	17	67864291	T	C	0.78	p<5e-8 only in eoMDD	-0.0698	-0.0208968	1.368e-11	4.474e-07	Early-onset MDD
rs62084675	17	68030909	A	G	0.28	p<5e-8 only in eoMDD	0.0594	0.0178989	9.336e-10	6.041e-07	Early-onset MDD
rs62084679	17	68033977	G	A	0.28	p<5e-8 only in eoMDD	0.0608	0.0183015	4.05e-10	3.527e-07	Early-onset MDD
rs62084690	17	68039295	A	G	0.32	p<5e-8 only in eoMDD	0.0514	0.0145043	3.324e-08	6.73e-05	Early-onset MDD
rs62084693	17	68039994	C	T	0.28	p<5e-8 only in eoMDD	0.0589	0.0183015	2.069e-09	4.479e-07	Early-onset MDD
rs62084701	17	68046122	C	T	0.28	p<5e-8 only in eoMDD	0.062	0.0182033	2.013e-10	5.064e-07	Early-onset MDD
rs62084702	17	68047041	C	T	0.28	p<5e-8 only in eoMDD	0.0623	0.0182033	1.651e-10	4.765e-07	Early-onset MDD
rs62084704	17	68048913	G	A	0.28	p<5e-8 only in eoMDD	0.0628	0.0182033	1.213e-10	4.951e-07	Early-onset MDD
rs62084711	17	68054795	C	T	0.29	p<5e-8 only in eoMDD	0.0556	0.0179971	8.59e-09	7.123e-07	Early-onset MDD
rs62084742	17	68079426	A	G	0.71	p<5e-8 only in eoMDD	0.0567	0.0183997	4.534e-09	3.279e-07	Early-onset MDD
rs62084746	17	68083430	T	C	0.76	p<5e-8 only in eoMDD	0.058	0.0200967	8.166e-09	1.093e-07	Early-onset MDD
rs62084747	17	68083493	T	C	0.71	p<5e-8 only in eoMDD	0.0582	0.0182033	1.6e-09	3.638e-07	Early-onset MDD
rs62084748	17	68084098	T	C	0.71	p<5e-8 only in eoMDD	0.0579	0.0178989	2.043e-09	5.735e-07	Early-onset MDD
rs62084750	17	68089067	T	C	0.71	p<5e-8 only in eoMDD	0.0558	0.0184979	6.749e-09	2.685e-07	Early-onset MDD
rs62084759	17	68101151	A	G	0.29	p<5e-8 only in eoMDD	0.0572	0.0183015	3.567e-09	6.052e-07	Early-onset MDD
rs62086042	17	67971327	C	T	0.27	p<5e-8 only in eoMDD	0.0571	0.0178006	2.155e-09	5.343e-07	Early-onset MDD
rs62086043	17	67971887	A	G	0.77	p<5e-8 only in eoMDD	-0.0627	-0.0198048	7.664e-10	2.627e-07	Early-onset MDD
rs62086044	17	67974721	G	T	0.77	p<5e-8 only in eoMDD	-0.063	-0.0203966	6.511e-10	1.274e-07	Early-onset MDD
rs62086045	17	67977615	G	A	0.77	p<5e-8 only in eoMDD	-0.063	-0.0208968	6.514e-10	7.347e-08	Early-onset MDD
rs62086046	17	67986827	C	T	0.77	p<5e-8 only in eoMDD	-0.0628	-0.0202027	7.303e-10	1.587e-07	Early-onset MDD
rs62086889	17	68004487	C	T	0.75	p<5e-8 only in eoMDD	-0.0584	-0.0185001	5.274e-09	1.31e-06	Early-onset MDD
rs6504550	17	67898426	A	G	0.73	p<5e-8 only in eoMDD	-0.057	-0.0187955	2.531e-09	1.096e-07	Early-onset MDD
rs6504568	17	68003532	C	T	0.25	p<5e-8 only in eoMDD	0.0584	0.0182033	5.167e-09	1.653e-06	Early-onset MDD
rs6504574	17	68026895	G	A	0.28	p<5e-8 only in eoMDD	0.0587	0.0178006	1.451e-09	7.076e-07	Early-onset MDD
rs6504576	17	68038360	T	C	0.72	p<5e-8 only in eoMDD	-0.0605	-0.0182964	5.081e-10	4.215e-07	Early-onset MDD
rs6780942	3	118109831	C	T	0.73	p<5e-8 only in eoMDD	-0.0561	-0.0157026	1.591e-08	2.041e-05	Early-onset MDD
rs6845263	4	101355525	T	C	0.5	p<5e-8 only in eoMDD	0.0568	0.0166998	1.041e-08	1.859e-07	Early-onset MDD
rs7209959	17	68054289	C	T	0.29	p<5e-8 only in eoMDD	0.055	0.0178006	1.237e-08	9.488e-07	Early-onset MDD
rs7210027	17	67980937	C	T	0.23	p<5e-8 only in eoMDD	0.0626	0.0199007	8.2e-10	2.35e-07	Early-onset MDD
rs7211282	17	68028479	G	A	0.28	p<5e-8 only in eoMDD	0.0586	0.017496	1.551e-09	1.14e-06	Early-onset MDD
rs7214557	17	68051614	T	C	0.72	p<5e-8 only in eoMDD	-0.0555	-0.0174005	8.842e-09	1.571e-06	Early-onset MDD
rs7214869	17	68036141	T	C	0.72	p<5e-8 only in eoMDD	-0.0608	-0.0180011	4.125e-10	6.699e-07	Early-onset MDD
rs72905924	18	41581826	C	A	0.87	p<5e-8 only in eoMDD	0.0957	0.0178006	3.911e-08	0.0009984	Early-onset MDD
rs73170801	3	117734386	G	A	0.58	p<5e-8 only in eoMDD	-0.0486	-0.0144032	2.965e-08	6.369e-06	Early-onset MDD
rs73173727	3	118210069	T	C	0.78	p<5e-8 only in eoMDD	-0.0601	-0.0194989	1.388e-08	4.276e-07	Early-onset MDD
rs73173737	3	118227638	C	A	0.78	p<5e-8 only in eoMDD	-0.0598	-0.0211011	2.042e-08	6.536e-08	Early-onset MDD
rs73182914	3	118184217	C	T	0.8	p<5e-8 only in eoMDD	-0.0638	-0.0188974	7.105e-09	1.537e-06	Early-onset MDD
rs7335608	13	82569639	A	G	0.48	p<5e-8 only in eoMDD	-0.0593	-0.00290421	2.377e-09	0.3898	Early-onset MDD
rs7405743	17	68047422	C	T	0.28	p<5e-8 only in eoMDD	0.0622	0.0180953	1.709e-10	5.826e-07	Early-onset MDD
rs7406031	17	68025637	C	T	0.28	p<5e-8 only in eoMDD	0.0586	0.0178006	1.552e-09	7.136e-07	Early-onset MDD
rs7406141	17	68025870	T	C	0.28	p<5e-8 only in eoMDD	0.0584	0.0177024	1.735e-09	8.961e-07	Early-onset MDD
rs74564337	17	68003451	C	T	0.75	p<5e-8 only in eoMDD	-0.0584	-0.0188974	5.223e-09	7.146e-07	Early-onset MDD
rs7503206	17	68053058	G	A	0.71	p<5e-8 only in eoMDD	-0.0555	-0.0174005	8.903e-09	1.671e-06	Early-onset MDD
rs7503834	17	68037868	G	A	0.28	p<5e-8 only in eoMDD	0.0602	0.018596	6.171e-10	2.127e-07	Early-onset MDD
rs75236169	17	68035083	T	C	0.72	p<5e-8 only in eoMDD	-0.0606	-0.0180011	4.649e-10	6.721e-07	Early-onset MDD
rs7641170	3	117753048	A	C	0.24	p<5e-8 only in eoMDD	-0.0555	-0.0156011	1.503e-08	2.839e-05	Early-onset MDD
rs8073510	17	67843094	A	G	0.78	p<5e-8 only in eoMDD	-0.0708	-0.0204987	2.743e-09	8.535e-07	Early-onset MDD
rs8078543	17	68041135	G	T	0.28	p<5e-8 only in eoMDD	0.0607	0.0182033	4.275e-10	4.16e-07	Early-onset MDD
rs8081714	17	68005014	A	G	0.25	p<5e-8 only in eoMDD	0.0578	0.0183015	7.097e-09	1.445e-06	Early-onset MDD
rs8182243	17	68022389	T	C	0.28	p<5e-8 only in eoMDD	0.0587	0.0177024	1.494e-09	1.009e-06	Early-onset MDD
rs9330556	17	68073785	T	G	0.71	p<5e-8 only in eoMDD	-0.0574	-0.0182047	3.13e-09	4.849e-07	Early-onset MDD
rs9355768	6	159944522	G	T	0.67	p<5e-8 only in eoMDD	-0.0702	-0.005103	3.122e-08	0.1297	Early-onset MDD
rs9846164	3	118112230	G	A	0.74	p<5e-8 only in eoMDD	-0.0557	-0.0160989	2.037e-08	1.178e-05	Early-onset MDD
rs9891146	17	67991933	T	C	0.28	p<5e-8 only in eoMDD	0.0547	0.0179971	8.937e-09	3.394e-07	Early-onset MDD
rs9899520	17	67961452	A	G	0.23	p<5e-8 only in eoMDD	0.0705	0.0195967	7.92e-12	1.575e-06	Early-onset MDD
rs9907491	17	67953877	G	A	0.22	p<5e-8 only in eoMDD	0.0691	0.0218985	1.819e-11	7.019e-08	Early-onset MDD
rs9822268	3	49682296	A	G	0.33	p<5e-8 in both	0.0522	0.0189984	9.902e-09	4.188e-08	Late-onset MDD
rs6770670	3	49649249	T	C	0.67	p<5e-8 in both	0.0522	0.0189984	1.038e-08	4.065e-08	Late-onset MDD
rs34762726	3	49651777	A	G	0.33	p<5e-8 in both	0.0519	0.0189984	1.195e-08	3.951e-08	Late-onset MDD
rs4283605	3	49641218	A	G	0.67	p<5e-8 in both	0.0519	0.0192044	1.2e-08	3.125e-08	Late-onset MDD
rs11709525	3	49653063	T	C	0.33	p<5e-8 in both	0.0519	0.0193025	1.213e-08	2.761e-08	Late-onset MDD
rs10035449	5	165059061	T	C	0.48	p<5e-8 in both	-0.0294	-0.0221025	8.041e-10	4.386e-12	All MDD
rs10035627	5	165151489	G	A	0.4	p<5e-8 in both	-0.0275	-0.0201007	9.84e-09	9.192e-10	All MDD
rs10040923	5	104486335	G	A	0.52	p<5e-8 in both	-0.0377	-0.0247026	4e-10	7.28e-09	All MDD
rs10045971	5	165103803	T	C	0.47	p<5e-8 in both	-0.0293	-0.0214995	6.344e-10	1.354e-11	All MDD
rs10052804	5	104584121	A	C	0.48	p<5e-8 in both	0.0365	0.0292966	6.163e-15	8.593e-14	All MDD
rs10053368	5	104579057	A	G	0.48	p<5e-8 in both	0.0363	0.0292966	7.69e-15	8.789e-14	All MDD
rs10054977	5	104579135	T	G	0.48	p<5e-8 in both	0.0363	0.0292966	7.904e-15	8.365e-14	All MDD
rs10057459	5	104582998	G	A	0.48	p<5e-8 in both	0.0365	0.0291995	6.152e-15	1.073e-13	All MDD
rs10057469	5	104583048	G	T	0.48	p<5e-8 in both	0.0365	0.0291995	6.139e-15	1.028e-13	All MDD
rs10059133	5	104565723	C	T	0.45	p<5e-8 in both	0.0374	0.0282959	1.749e-15	6.226e-13	All MDD
rs10059643	5	104584139	G	A	0.48	p<5e-8 in both	0.0365	0.0291995	5.723e-15	9.3e-14	All MDD
rs10064425	5	104563989	T	C	0.47	p<5e-8 in both	0.0366	0.0288984	5.231e-15	1.618e-13	All MDD
rs10071115	5	104576507	C	A	0.48	p<5e-8 in both	0.037	0.0295976	4.732e-15	5.49e-14	All MDD
rs10072579	5	104582527	C	T	0.48	p<5e-8 in both	0.0365	0.0291995	6.161e-15	9.154e-14	All MDD
rs10072849	5	104582921	C	T	0.48	p<5e-8 in both	0.0365	0.0291995	6.155e-15	9.21e-14	All MDD
rs10073929	5	104579507	A	G	0.48	p<5e-8 in both	0.0363	0.0292966	8.079e-15	8.76e-14	All MDD
rs10078807	5	104576618	A	G	0.49	p<5e-8 in both	0.0362	0.0295976	9.895e-15	6.133e-14	All MDD
rs1010031	3	44552031	C	T	0.67	p<5e-8 in both	-0.0295	-0.023801	2.357e-09	1.958e-12	All MDD
rs10132715	14	41712900	A	G	0.52	p<5e-8 in both	-0.0256	-0.0201007	3.876e-08	3.505e-10	All MDD
rs10152174	15	63665906	A	G	0.78	p<5e-8 in both	-0.0306	-0.0225013	1.162e-08	1.409e-08	All MDD
rs10159196	1	73397586	C	T	0.43	p<5e-8 in both	0.0348	0.0231988	4.123e-13	5.218e-13	All MDD
rs10164055	18	53393230	T	C	0.61	p<5e-8 in both	-0.0365	-0.0232993	3.357e-10	5.589e-13	All MDD
rs10176493	2	22336087	T	C	0.48	p<5e-8 in both	-0.0295	-0.0180011	3.481e-10	1.418e-08	All MDD
rs10176964	2	22270375	T	C	0.45	p<5e-8 in both	-0.0284	-0.0182047	1.465e-09	2.191e-08	All MDD
rs10181985	2	22269527	G	A	0.45	p<5e-8 in both	-0.0282	-0.0182047	1.704e-09	1.918e-08	All MDD
rs10182358	2	22269930	G	A	0.45	p<5e-8 in both	-0.0282	-0.0182047	1.743e-09	1.855e-08	All MDD
rs10184652	2	22343244	T	C	0.46	p<5e-8 in both	-0.029	-0.0187955	7.268e-10	3.439e-09	All MDD
rs10186810	2	22339529	A	G	0.48	p<5e-8 in both	-0.0295	-0.0182964	3.844e-10	7.68e-09	All MDD
rs10190565	2	22340975	A	G	0.47	p<5e-8 in both	-0.0289	-0.0182964	8.073e-10	9.039e-09	All MDD
rs10210820	2	22332868	A	G	0.48	p<5e-8 in both	-0.0289	-0.0178992	7.623e-10	1.754e-08	All MDD
rs10212298	3	44593137	C	T	0.69	p<5e-8 in both	-0.0296	-0.0232993	2.036e-09	9.093e-12	All MDD
rs1021362	10	104851510	G	A	0.34	p<5e-8 in both	0.0295	0.0295005	3.566e-09	1.523e-18	All MDD
rs1021363	10	104851081	A	G	0.34	p<5e-8 in both	0.0295	0.0298986	3.768e-09	4.925e-19	All MDD
rs1021756	1	73492403	G	T	0.54	p<5e-8 in both	0.0257	0.0228959	3.383e-08	7.776e-13	All MDD
rs10221371	18	53199924	C	A	0.57	p<5e-8 in both	-0.0304	-0.0255024	9.486e-11	2.334e-15	All MDD
rs10221412	18	53198102	T	C	0.48	p<5e-8 in both	-0.0305	-0.023197	8.568e-11	5.275e-13	All MDD
rs10228189	7	1840207	A	G	0.21	p<5e-8 in both	-0.0317	-0.0305004	4.246e-09	2.087e-14	All MDD
rs1024996	5	165163807	C	T	0.45	p<5e-8 in both	-0.0274	-0.0212032	7.961e-09	5.087e-11	All MDD
rs1025143	15	47392862	T	C	0.65	p<5e-8 in both	-0.0308	-0.0182047	6.219e-10	4.499e-08	All MDD
rs1025145	15	47393109	A	G	0.67	p<5e-8 in both	-0.0311	-0.0186019	7.975e-10	3.573e-08	All MDD
rs10267593	7	1897625	G	A	0.8	p<5e-8 in both	0.0311	0.0299956	2.048e-08	2.558e-13	All MDD
rs10268609	7	1922527	G	T	0.19	p<5e-8 in both	-0.032	-0.0332983	9.421e-09	1.125e-15	All MDD
rs1027190	10	104843328	T	G	0.35	p<5e-8 in both	0.0292	0.0288012	4.382e-09	6.668e-18	All MDD
rs1038425	4	79297136	G	A	0.48	p<5e-8 in both	0.0285	0.0195967	1.041e-09	6.844e-10	All MDD
rs10400054	10	105004435	A	C	0.78	p<5e-8 in both	0.0388	0.0274011	9.797e-12	2.279e-12	All MDD
rs10400055	10	105004446	A	G	0.78	p<5e-8 in both	0.0387	0.0274011	1.011e-11	2.448e-12	All MDD
rs10400180	10	104995438	T	G	0.77	p<5e-8 in both	0.0382	0.0267004	1.084e-11	3.532e-12	All MDD
rs10429	3	44865254	A	G	0.31	p<5e-8 in both	0.0275	0.0239021	1.68e-08	2.892e-12	All MDD
rs10434704	5	165061843	T	C	0.48	p<5e-8 in both	-0.0297	-0.0220002	3.885e-10	4.514e-12	All MDD
rs10438347	15	63604725	G	A	0.79	p<5e-8 in both	-0.0307	-0.0229002	1.209e-08	1.46e-08	All MDD
rs10455065	5	104605700	T	C	0.47	p<5e-8 in both	0.0354	0.0281014	4.285e-14	7.733e-13	All MDD
rs10455066	5	104605714	T	G	0.47	p<5e-8 in both	0.0352	0.0281014	5.626e-14	8.856e-13	All MDD
rs10456362	6	28254038	A	G	0.12	p<5e-8 in both	-0.0551	-0.0352956	4.987e-12	1.58e-13	All MDD
rs10465817	1	73510003	A	C	0.42	p<5e-8 in both	0.0329	0.0217028	1.014e-11	4.284e-11	All MDD
rs10465868	1	73414971	A	G	0.56	p<5e-8 in both	0.0281	0.0243023	8.017e-09	2.167e-14	All MDD
rs10465869	1	73415041	C	A	0.56	p<5e-8 in both	0.0281	0.0243023	8.026e-09	2.103e-14	All MDD
rs10475748	5	165155114	G	A	0.4	p<5e-8 in both	-0.0275	-0.0201007	1.012e-08	9.497e-10	All MDD
rs10476497	5	165161811	G	A	0.48	p<5e-8 in both	-0.0286	-0.0212032	1.375e-09	3.294e-11	All MDD
rs10477834	5	104581651	A	C	0.48	p<5e-8 in both	0.0374	0.0298015	2.587e-15	3.651e-14	All MDD
rs10479296	5	104579742	G	A	0.48	p<5e-8 in both	0.0363	0.0295005	7.942e-15	5.864e-14	All MDD
rs10479297	5	104580027	A	G	0.48	p<5e-8 in both	0.0358	0.0291995	1.886e-14	9.087e-14	All MDD
rs10484399	6	27566749	A	G	0.93	p<5e-8 in both	0.0783	0.0497992	5.519e-12	1.095e-17	All MDD
rs10490563	2	161057657	G	A	0.73	p<5e-8 in both	0.0307	0.0202045	1.825e-08	4.024e-08	All MDD
rs10493516	1	73352833	A	G	0.42	p<5e-8 in both	0.0325	0.0235017	1.887e-11	5.381e-13	All MDD
rs10493517	1	73392668	G	A	0.56	p<5e-8 in both	0.028	0.0243999	9.209e-09	1.205e-14	All MDD
rs10493518	1	73394948	G	A	0.56	p<5e-8 in both	0.0279	0.0243023	9.837e-09	1.528e-14	All MDD
rs10502966	18	53222129	A	G	0.58	p<5e-8 in both	-0.0315	-0.0258	1.774e-11	1.107e-14	All MDD
rs10502971	18	53361591	G	A	0.59	p<5e-8 in both	-0.0291	-0.0244976	5.22e-10	2.772e-14	All MDD
rs1050450	3	49357401	G	A	0.66	p<5e-8 in both	0.0303	0.0189984	5.961e-10	2.652e-08	All MDD
rs10509777	10	104888352	C	A	0.75	p<5e-8 in both	0.032	0.0304031	3.806e-09	2.233e-16	All MDD
rs10640	3	49416844	G	A	0.66	p<5e-8 in both	0.0309	0.0188021	2.712e-10	3.338e-08	All MDD
rs1067872	1	73489256	C	T	0.42	p<5e-8 in both	0.0331	0.0215951	7.993e-12	4.683e-11	All MDD
rs10732841	1	73321175	G	T	0.42	p<5e-8 in both	0.0323	0.0235017	2.418e-11	5.017e-13	All MDD
rs10736419	1	73380258	T	C	0.41	p<5e-8 in both	0.0325	0.023697	2.216e-11	3.765e-13	All MDD
rs10742196	11	28594704	T	C	0.62	p<5e-8 in both	0.0341	0.0258042	1.498e-12	5.644e-15	All MDD
rs10742197	11	28622320	A	G	0.63	p<5e-8 in both	0.0335	0.0252973	2.856e-12	1.112e-14	All MDD
rs10749821	1	73368231	T	C	0.42	p<5e-8 in both	0.0328	0.023404	1.218e-11	5.884e-13	All MDD
rs10749822	1	73379677	T	G	0.41	p<5e-8 in both	0.0325	0.0235993	2.179e-11	3.936e-13	All MDD
rs10767727	11	28597209	G	A	0.62	p<5e-8 in both	0.034	0.0259991	1.606e-12	4.114e-15	All MDD
rs10767729	11	28613204	C	T	0.6	p<5e-8 in both	0.0305	0.0244975	8.844e-11	8.422e-14	All MDD
rs10767730	11	28613315	A	G	0.6	p<5e-8 in both	0.0304	0.0246048	1.07e-10	7.508e-14	All MDD
rs10767731	11	28613316	T	C	0.6	p<5e-8 in both	0.0303	0.0244975	1.144e-10	8.952e-14	All MDD
rs10767732	11	28620721	G	A	0.6	p<5e-8 in both	0.0302	0.0247024	1.361e-10	3.851e-14	All MDD
rs10767733	11	28620773	G	A	0.6	p<5e-8 in both	0.0302	0.0247999	1.392e-10	3.397e-14	All MDD
rs10767734	11	28620834	C	T	0.63	p<5e-8 in both	0.0292	0.0250048	1.17e-09	6.887e-14	All MDD
rs10767736	11	28622491	T	G	0.63	p<5e-8 in both	0.0336	0.0252973	2.292e-12	6.902e-15	All MDD
rs10767737	11	28624272	T	G	0.63	p<5e-8 in both	0.0336	0.0254046	2.206e-12	8.226e-15	All MDD
rs10767739	11	28657323	A	G	0.66	p<5e-8 in both	0.0317	0.0255995	9.616e-11	4.994e-14	All MDD
rs10767740	11	28669587	A	G	0.66	p<5e-8 in both	0.0313	0.0246048	1.554e-10	4.801e-13	All MDD
rs10767741	11	28678876	T	C	0.37	p<5e-8 in both	-0.0284	-0.0204987	4.996e-09	7.671e-10	All MDD
rs10767742	11	28681658	C	T	0.41	p<5e-8 in both	-0.0296	-0.0203966	5.094e-10	3.923e-10	All MDD
rs10767743	11	28682852	A	C	0.37	p<5e-8 in both	-0.0276	-0.0208968	1.603e-08	3.642e-10	All MDD
rs10767744	11	28686128	T	C	0.4	p<5e-8 in both	-0.0292	-0.0206007	1e-09	2.267e-10	All MDD
rs10767746	11	28687776	C	T	0.41	p<5e-8 in both	-0.0296	-0.0199986	5.571e-10	7.538e-10	All MDD
rs10786831	10	104854813	A	G	0.38	p<5e-8 in both	0.0294	0.0235017	1.777e-09	5.785e-13	All MDD
rs1078816	3	44543177	G	T	0.67	p<5e-8 in both	-0.0299	-0.023801	9.673e-10	2.04e-12	All MDD
rs10789336	1	72372723	G	A	0.37	p<5e-8 in both	-0.0328	-0.0303046	1.006e-11	2.533e-20	All MDD
rs10789340	1	72474590	A	G	0.34	p<5e-8 in both	-0.0312	-0.0293979	3.048e-10	1.207e-18	All MDD
rs10789360	1	73192624	T	G	0.47	p<5e-8 in both	-0.0259	-0.0255024	2.763e-08	8.528e-16	All MDD
rs10789361	1	73192714	G	A	0.47	p<5e-8 in both	-0.0259	-0.0253999	2.726e-08	8.984e-16	All MDD
rs10789369	1	73359226	A	G	0.42	p<5e-8 in both	0.0329	0.0235017	1.082e-11	5.095e-13	All MDD
rs10789370	1	73383614	G	A	0.43	p<5e-8 in both	0.0345	0.0232965	6.296e-13	4.591e-13	All MDD
rs1079021	11	113121647	G	A	0.27	p<5e-8 in both	0.0307	0.0231988	4.144e-10	4.511e-10	All MDD
rs1079232	13	53331882	G	A	0.69	p<5e-8 in both	-0.0302	-0.0204987	7.518e-10	1.484e-09	All MDD
rs10814501	9	37019307	C	T	0.38	p<5e-8 in both	0.0338	0.0205964	5.316e-13	3.798e-10	All MDD
rs10814512	9	37152392	G	A	0.85	p<5e-8 in both	-0.0423	-0.0316042	7.591e-15	3.811e-14	All MDD
rs10814514	9	37175768	T	C	0.85	p<5e-8 in both	-0.0424	-0.0316042	7.137e-15	4.335e-14	All MDD
rs10835360	11	28585152	T	C	0.62	p<5e-8 in both	0.0342	0.025697	1.224e-12	9.256e-15	All MDD
rs10835362	11	28605239	G	A	0.6	p<5e-8 in both	0.0302	0.0247999	1.262e-10	3.311e-14	All MDD
rs10835363	11	28605957	T	C	0.6	p<5e-8 in both	0.0306	0.0247024	8.008e-11	5.04e-14	All MDD
rs10835364	11	28606106	G	A	0.6	p<5e-8 in both	0.0305	0.0247024	9.181e-11	5.112e-14	All MDD
rs10835365	11	28608504	A	G	0.6	p<5e-8 in both	0.0305	0.0243999	8.414e-11	9.495e-14	All MDD
rs10835368	11	28621752	T	C	0.37	p<5e-8 in both	-0.0336	-0.0255024	2.121e-12	6.392e-15	All MDD
rs10835371	11	28622330	G	A	0.63	p<5e-8 in both	0.0335	0.0251998	2.798e-12	1.018e-14	All MDD
rs10835372	11	28622366	T	C	0.63	p<5e-8 in both	0.0332	0.0251998	4.182e-12	1.053e-14	All MDD
rs10835373	11	28622395	T	C	0.63	p<5e-8 in both	0.0335	0.0251998	2.618e-12	9.775e-15	All MDD
rs10835374	11	28622424	G	A	0.63	p<5e-8 in both	0.0336	0.0252973	2.394e-12	7.442e-15	All MDD
rs10835375	11	28622480	G	A	0.63	p<5e-8 in both	0.0336	0.0252973	2.265e-12	6.818e-15	All MDD
rs10835381	11	28623283	A	G	0.63	p<5e-8 in both	0.0336	0.025502	2.233e-12	6.499e-15	All MDD
rs10835382	11	28623338	T	C	0.63	p<5e-8 in both	0.0336	0.0254046	2.151e-12	7.734e-15	All MDD
rs10835383	11	28629811	A	C	0.63	p<5e-8 in both	0.0341	0.025502	1.057e-12	8.522e-15	All MDD
rs10835384	11	28632994	A	G	0.63	p<5e-8 in both	0.0337	0.0254046	1.953e-12	1.807e-14	All MDD
rs10835389	11	28654958	T	C	0.66	p<5e-8 in both	0.0316	0.025697	1.071e-10	3.782e-14	All MDD
rs10865958	3	49820709	A	G	0.53	p<5e-8 in both	-0.0262	-0.0198048	3.071e-08	5.106e-10	All MDD
rs10884051	10	104827625	A	G	0.36	p<5e-8 in both	0.0299	0.0267004	1.959e-09	9.02e-16	All MDD
rs10884071	10	104972212	G	A	0.78	p<5e-8 in both	0.0364	0.0280042	1.066e-10	4.511e-13	All MDD
rs10889947	1	72362538	T	C	0.38	p<5e-8 in both	-0.033	-0.0302015	7.165e-12	4.065e-20	All MDD
rs10890017	1	73192879	T	C	0.47	p<5e-8 in both	-0.0259	-0.0253999	2.713e-08	8.991e-16	All MDD
rs10890018	1	73196486	A	G	0.47	p<5e-8 in both	-0.0259	-0.0253999	2.71e-08	9.972e-16	All MDD
rs10890019	1	73197772	G	A	0.47	p<5e-8 in both	-0.026	-0.0252973	2.356e-08	8.752e-16	All MDD
rs10890032	1	73323641	T	C	0.39	p<5e-8 in both	0.0322	0.025502	3.368e-11	1.105e-14	All MDD
rs10890033	1	73331111	A	G	0.42	p<5e-8 in both	0.0323	0.0232965	2.196e-11	8.708e-13	All MDD
rs10890034	1	73358596	G	A	0.42	p<5e-8 in both	0.0329	0.023404	1.081e-11	6.73e-13	All MDD
rs10890035	1	73362588	A	G	0.42	p<5e-8 in both	0.0328	0.0235993	1.149e-11	4.402e-13	All MDD
rs10890036	1	73364398	T	C	0.42	p<5e-8 in both	0.0328	0.0232965	1.213e-11	7.321e-13	All MDD
rs10890037	1	73379571	A	G	0.41	p<5e-8 in both	0.0326	0.0235993	2.165e-11	4.327e-13	All MDD
rs10890038	1	73393319	T	C	0.35	p<5e-8 in both	0.0308	0.0194987	7.264e-10	7.697e-09	All MDD
rs10890039	1	73393617	G	A	0.43	p<5e-8 in both	0.0344	0.0222995	7.04e-13	6.723e-12	All MDD
rs10891495	11	113048219	T	C	0.8	p<5e-8 in both	-0.03	-0.021898	3.931e-08	4.737e-08	All MDD
rs10896633	11	57656568	T	C	0.69	p<5e-8 in both	-0.0294	-0.0208049	1.719e-09	7.443e-10	All MDD
rs10896647	11	57804411	C	T	0.68	p<5e-8 in both	-0.0318	-0.0208049	5.49e-11	5.805e-10	All MDD
rs10896661	11	57911557	C	A	0.7	p<5e-8 in both	-0.0333	-0.0226956	8.964e-12	2.875e-11	All MDD
rs10896662	11	57911608	A	G	0.7	p<5e-8 in both	-0.0334	-0.0226956	8.396e-12	2.789e-11	All MDD
rs10934419	3	117824495	A	C	0.37	p<5e-8 in both	-0.0276	-0.0183982	6.982e-09	2.465e-08	All MDD
rs10973149	9	36978590	C	T	0.67	p<5e-8 in both	-0.0271	-0.0208049	1.091e-08	3.127e-10	All MDD
rs10973151	9	36981239	T	C	0.67	p<5e-8 in both	-0.027	-0.0207028	1.222e-08	2.253e-09	All MDD
rs10973153	9	36981312	T	C	0.67	p<5e-8 in both	-0.0267	-0.0199986	1.733e-08	9.911e-10	All MDD
rs10973172	9	37052083	C	T	0.86	p<5e-8 in both	-0.0424	-0.0318003	1.695e-14	1.97e-13	All MDD
rs10973177	9	37055112	A	G	0.86	p<5e-8 in both	-0.0428	-0.0316971	8.676e-15	2.294e-13	All MDD
rs10973178	9	37055713	A	G	0.86	p<5e-8 in both	-0.0428	-0.0316971	8.614e-15	2.465e-13	All MDD
rs10973179	9	37056376	G	A	0.86	p<5e-8 in both	-0.0428	-0.0316042	8.444e-15	2.57e-13	All MDD
rs10973194	9	37080947	A	G	0.86	p<5e-8 in both	-0.0437	-0.0313978	1.585e-15	1.587e-13	All MDD
rs10973196	9	37082336	A	G	0.85	p<5e-8 in both	-0.0436	-0.0316971	1.877e-15	4.379e-14	All MDD
rs10973197	9	37082406	A	G	0.85	p<5e-8 in both	-0.0436	-0.0316971	1.883e-15	4.274e-14	All MDD
rs10973206	9	37099338	G	A	0.86	p<5e-8 in both	-0.0427	-0.0303974	1.1e-14	1.014e-12	All MDD
rs10973207	9	37100528	G	T	0.86	p<5e-8 in both	-0.0425	-0.0319035	9.63e-15	7.405e-14	All MDD
rs10973209	9	37104237	A	G	0.85	p<5e-8 in both	-0.0428	-0.0313049	5.419e-15	6.627e-14	All MDD
rs10973213	9	37106757	C	T	0.85	p<5e-8 in both	-0.0429	-0.031501	5.2e-15	5.886e-14	All MDD
rs10973223	9	37121840	T	C	0.85	p<5e-8 in both	-0.0541	-0.0313978	7.255e-15	6.149e-14	All MDD
rs10973224	9	37127986	C	A	0.85	p<5e-8 in both	-0.0429	-0.0313978	4.544e-15	7.062e-14	All MDD
rs10973228	9	37139653	G	A	0.85	p<5e-8 in both	-0.0427	-0.031501	6.171e-15	6.407e-14	All MDD
rs10973229	9	37139902	G	A	0.85	p<5e-8 in both	-0.0428	-0.031501	5.162e-15	5.954e-14	All MDD
rs10973233	9	37151255	C	T	0.85	p<5e-8 in both	-0.0429	-0.031501	4.868e-15	5.793e-14	All MDD
rs10973240	9	37171811	T	C	0.86	p<5e-8 in both	-0.0429	-0.0316971	4.908e-15	5.686e-14	All MDD
rs10973242	9	37177927	A	G	0.86	p<5e-8 in both	-0.0429	-0.0319035	5.035e-15	3.897e-14	All MDD
rs10973245	9	37192159	G	A	0.86	p<5e-8 in both	-0.0429	-0.0319035	5.111e-15	3.694e-14	All MDD
rs10973246	9	37192991	A	C	0.86	p<5e-8 in both	-0.0429	-0.0316971	4.703e-15	5.121e-14	All MDD
rs10973250	9	37198179	T	C	0.86	p<5e-8 in both	-0.043	-0.031501	4.384e-15	7.454e-14	All MDD
rs10973259	9	37224463	T	C	0.86	p<5e-8 in both	-0.043	-0.0318003	4.346e-15	4.552e-14	All MDD
rs10973260	9	37232224	G	A	0.86	p<5e-8 in both	-0.0428	-0.0318003	5.564e-15	4.329e-14	All MDD
rs10973263	9	37242507	T	C	0.86	p<5e-8 in both	-0.0429	-0.0318003	5.227e-15	4.065e-14	All MDD
rs10973265	9	37249834	T	C	0.86	p<5e-8 in both	-0.0428	-0.0319035	6.177e-15	3.638e-14	All MDD
rs10973269	9	37254697	T	G	0.86	p<5e-8 in both	-0.0427	-0.0319035	6.95e-15	3.718e-14	All MDD
rs10973272	9	37257285	T	C	0.86	p<5e-8 in both	-0.0428	-0.0320997	6.193e-15	2.823e-14	All MDD
rs10973274	9	37259121	T	C	0.85	p<5e-8 in both	-0.0427	-0.0318003	7.046e-15	3.649e-14	All MDD
rs10973275	9	37259239	A	G	0.85	p<5e-8 in both	-0.0428	-0.0318003	6.281e-15	3.694e-14	All MDD
rs10973282	9	37268224	C	T	0.86	p<5e-8 in both	-0.0429	-0.0318003	5.62e-15	4.459e-14	All MDD
rs10973285	9	37277905	A	C	0.86	p<5e-8 in both	-0.0427	-0.0316971	7.703e-15	4.487e-14	All MDD
rs10973287	9	37280176	G	A	0.86	p<5e-8 in both	-0.0426	-0.0319035	8.058e-15	3.313e-14	All MDD
rs10973289	9	37289935	A	C	0.86	p<5e-8 in both	-0.0426	-0.0300984	1.393e-14	2.253e-12	All MDD
rs10973291	9	37295661	G	A	0.85	p<5e-8 in both	-0.0424	-0.0318003	1.098e-14	3.963e-14	All MDD
rs10973300	9	37331040	G	A	0.86	p<5e-8 in both	-0.0426	-0.0316042	8.432e-15	4.428e-14	All MDD
rs10973303	9	37344532	C	T	0.87	p<5e-8 in both	-0.0392	-0.0305004	9.993e-12	3.555e-12	All MDD
rs10973308	9	37361317	C	T	0.85	p<5e-8 in both	-0.0425	-0.0318003	1.014e-14	6.35e-14	All MDD
rs11030382	11	28582930	C	T	0.62	p<5e-8 in both	0.0341	0.0258042	1.408e-12	8.728e-15	All MDD
rs11030385	11	28607568	G	A	0.6	p<5e-8 in both	0.0305	0.0246048	9.44e-11	6.213e-14	All MDD
rs11030386	11	28609701	C	A	0.6	p<5e-8 in both	0.0305	0.0244975	9.013e-11	7.009e-14	All MDD
rs11030387	11	28609937	C	T	0.6	p<5e-8 in both	0.0305	0.0244975	9.007e-11	8.194e-14	All MDD
rs11030388	11	28622565	G	T	0.63	p<5e-8 in both	0.0336	0.0252973	2.297e-12	8.013e-15	All MDD
rs11030391	11	28623079	A	G	0.63	p<5e-8 in both	0.0336	0.0252973	2.315e-12	1.133e-14	All MDD
rs11030392	11	28627124	G	A	0.63	p<5e-8 in both	0.0337	0.025502	1.922e-12	6.839e-15	All MDD
rs11030393	11	28627190	A	G	0.63	p<5e-8 in both	0.0337	0.025502	1.858e-12	6.94e-15	All MDD
rs11030398	11	28644517	G	A	0.63	p<5e-8 in both	0.0336	0.025502	2.305e-12	1.552e-14	All MDD
rs11030399	11	28644793	A	C	0.63	p<5e-8 in both	0.0337	0.0254046	2.068e-12	2.271e-14	All MDD
rs11030401	11	28654592	G	A	0.63	p<5e-8 in both	0.0337	0.025502	2.04e-12	2.098e-14	All MDD
rs11030402	11	28654623	A	G	0.63	p<5e-8 in both	0.0337	0.025502	2.105e-12	1.725e-14	All MDD
rs11030403	11	28658309	G	A	0.63	p<5e-8 in both	0.0335	0.025502	2.621e-12	2.245e-14	All MDD
rs11030410	11	28678997	G	A	0.41	p<5e-8 in both	-0.0299	-0.0203966	3.651e-10	4.038e-10	All MDD
rs11079706	17	67839354	G	T	0.78	p<5e-8 in both	-0.0437	-0.0229002	5.828e-15	5.68e-09	All MDD
rs11079707	17	67839501	G	A	0.78	p<5e-8 in both	-0.0438	-0.0227979	5.283e-15	6.403e-09	All MDD
rs11079709	17	67857247	C	T	0.78	p<5e-8 in both	-0.0433	-0.0227979	1.083e-14	5.223e-09	All MDD
rs11082972	18	53206780	C	T	0.48	p<5e-8 in both	-0.0308	-0.023197	5.303e-11	4.67e-13	All MDD
rs11090039	22	41100796	G	A	0.7	p<5e-8 in both	-0.0359	-0.0212951	4.2e-12	1.505e-09	All MDD
rs11124398	2	22340589	G	A	0.48	p<5e-8 in both	-0.0295	-0.0182964	3.735e-10	8.18e-09	All MDD
rs11124401	2	22349015	A	G	0.47	p<5e-8 in both	-0.0291	-0.017604	6.574e-10	4.52e-08	All MDD
rs11130032	3	44662591	G	A	0.58	p<5e-8 in both	0.0272	0.0192044	1.211e-08	3.908e-09	All MDD
rs11130184	3	49192497	C	T	0.36	p<5e-8 in both	0.0282	0.0222017	3.898e-08	1.17e-11	All MDD
rs11130185	3	49212438	C	T	0.36	p<5e-8 in both	0.0283	0.0222017	3.396e-08	1.205e-11	All MDD
rs11135349	5	165096466	A	C	0.48	p<5e-8 in both	-0.0302	-0.0221025	1.765e-10	3.363e-12	All MDD
rs11152003	18	54809238	A	G	0.78	p<5e-8 in both	0.029	0.0271968	1.654e-08	2.55e-13	All MDD
rs11152005	18	54813347	G	A	0.78	p<5e-8 in both	0.0288	0.0271968	1.952e-08	2.975e-13	All MDD
rs11155821	6	151894587	T	C	0.32	p<5e-8 in both	0.0314	0.0251998	2.427e-10	3.587e-14	All MDD
rs111655660	9	93472186	G	T	0.88	p<5e-8 in both	-0.0383	-0.0319965	1.626e-08	9.749e-12	All MDD
rs11192193	10	104809495	A	G	0.39	p<5e-8 in both	0.0302	0.0221039	5.523e-10	6.909e-12	All MDD
rs11192260	10	104983160	C	T	0.78	p<5e-8 in both	0.0359	0.0271968	1.702e-10	2.197e-12	All MDD
rs11192262	10	104983614	G	T	0.77	p<5e-8 in both	0.0349	0.0260965	4.173e-10	8.689e-12	All MDD
rs11192270	10	105001858	C	T	0.77	p<5e-8 in both	0.0382	0.0267004	1.012e-11	4.285e-12	All MDD
rs11192272	10	105007752	G	T	0.79	p<5e-8 in both	0.0366	0.0232965	2.541e-10	4.767e-09	All MDD
rs11192280	10	105017167	G	A	0.74	p<5e-8 in both	0.0309	0.0251998	1.588e-08	8.273e-12	All MDD
rs11192283	10	105018752	A	C	0.75	p<5e-8 in both	0.0306	0.0240973	2.993e-08	1.049e-10	All MDD
rs1120981	1	73339496	C	T	0.42	p<5e-8 in both	0.0324	0.0235993	1.969e-11	3.89e-13	All MDD
rs11209943	1	72284817	A	G	0.37	p<5e-8 in both	-0.0327	-0.0292949	1.323e-11	4.223e-19	All MDD
rs11209948	1	72346221	G	T	0.36	p<5e-8 in both	-0.0329	-0.0290993	9.018e-12	3.662e-19	All MDD
rs11209951	1	72371807	C	T	0.37	p<5e-8 in both	-0.0328	-0.0303046	9.146e-12	2.926e-20	All MDD
rs11209952	1	72371817	C	T	0.37	p<5e-8 in both	-0.0329	-0.0306035	8.961e-12	2.03e-20	All MDD
rs11209963	1	72417620	A	G	0.19	p<5e-8 in both	-0.0351	-0.0295009	2.846e-08	7.086e-13	All MDD
rs11210177	1	73190138	A	G	0.46	p<5e-8 in both	-0.0265	-0.0252973	1.181e-08	2.057e-15	All MDD
rs11210179	1	73197497	G	A	0.47	p<5e-8 in both	-0.026	-0.0252973	2.327e-08	8.046e-16	All MDD
rs11210180	1	73198926	T	C	0.47	p<5e-8 in both	-0.0259	-0.0252973	2.54e-08	8.307e-16	All MDD
rs11210184	1	73220797	C	T	0.55	p<5e-8 in both	0.0292	0.0244975	4.01e-10	1.926e-14	All MDD
rs11210186	1	73246128	C	T	0.48	p<5e-8 in both	-0.0254	-0.0252973	4.89e-08	2.605e-15	All MDD
rs11210188	1	73263505	A	G	0.46	p<5e-8 in both	-0.0256	-0.0247026	3.99e-08	1.782e-14	All MDD
rs11210201	1	73300748	G	T	0.58	p<5e-8 in both	-0.0325	-0.0234017	1.704e-11	7.12e-13	All MDD
rs11210203	1	73309830	A	G	0.42	p<5e-8 in both	0.0324	0.0232965	1.919e-11	7.936e-13	All MDD
rs11210205	1	73312417	C	T	0.42	p<5e-8 in both	0.0324	0.023404	1.962e-11	6.494e-13	All MDD
rs11210207	1	73317255	C	T	0.42	p<5e-8 in both	0.0322	0.0235017	2.518e-11	4.637e-13	All MDD
rs11210209	1	73327562	G	A	0.42	p<5e-8 in both	0.0323	0.023404	2.348e-11	6.003e-13	All MDD
rs11210215	1	73368663	T	C	0.42	p<5e-8 in both	0.0328	0.023404	1.132e-11	5.923e-13	All MDD
rs11210216	1	73376797	A	G	0.41	p<5e-8 in both	0.0325	0.0235993	2.196e-11	3.986e-13	All MDD
rs11210217	1	73380859	A	G	0.41	p<5e-8 in both	0.0325	0.0235993	2.18e-11	4.628e-13	All MDD
rs11210219	1	73383333	G	A	0.43	p<5e-8 in both	0.0344	0.0232965	7.836e-13	4.904e-13	All MDD
rs11210220	1	73383972	T	G	0.43	p<5e-8 in both	0.0345	0.0232965	6.94e-13	5.235e-13	All MDD
rs11210221	1	73383990	T	C	0.43	p<5e-8 in both	0.0345	0.0231988	6.918e-13	5.794e-13	All MDD
rs11210222	1	73384004	T	C	0.43	p<5e-8 in both	0.0345	0.0231988	6.944e-13	5.758e-13	All MDD
rs11210224	1	73386871	T	C	0.43	p<5e-8 in both	0.0347	0.0231988	4.363e-13	5.343e-13	All MDD
rs11210225	1	73386902	G	A	0.43	p<5e-8 in both	0.0347	0.0232965	4.341e-13	5.032e-13	All MDD
rs11210226	1	73388601	A	G	0.43	p<5e-8 in both	0.0347	0.0232965	4.58e-13	4.861e-13	All MDD
rs11210227	1	73389332	C	A	0.43	p<5e-8 in both	0.0347	0.0232965	4.585e-13	4.142e-13	All MDD
rs11210229	1	73394345	A	G	0.43	p<5e-8 in both	0.0346	0.0231988	5.753e-13	5.197e-13	All MDD
rs11210232	1	73398568	C	T	0.55	p<5e-8 in both	0.0279	0.0243999	9.975e-09	1.247e-14	All MDD
rs11210236	1	73414138	C	T	0.56	p<5e-8 in both	0.0281	0.0243023	8.282e-09	2.077e-14	All MDD
rs11210237	1	73423427	T	C	0.56	p<5e-8 in both	0.028	0.0243999	8.51e-09	1.853e-14	All MDD
rs11210238	1	73424910	G	A	0.35	p<5e-8 in both	0.0306	0.0192044	8.581e-10	1.38e-08	All MDD
rs11210242	1	73432126	C	T	0.55	p<5e-8 in both	0.028	0.0238044	8.526e-09	9.567e-14	All MDD
rs11210244	1	73432575	G	A	0.55	p<5e-8 in both	0.028	0.0239021	8.646e-09	8.468e-14	All MDD
rs11210261	1	73476198	C	A	0.54	p<5e-8 in both	0.0256	0.0232965	4.027e-08	3.441e-13	All MDD
rs11210263	1	73477211	C	T	0.54	p<5e-8 in both	0.0256	0.0232965	3.991e-08	3.515e-13	All MDD
rs11210266	1	73498629	G	T	0.54	p<5e-8 in both	0.0254	0.0228959	4.947e-08	1.196e-12	All MDD
rs11210274	1	73517390	G	T	0.42	p<5e-8 in both	0.0329	0.0215951	1.057e-11	4.93e-11	All MDD
rs11210276	1	73526109	T	G	0.54	p<5e-8 in both	0.0257	0.0227981	3.447e-08	1.095e-12	All MDD
rs11229113	11	57743351	G	T	0.69	p<5e-8 in both	-0.0311	-0.0212032	1.442e-10	3.02e-10	All MDD
rs11229130	11	57794697	A	G	0.68	p<5e-8 in both	-0.0316	-0.0208968	7.617e-11	5.218e-10	All MDD
rs11229131	11	57795053	G	A	0.68	p<5e-8 in both	-0.0316	-0.0208968	7.16e-11	4.68e-10	All MDD
rs11229160	11	57908572	C	T	0.7	p<5e-8 in both	-0.0332	-0.0226956	1.048e-11	2.886e-11	All MDD
rs11242522	5	104569213	T	C	0.47	p<5e-8 in both	0.0365	0.0288012	6.764e-15	2.094e-13	All MDD
rs112535944	9	137383754	C	A	0.87	p<5e-8 in both	-0.0382	-0.0295009	1.992e-08	3.835e-09	All MDD
rs112620351	3	117766084	A	G	0.73	p<5e-8 in both	-0.0309	-0.0201007	4.207e-09	6.251e-09	All MDD
rs112779734	22	41038194	T	C	0.68	p<5e-8 in both	-0.0341	-0.0197028	1.872e-11	1.092e-08	All MDD
rs112837227	9	37082729	G	A	0.85	p<5e-8 in both	-0.0436	-0.0316971	1.881e-15	4.654e-14	All MDD
rs1128535	3	49828959	C	T	0.53	p<5e-8 in both	-0.0263	-0.0198966	2.8e-08	3.765e-10	All MDD
rs1129133	3	44491991	C	T	0.68	p<5e-8 in both	-0.0296	-0.0214995	1.738e-09	3.269e-10	All MDD
rs1131647	15	63608914	A	G	0.78	p<5e-8 in both	-0.0309	-0.0226956	9.569e-09	1.607e-08	All MDD
rs113262806	13	53427651	T	C	0.68	p<5e-8 in both	-0.0333	-0.0193969	9.368e-12	1.384e-08	All MDD
rs113316302	10	104781766	A	G	0.79	p<5e-8 in both	0.0344	0.0246048	5.485e-10	4.005e-10	All MDD
rs1134684	15	63603106	T	G	0.79	p<5e-8 in both	-0.0308	-0.0226035	1.092e-08	2.331e-08	All MDD
rs113727800	9	137364350	G	A	0.86	p<5e-8 in both	-0.0399	-0.0296966	7.96e-09	1.671e-09	All MDD
rs11507683	9	137367972	C	T	0.86	p<5e-8 in both	-0.0396	-0.0303046	1.098e-08	8.133e-10	All MDD
rs11570190	11	57792980	A	C	0.68	p<5e-8 in both	-0.0315	-0.0209989	7.677e-11	4.42e-10	All MDD
rs11580539	1	73430535	A	G	0.43	p<5e-8 in both	0.0347	0.0225049	4.853e-13	5.434e-12	All MDD
rs11593333	10	104773897	G	A	0.79	p<5e-8 in both	0.0344	0.0240973	6.033e-10	7.339e-10	All MDD
rs11594644	10	104746525	G	A	0.81	p<5e-8 in both	0.0335	0.0235993	3.473e-09	5.278e-09	All MDD
rs11596214	10	104694074	G	A	0.56	p<5e-8 in both	0.0302	0.026603	2.182e-10	4.2e-16	All MDD
rs11596241	10	104784458	G	A	0.81	p<5e-8 in both	0.0394	0.0267977	1.507e-11	1.066e-10	All MDD
rs11596606	10	104912930	A	C	0.76	p<5e-8 in both	0.0325	0.0304031	2.086e-09	1.375e-16	All MDD
rs11599236	10	104694914	T	C	0.56	p<5e-8 in both	0.0312	0.0270995	4.52e-11	1.229e-16	All MDD
rs11599313	10	104799529	C	T	0.8	p<5e-8 in both	0.0352	0.0251998	2.51e-10	1.567e-10	All MDD
rs11601054	11	113465450	G	A	0.64	p<5e-8 in both	0.0308	0.0281014	1.3e-08	6.789e-17	All MDD
rs11601320	11	57875145	T	C	0.69	p<5e-8 in both	-0.0321	-0.0225013	4.13e-11	3.725e-11	All MDD
rs11601449	11	57756838	G	A	0.68	p<5e-8 in both	-0.0315	-0.0208968	8.687e-11	4.973e-10	All MDD
rs11602109	11	57667824	G	A	0.68	p<5e-8 in both	-0.0314	-0.0208968	1.034e-10	4.935e-10	All MDD
rs11604325	11	57729539	C	A	0.68	p<5e-8 in both	-0.0316	-0.0208968	7.364e-11	5.631e-10	All MDD
rs1160682	1	73350881	C	T	0.39	p<5e-8 in both	0.0324	0.0254046	2.536e-11	1.144e-14	All MDD
rs11607056	11	57729348	C	T	0.68	p<5e-8 in both	-0.0316	-0.0212032	7.257e-11	2.892e-10	All MDD
rs11659803	18	53108749	G	A	0.61	p<5e-8 in both	-0.03	-0.0253999	1.893e-10	1.003e-14	All MDD
rs11660187	18	53275276	C	A	0.61	p<5e-8 in both	-0.03	-0.0248051	1.875e-10	1.562e-14	All MDD
rs11660938	18	53286366	G	T	0.61	p<5e-8 in both	-0.0291	-0.0248974	6.718e-10	1.372e-14	All MDD
rs11661483	18	53045584	A	G	0.59	p<5e-8 in both	-0.0284	-0.022399	9.739e-09	5.843e-12	All MDD
rs11662416	18	53321414	T	G	0.6	p<5e-8 in both	-0.0283	-0.0252973	1.466e-09	3.215e-15	All MDD
rs11663393	18	53088362	G	A	0.52	p<5e-8 in both	-0.0262	-0.0243952	1.74e-08	1.657e-14	All MDD
rs11663694	18	53033616	T	C	0.59	p<5e-8 in both	-0.0285	-0.0226035	8.3e-09	5.263e-12	All MDD
rs11663824	18	53218866	C	A	0.61	p<5e-8 in both	-0.0344	-0.025995	3.4e-09	1.13e-15	All MDD
rs11664320	18	53346253	T	C	0.6	p<5e-8 in both	-0.0284	-0.025205	1.326e-09	4.628e-15	All MDD
rs11665242	18	53380757	A	G	0.6	p<5e-8 in both	-0.0285	-0.0253999	1.228e-09	3.295e-15	All MDD
rs11682175	2	57760458	T	C	0.55	p<5e-8 in both	-0.0295	-0.0181029	3.582e-10	9.645e-09	All MDD
rs11706370	3	49403658	G	A	0.66	p<5e-8 in both	0.0307	0.0188021	3.309e-10	3.538e-08	All MDD
rs11707533	3	44609441	C	T	0.69	p<5e-8 in both	-0.0295	-0.0231049	2.207e-09	1.329e-11	All MDD
rs11707572	3	44579449	C	T	0.68	p<5e-8 in both	-0.03	-0.0222967	9.27e-10	5.082e-11	All MDD
rs11709024	3	44686061	G	A	0.69	p<5e-8 in both	-0.0293	-0.023801	2.691e-09	3.208e-12	All MDD
rs11709525	3	49653063	C	T	0.67	p<5e-8 in both	0.0296	0.0193025	2.549e-09	2.761e-08	All MDD
rs11710959	3	44633172	C	T	0.69	p<5e-8 in both	-0.0294	-0.023197	2.37e-09	1.053e-11	All MDD
rs11711191	3	44600334	A	G	0.69	p<5e-8 in both	-0.0295	-0.023197	2.173e-09	1.001e-11	All MDD
rs11713474	3	49574024	A	G	0.66	p<5e-8 in both	0.0299	0.018704	9.923e-10	4.536e-08	All MDD
rs11714213	3	44483378	A	C	0.68	p<5e-8 in both	-0.0294	-0.0211011	2.219e-09	6.198e-10	All MDD
rs11715581	3	49156898	C	T	0.36	p<5e-8 in both	0.0282	0.0219963	3.97e-08	2.094e-11	All MDD
rs11715915	3	49417897	C	T	0.66	p<5e-8 in both	0.0309	0.0188021	2.747e-10	3.751e-08	All MDD
rs11716334	3	49192663	G	A	0.36	p<5e-8 in both	0.0282	0.0222017	4.005e-08	1.215e-11	All MDD
rs11716974	3	49394420	G	A	0.66	p<5e-8 in both	0.0305	0.0188021	4.596e-10	3.966e-08	All MDD
rs11717524	3	49224161	C	T	0.36	p<5e-8 in both	0.0283	0.0221039	3.38e-08	1.532e-11	All MDD
rs11717797	3	44639901	C	T	0.69	p<5e-8 in both	-0.0295	-0.0234017	2.069e-09	7.272e-12	All MDD
rs11717830	3	44544876	C	T	0.67	p<5e-8 in both	-0.0299	-0.023801	9.932e-10	2.187e-12	All MDD
rs11718098	3	44569741	C	A	0.68	p<5e-8 in both	-0.0301	-0.022399	8.847e-10	3.897e-11	All MDD
rs11718769	3	44640460	C	T	0.69	p<5e-8 in both	-0.0294	-0.0232993	2.448e-09	9.665e-12	All MDD
rs11719869	3	44576138	G	A	0.68	p<5e-8 in both	-0.03	-0.0222047	9.322e-10	5.367e-11	All MDD
rs11720597	3	49597921	G	A	0.66	p<5e-8 in both	0.03	0.018704	8.894e-10	4.281e-08	All MDD
rs11720950	3	44577127	C	A	0.68	p<5e-8 in both	-0.0301	-0.0222047	9.049e-10	5.411e-11	All MDD
rs11738191	5	104577501	A	G	0.48	p<5e-8 in both	0.0363	0.0292966	8.42e-15	8.27e-14	All MDD
rs11738197	5	104577563	A	C	0.48	p<5e-8 in both	0.0362	0.0292966	9.257e-15	9.002e-14	All MDD
rs11747125	5	104511868	C	T	0.52	p<5e-8 in both	-0.0354	-0.025605	4.584e-14	7.146e-11	All MDD
rs11747766	5	104502855	T	G	0.52	p<5e-8 in both	-0.0358	-0.0259026	2.577e-14	4.346e-11	All MDD
rs11763750	7	2040479	G	A	0.78	p<5e-8 in both	0.0304	0.0324962	1.286e-08	1.838e-16	All MDD
rs11763813	7	1857054	C	T	0.79	p<5e-8 in both	0.0302	0.0314987	2.735e-08	6.101e-15	All MDD
rs11764159	7	1822059	C	T	0.81	p<5e-8 in both	0.032	0.0335025	1.695e-08	9.073e-15	All MDD
rs11764337	7	1852673	C	T	0.78	p<5e-8 in both	0.03	0.0314018	2.47e-08	3.992e-15	All MDD
rs11764590	7	1993168	C	T	0.78	p<5e-8 in both	0.0298	0.0323994	2.232e-08	3.518e-16	All MDD
rs11766468	7	2042969	G	A	0.83	p<5e-8 in both	0.0329	0.0301994	3.247e-08	3.673e-12	All MDD
rs11766944	7	1848415	G	A	0.79	p<5e-8 in both	0.0299	0.0307038	2.782e-08	1.213e-14	All MDD
rs11767040	7	1905832	C	T	0.81	p<5e-8 in both	0.0342	0.0302964	2.894e-09	2.649e-13	All MDD
rs11767515	7	1901415	C	T	0.81	p<5e-8 in both	0.0313	0.0295976	1.578e-08	8.258e-13	All MDD
rs11769866	7	1821344	G	A	0.81	p<5e-8 in both	0.032	0.0335992	1.637e-08	7.598e-15	All MDD
rs11771828	7	1901367	T	C	0.8	p<5e-8 in both	0.0315	0.0295976	1.377e-08	8.01e-13	All MDD
rs11773627	7	1963098	T	C	0.78	p<5e-8 in both	0.0293	0.0305001	3.642e-08	1e-14	All MDD
rs11800984	1	73501646	A	C	0.42	p<5e-8 in both	0.0329	0.0217028	1.006e-11	3.959e-11	All MDD
rs11805813	1	73392396	A	G	0.43	p<5e-8 in both	0.0347	0.0232965	4.593e-13	4.579e-13	All MDD
rs11805871	1	73392780	A	G	0.43	p<5e-8 in both	0.0347	0.0231011	4.686e-13	7.927e-13	All MDD
rs11806728	1	73211320	G	A	0.47	p<5e-8 in both	-0.0261	-0.0253999	2.083e-08	1.143e-15	All MDD
rs11807366	1	73450965	A	G	0.43	p<5e-8 in both	0.0348	0.0222995	4.496e-13	1.174e-11	All MDD
rs11809026	1	73392356	C	T	0.43	p<5e-8 in both	0.0346	0.0232965	5.221e-13	4.866e-13	All MDD
rs11809098	1	73392878	C	T	0.43	p<5e-8 in both	0.0347	0.0232965	4.732e-13	5.026e-13	All MDD
rs11809486	1	73393258	C	T	0.43	p<5e-8 in both	0.0347	0.0232965	4.435e-13	4.603e-13	All MDD
rs11821132	11	28609187	T	G	0.6	p<5e-8 in both	0.0305	0.0244975	8.409e-11	7.035e-14	All MDD
rs11846556	14	41713822	G	A	0.52	p<5e-8 in both	-0.0255	-0.0203966	4.787e-08	2.091e-10	All MDD
rs11867401	17	67951854	G	A	0.22	p<5e-8 in both	0.0441	0.0222995	4.815e-15	3.991e-08	All MDD
rs11867517	17	67879210	C	T	0.78	p<5e-8 in both	-0.0435	-0.0225013	8.023e-15	7.808e-09	All MDD
rs11869819	17	67872553	A	C	0.78	p<5e-8 in both	-0.0435	-0.0226035	7.447e-15	6.931e-09	All MDD
rs11873021	18	53310044	A	G	0.6	p<5e-8 in both	-0.0286	-0.025605	1.031e-09	1.879e-15	All MDD
rs11877496	18	53302532	C	T	0.52	p<5e-8 in both	-0.0322	-0.0239956	6.804e-12	5.136e-14	All MDD
rs11877505	18	53302653	A	G	0.61	p<5e-8 in both	-0.0295	-0.025205	3.505e-10	6.341e-15	All MDD
rs11889100	2	22330248	T	C	0.53	p<5e-8 in both	0.0294	0.0178006	4.305e-10	1.913e-08	All MDD
rs11917431	3	49606579	C	T	0.67	p<5e-8 in both	0.0326	0.0189984	3.625e-11	3.728e-08	All MDD
rs11920267	3	49238531	G	A	0.36	p<5e-8 in both	0.0284	0.0222995	3.05e-08	1.028e-11	All MDD
rs11921590	3	49606760	T	C	0.67	p<5e-8 in both	0.0327	0.0190965	3.345e-11	2.851e-08	All MDD
rs11952053	5	165160773	G	A	0.41	p<5e-8 in both	-0.0272	-0.0199986	1.31e-08	1.077e-09	All MDD
rs11955377	5	104525896	A	C	0.52	p<5e-8 in both	-0.0346	-0.0258	1.543e-13	4.99e-11	All MDD
rs11957630	5	165095815	A	G	0.48	p<5e-8 in both	-0.0303	-0.021898	1.43e-10	4.964e-12	All MDD
rs11958220	5	104507816	C	T	0.52	p<5e-8 in both	-0.0356	-0.0256974	3.717e-14	5.676e-11	All MDD
rs11965538	6	28272137	G	A	0.88	p<5e-8 in both	0.0554	0.0350003	3.674e-12	1.91e-13	All MDD
rs11973114	7	1873634	G	A	0.81	p<5e-8 in both	0.033	0.0310044	1.219e-08	8.463e-14	All MDD
rs12026485	1	73511424	T	G	0.54	p<5e-8 in both	0.0258	0.0230034	3.309e-08	6.381e-13	All MDD
rs12033505	1	73439731	A	C	0.55	p<5e-8 in both	0.0281	0.0239021	8.318e-09	8.812e-14	All MDD
rs12034860	1	73371086	A	G	0.42	p<5e-8 in both	0.0328	0.0235993	1.19e-11	3.928e-13	All MDD
rs12035848	1	73405218	G	A	0.43	p<5e-8 in both	0.0348	0.0230034	4.04e-13	1.033e-12	All MDD
rs12042444	1	73522466	C	T	0.42	p<5e-8 in both	0.0327	0.0214973	1.408e-11	6.856e-11	All MDD
rs12043387	1	73405522	A	G	0.43	p<5e-8 in both	0.0348	0.0231011	4.031e-13	9.871e-13	All MDD
rs12044079	1	73388464	C	T	0.43	p<5e-8 in both	0.0347	0.0232965	4.577e-13	5.014e-13	All MDD
rs12044445	1	73200931	A	G	0.55	p<5e-8 in both	0.029	0.0242047	4.627e-10	4.399e-14	All MDD
rs12049376	1	73299029	G	A	0.54	p<5e-8 in both	0.0258	0.0244975	3.042e-08	1.58e-14	All MDD
rs12052648	2	22312694	A	C	0.49	p<5e-8 in both	-0.0299	-0.0174005	1.519e-10	3.984e-08	All MDD
rs12054231	3	44423127	T	C	0.34	p<5e-8 in both	0.0294	0.0222995	2.019e-09	6.871e-11	All MDD
rs12055234	5	104702059	G	A	0.68	p<5e-8 in both	-0.0428	-0.0335051	2.973e-11	1.758e-13	All MDD
rs12061680	1	73312695	G	A	0.42	p<5e-8 in both	0.0324	0.023404	2.011e-11	6.154e-13	All MDD
rs12108134	3	44501538	C	T	0.57	p<5e-8 in both	0.0272	0.0184979	7.775e-09	1.939e-08	All MDD
rs12117304	1	73371957	T	C	0.42	p<5e-8 in both	0.0328	0.0235017	1.203e-11	4.859e-13	All MDD
rs12120214	1	73383302	G	A	0.43	p<5e-8 in both	0.0344	0.0232965	7.812e-13	4.425e-13	All MDD
rs12127629	1	73383304	A	C	0.43	p<5e-8 in both	0.0344	0.0232965	7.812e-13	4.826e-13	All MDD
rs12128161	1	73371734	C	A	0.42	p<5e-8 in both	0.0337	0.0239021	3.273e-12	1.978e-13	All MDD
rs12128235	1	73371925	C	A	0.42	p<5e-8 in both	0.0328	0.023404	1.139e-11	6.047e-13	All MDD
rs12128495	1	73301904	C	T	0.58	p<5e-8 in both	-0.0325	-0.0235041	1.649e-11	5.345e-13	All MDD
rs12129573	1	73302683	C	A	0.61	p<5e-8 in both	-0.0325	-0.0252973	2.174e-11	1.25e-14	All MDD
rs12132090	1	73195978	T	C	0.47	p<5e-8 in both	-0.026	-0.0252973	2.393e-08	1.331e-15	All MDD
rs12133935	1	73182117	C	A	0.5	p<5e-8 in both	-0.0257	-0.0226035	3.921e-08	1.307e-12	All MDD
rs12135094	1	73383261	C	T	0.43	p<5e-8 in both	0.0345	0.0232965	6.032e-13	4.456e-13	All MDD
rs12136984	1	73260315	T	G	0.47	p<5e-8 in both	-0.0261	-0.0263953	1.944e-08	2.527e-16	All MDD
rs12142986	1	73195933	C	T	0.47	p<5e-8 in both	-0.026	-0.0253999	2.38e-08	1.133e-15	All MDD
rs12144370	1	73302593	G	T		p<5e-8 in both	-0.0325	-0.022399	1.703e-11	1.96e-08	All MDD
rs12145429	1	73303596	G	A	0.58	p<5e-8 in both	-0.0326	-0.0234017	1.549e-11	7.12e-13	All MDD
rs12145432	1	73303647	G	T	0.58	p<5e-8 in both	-0.0326	-0.0232993	1.585e-11	7.948e-13	All MDD
rs12173854	6	26371451	A	G	0.89	p<5e-8 in both	0.0526	0.0372958	1.026e-10	6.295e-13	All MDD
rs12174602	6	26372599	C	T	0.89	p<5e-8 in both	0.052	0.0372958	1.625e-10	6.402e-13	All MDD
rs12174623	6	26372858	C	T	0.89	p<5e-8 in both	0.0519	0.0372958	1.826e-10	6.828e-13	All MDD
rs12174631	6	26372922	C	T	0.89	p<5e-8 in both	0.052	0.0372958	1.628e-10	6.951e-13	All MDD
rs12174639	6	26372893	G	A	0.89	p<5e-8 in both	0.053	0.0374018	9.284e-11	5.598e-13	All MDD
rs12176129	6	26514712	C	T	0.88	p<5e-8 in both	0.0504	0.0366019	1.787e-09	5.362e-13	All MDD
rs12176317	6	26372558	A	G	0.89	p<5e-8 in both	0.0514	0.0372958	2.66e-10	6.672e-13	All MDD
rs12186073	3	44474321	C	T	0.58	p<5e-8 in both	0.0273	0.0197046	7.805e-09	2.23e-09	All MDD
rs12187898	5	104603973	C	T	0.47	p<5e-8 in both	0.0374	0.0288012	1.485e-15	2.13e-13	All MDD
rs12187903	5	104604069	C	T	0.47	p<5e-8 in both	0.0374	0.0288012	1.477e-15	2.267e-13	All MDD
rs12204714	6	151914204	C	T	0.32	p<5e-8 in both	0.033	0.0247999	2.609e-11	8.633e-14	All MDD
rs12221661	11	28617583	T	C	0.6	p<5e-8 in both	0.0304	0.0246048	1.069e-10	6.664e-14	All MDD
rs12226518	11	28619515	G	A	0.6	p<5e-8 in both	0.0306	0.0248975	7.809e-11	3.589e-14	All MDD
rs12226542	11	28619698	G	A	0.6	p<5e-8 in both	0.0306	0.0248975	7.42e-11	2.693e-14	All MDD
rs12245527	10	105021131	A	G	0.75	p<5e-8 in both	0.0307	0.0240973	2.721e-08	1.129e-10	All MDD
rs12246569	10	104914358	C	T	0.75	p<5e-8 in both	0.0315	0.0298986	4.938e-09	2.546e-16	All MDD
rs12246611	10	104914273	G	A	0.75	p<5e-8 in both	0.0315	0.0298986	5.022e-09	2.804e-16	All MDD
rs12250097	10	105007399	T	C	0.79	p<5e-8 in both	0.0365	0.0232965	2.896e-10	4.67e-09	All MDD
rs12250380	10	104828192	A	G	0.39	p<5e-8 in both	0.0295	0.0222995	1.985e-09	5.976e-12	All MDD
rs12252384	10	105008523	T	G	0.79	p<5e-8 in both	0.0366	0.023404	2.561e-10	3.988e-09	All MDD
rs12265655	10	104984776	T	C	0.77	p<5e-8 in both	0.0372	0.026603	3.882e-11	5.601e-12	All MDD
rs12277922	11	113046656	C	T	0.75	p<5e-8 in both	-0.034	-0.0239034	1.525e-11	4.746e-10	All MDD
rs12282355	11	28632740	G	A	0.63	p<5e-8 in both	0.0338	0.0252973	1.811e-12	2.425e-14	All MDD
rs12324009	15	63653637	A	G	0.78	p<5e-8 in both	-0.0303	-0.022399	1.485e-08	1.74e-08	All MDD
rs12324419	15	63653333	T	C	0.78	p<5e-8 in both	-0.0303	-0.022399	1.457e-08	1.741e-08	All MDD
rs1233480	6	29509637	C	T	0.91	p<5e-8 in both	0.0745	0.0565977	1.207e-11	1.66e-11	All MDD
rs1233488	6	29499942	G	A	0.93	p<5e-8 in both	0.0781	0.0553022	3.183e-12	7.05e-10	All MDD
rs1233493	6	29490464	A	G	0.92	p<5e-8 in both	0.078	0.0530003	2.878e-12	1.819e-09	All MDD
rs1233494	6	29485442	T	C	0.93	p<5e-8 in both	0.078	0.054403	3.005e-12	1.182e-09	All MDD
rs1233578	6	28744470	A	G	0.85	p<5e-8 in both	0.0681	0.0317021	5.444e-14	1.807e-11	All MDD
rs1233579	6	28744886	A	G	0.93	p<5e-8 in both	0.0827	0.0528012	2.368e-13	4.239e-09	All MDD
rs1233581	6	28746070	C	T	0.93	p<5e-8 in both	0.0829	0.0533986	2.341e-13	2.976e-09	All MDD
rs1233583	6	28747789	G	A	0.93	p<5e-8 in both	0.0822	0.0537019	3.47e-13	2.089e-09	All MDD
rs1233593	6	28759038	C	T	0.93	p<5e-8 in both	0.0827	0.0542041	2.43e-13	1.626e-09	All MDD
rs1233594	6	28759566	A	G	0.93	p<5e-8 in both	0.0828	0.0542041	2.294e-13	1.665e-09	All MDD
rs1233599	6	28763411	T	G	0.93	p<5e-8 in both	0.0829	0.0539956	2.114e-13	1.949e-09	All MDD
rs1233600	6	28764737	A	G	0.93	p<5e-8 in both	0.0829	0.0539956	2.147e-13	1.893e-09	All MDD
rs1233604	6	28766899	G	A	0.93	p<5e-8 in both	0.081	0.0533038	7.308e-13	2.724e-09	All MDD
rs1233609	6	28768424	G	A	0.93	p<5e-8 in both	0.0831	0.0539009	1.946e-13	1.83e-09	All MDD
rs1233610	6	28769211	A	G	0.93	p<5e-8 in both	0.0831	0.0539009	1.878e-13	1.806e-09	All MDD
rs1233611	6	28769277	A	G	0.93	p<5e-8 in both	0.0831	0.0539009	1.878e-13	1.806e-09	All MDD
rs1233612	6	28770652	G	T	0.93	p<5e-8 in both	0.0831	0.0539009	1.912e-13	1.803e-09	All MDD
rs1233618	6	28775073	G	A	0.93	p<5e-8 in both	0.0828	0.0533986	2.615e-13	2.565e-09	All MDD
rs1233619	6	28777675	G	A	0.93	p<5e-8 in both	0.0826	0.052896	2.7e-13	3.504e-09	All MDD
rs1233620	6	28778394	G	A	0.93	p<5e-8 in both	0.083	0.0537019	1.94e-13	2.032e-09	All MDD
rs1233623	6	28780504	C	T	0.93	p<5e-8 in both	0.0834	0.0540999	1.502e-13	1.571e-09	All MDD
rs1234844	6	29484359	T	G		p<5e-8 in both	0.0785	0.0563047	2.563e-12	3.574e-10	All MDD
rs12360939	11	57908453	C	T	0.7	p<5e-8 in both	-0.0333	-0.0226956	9.091e-12	2.229e-11	All MDD
rs12362166	11	57685571	C	T	0.68	p<5e-8 in both	-0.0325	-0.0208968	3.429e-11	5.387e-10	All MDD
rs12376809	9	37125914	C	T	0.85	p<5e-8 in both	-0.0428	-0.0313978	5.454e-15	6.08e-14	All MDD
rs12377062	9	37091021	C	T	0.85	p<5e-8 in both	-0.0427	-0.0313049	6.627e-15	7.82e-14	All MDD
rs12378217	9	37331608	T	G	0.86	p<5e-8 in both	-0.0427	-0.0316042	7.542e-15	3.957e-14	All MDD
rs12380367	9	37166403	T	C	0.86	p<5e-8 in both	-0.0429	-0.0318003	4.632e-15	4.851e-14	All MDD
rs1238262	6	28756183	C	T	0.93	p<5e-8 in both	0.0828	0.0542041	2.277e-13	1.717e-09	All MDD
rs12386385	3	44416048	A	G	0.58	p<5e-8 in both	0.0257	0.0198026	4.901e-08	2.427e-09	All MDD
rs12404978	1	73242954	A	G	0.55	p<5e-8 in both	0.0293	0.0247024	3.234e-10	2.09e-14	All MDD
rs1241775	14	41823331	G	A	0.5	p<5e-8 in both	0.0267	0.0182033	1.008e-08	1.223e-08	All MDD
rs12433420	14	41839737	C	T	0.5	p<5e-8 in both	0.0269	0.0179971	8.685e-09	1.829e-08	All MDD
rs12449442	17	67951524	G	A	0.78	p<5e-8 in both	-0.0444	-0.0222967	3.308e-15	4.39e-08	All MDD
rs12450363	17	67843992	T	C	0.78	p<5e-8 in both	-0.0438	-0.0231049	5.358e-15	3.316e-09	All MDD
rs12450907	17	67874528	T	G	0.78	p<5e-8 in both	-0.0447	-0.0222047	2.61e-15	1.299e-08	All MDD
rs1245129	11	113148737	T	C	0.73	p<5e-8 in both	-0.0316	-0.0217038	1.552e-10	4.903e-09	All MDD
rs1245131	11	113144264	G	A	0.73	p<5e-8 in both	-0.0312	-0.0217038	2.413e-10	4.361e-09	All MDD
rs1245133	11	113140999	A	G	0.73	p<5e-8 in both	-0.0312	-0.0221025	2.517e-10	2.36e-09	All MDD
rs12451511	17	67878745	T	G	0.78	p<5e-8 in both	-0.0435	-0.0225013	7.838e-15	8.29e-09	All MDD
rs12451707	17	67875482	G	A	0.78	p<5e-8 in both	-0.0434	-0.0225013	9.133e-15	7.595e-09	All MDD
rs12451721	17	67942959	G	A	0.78	p<5e-8 in both	-0.0452	-0.0222047	1.307e-15	1.478e-08	All MDD
rs12452511	17	67836460	A	G	0.78	p<5e-8 in both	-0.0437	-0.0229002	6.242e-15	5.02e-09	All MDD
rs12452823	17	67889667	G	A	0.78	p<5e-8 in both	-0.0435	-0.0229002	8.411e-15	4.209e-09	All MDD
rs12457101	18	54809566	A	G	0.78	p<5e-8 in both	0.0289	0.0271968	1.868e-08	2.57e-13	All MDD
rs12466547	2	22367228	G	A	0.65	p<5e-8 in both	-0.0316	-0.019295	5.004e-11	3.949e-09	All MDD
rs12466671	2	22360563	A	G	0.62	p<5e-8 in both	-0.0314	-0.0208968	5.019e-11	1.412e-10	All MDD
rs12484477	22	41033080	G	A	0.7	p<5e-8 in both	-0.0346	-0.0208049	1.301e-11	2.826e-09	All MDD
rs12485034	22	41073873	A	G	0.7	p<5e-8 in both	-0.0358	-0.0213973	4.381e-12	1.572e-09	All MDD
rs12490393	3	49158699	C	T	0.36	p<5e-8 in both	0.028	0.0221039	4.734e-08	1.695e-11	All MDD
rs12504594	4	139988639	C	A	0.64	p<5e-8 in both	0.0293	0.0180953	1.479e-09	3.313e-08	All MDD
rs12509820	4	140016474	G	A	0.64	p<5e-8 in both	0.0293	0.0183997	1.514e-09	1.986e-08	All MDD
rs12515429	5	104569574	C	T	0.47	p<5e-8 in both	0.0365	0.0288012	7.045e-15	2.181e-13	All MDD
rs12555207	9	37315479	C	T	0.61	p<5e-8 in both	0.0279	0.0184979	2.672e-08	2.015e-08	All MDD
rs12562533	1	73428467	T	C	0.56	p<5e-8 in both	0.028	0.0246048	8.474e-09	1.358e-14	All MDD
rs12565386	1	73428776	C	T	0.56	p<5e-8 in both	0.028	0.0244975	8.846e-09	2.198e-14	All MDD
rs12569115	1	73428382	G	A	0.56	p<5e-8 in both	0.028	0.0246048	9.314e-09	1.441e-14	All MDD
rs12574893	11	113046389	C	T	0.8	p<5e-8 in both	-0.03	-0.021898	4.024e-08	4.752e-08	All MDD
rs12575544	11	113048263	G	A	0.75	p<5e-8 in both	-0.0344	-0.0243952	1.033e-11	2.206e-10	All MDD
rs12576197	11	113050349	C	T	0.75	p<5e-8 in both	-0.0344	-0.0242005	1.013e-11	3.541e-10	All MDD
rs12576604	11	28623055	A	G	0.63	p<5e-8 in both	0.0335	0.0251998	2.494e-12	1.374e-14	All MDD
rs12577364	11	28636483	A	G	0.63	p<5e-8 in both	0.0428	0.0251998	7.021e-13	2.62e-14	All MDD
rs12584829	13	53454800	T	G	0.37	p<5e-8 in both	0.0301	0.0183015	2.725e-10	3.023e-08	All MDD
rs12600941	17	67922691	A	G	0.78	p<5e-8 in both	-0.0437	-0.0226956	6.34e-15	7.682e-09	All MDD
rs12601759	17	67959168	A	G	0.78	p<5e-8 in both	-0.0444	-0.0225013	4.055e-15	9.37e-09	All MDD
rs12601921	17	67829238	C	T	0.79	p<5e-8 in both	-0.0433	-0.0226035	1.645e-14	1.545e-08	All MDD
rs12602556	17	67830745	A	G	0.78	p<5e-8 in both	-0.0436	-0.023197	7.108e-15	3.857e-09	All MDD
rs12602655	17	67913326	A	G	0.78	p<5e-8 in both	-0.0437	-0.0221025	6.049e-15	1.426e-08	All MDD
rs12602912	17	67873957	C	T	0.78	p<5e-8 in both	-0.0431	-0.022399	1.278e-14	8.312e-09	All MDD
rs12614150	2	22332909	G	A	0.48	p<5e-8 in both	-0.0293	-0.0178992	4.475e-10	1.719e-08	All MDD
rs12614151	2	22332918	G	A	0.48	p<5e-8 in both	-0.0291	-0.0177974	6.451e-10	1.893e-08	All MDD
rs12614708	2	22345366	C	A	0.63	p<5e-8 in both	-0.0347	-0.0211011	4.206e-13	1.28e-10	All MDD
rs12616027	2	22383403	A	G	0.63	p<5e-8 in both	-0.029	-0.0182964	1.578e-09	2.607e-08	All MDD
rs12616949	2	22371155	G	A	0.64	p<5e-8 in both	-0.0313	-0.019295	7.679e-11	2.745e-09	All MDD
rs12619197	2	22343676	G	A	0.55	p<5e-8 in both	-0.0285	-0.0203966	1.436e-09	2.043e-10	All MDD
rs12620364	2	22339737	G	A	0.63	p<5e-8 in both	-0.0345	-0.0208968	5.317e-13	2.434e-10	All MDD
rs12621172	2	22364285	A	C	0.64	p<5e-8 in both	-0.0312	-0.0192032	8.441e-11	2.592e-08	All MDD
rs12624092	2	22332849	A	G	0.48	p<5e-8 in both	-0.0289	-0.0177974	7.753e-10	1.772e-08	All MDD
rs12629637	3	49249364	G	A	0.36	p<5e-8 in both	0.0284	0.0219963	3.097e-08	2.101e-11	All MDD
rs12629759	3	49199961	T	C	0.36	p<5e-8 in both	0.0283	0.0222995	3.338e-08	9.224e-12	All MDD
rs12635624	3	44637006	G	A	0.58	p<5e-8 in both	0.0274	0.0200967	9.955e-09	8.471e-10	All MDD
rs12637576	3	49199901	C	T	0.36	p<5e-8 in both	0.0283	0.0222995	3.347e-08	9.478e-12	All MDD
rs12645862	4	140015562	T	C	0.64	p<5e-8 in both	0.0293	0.0183997	1.492e-09	1.859e-08	All MDD
rs12646543	4	140015960	T	C	0.64	p<5e-8 in both	0.0292	0.0183997	1.566e-09	1.862e-08	All MDD
rs12657531	5	104568136	A	G	0.47	p<5e-8 in both	0.0365	0.0287041	6.49e-15	2.497e-13	All MDD
rs12658007	5	104568333	A	G	0.47	p<5e-8 in both	0.0363	0.0288984	8.473e-15	1.798e-13	All MDD
rs12658019	5	104568407	A	G	0.45	p<5e-8 in both	0.0383	0.0291024	4.53e-16	1.412e-13	All MDD
rs12658032	5	104568525	A	G	0.36	p<5e-8 in both	0.0449	0.0355988	4.028e-20	4.527e-18	All MDD
rs12658276	5	104579581	A	G	0.48	p<5e-8 in both	0.0363	0.0291995	7.95e-15	9.485e-14	All MDD
rs12658451	5	104568336	T	C	0.47	p<5e-8 in both	0.0363	0.0288012	8.594e-15	2.418e-13	All MDD
rs12659431	5	104568065	G	A	0.45	p<5e-8 in both	0.0373	0.0282959	2.216e-15	6.083e-13	All MDD
rs12715402	3	44598437	T	C	0.69	p<5e-8 in both	-0.0294	-0.0232993	2.394e-09	8.635e-12	All MDD
rs12718437	1	73385530	A	G	0.56	p<5e-8 in both	0.0278	0.0243999	1.156e-08	1.131e-14	All MDD
rs12718438	1	73385657	G	A	0.35	p<5e-8 in both	0.0308	0.0194006	6.845e-10	9.571e-09	All MDD
rs12719532	5	104487237	A	G	0.52	p<5e-8 in both	-0.0376	-0.025605	1.726e-15	8.027e-11	All MDD
rs12726084	1	72183471	C	T	0.81	p<5e-8 in both	0.0345	0.0239021	3.765e-08	5.425e-09	All MDD
rs1273044	11	113123126	T	C	0.25	p<5e-8 in both	0.0312	0.0243999	4.507e-10	1.749e-10	All MDD
rs12731986	1	73419155	C	T	0.43	p<5e-8 in both	0.0345	0.0228959	6.081e-13	1.9e-12	All MDD
rs12740789	1	72286390	G	A	0.82	p<5e-8 in both	0.0388	0.0298986	2.434e-09	8.614e-13	All MDD
rs12742409	1	73508705	C	T	0.54	p<5e-8 in both	0.0257	0.0230034	3.478e-08	6.305e-13	All MDD
rs12747728	1	73444474	G	T	0.55	p<5e-8 in both	0.0281	0.0239021	8.198e-09	9.43e-14	All MDD
rs12748679	1	72178902	T	C	0.81	p<5e-8 in both	0.0346	0.0239021	3.502e-08	4.009e-09	All MDD
rs12754690	1	73474215	C	T	0.54	p<5e-8 in both	0.0256	0.0232965	4.031e-08	3.144e-13	All MDD
rs12790660	11	57899750	T	C	0.7	p<5e-8 in both	-0.0338	-0.0225013	4.297e-12	3.176e-11	All MDD
rs12798206	11	57901007	T	G	0.7	p<5e-8 in both	-0.0338	-0.022399	4.658e-12	3.246e-11	All MDD
rs12804972	11	57696295	T	C	0.68	p<5e-8 in both	-0.0326	-0.0207028	3.036e-11	8.828e-10	All MDD
rs12805841	11	57676370	G	A	0.68	p<5e-8 in both	-0.0318	-0.0212951	5.657e-11	2.185e-10	All MDD
rs12807250	11	57832813	C	T	0.68	p<5e-8 in both	-0.0318	-0.0209989	5.678e-11	4.105e-10	All MDD
rs12807357	11	57889430	C	T	0.7	p<5e-8 in both	-0.0328	-0.0226956	1.626e-11	2.893e-11	All MDD
rs12860317	13	53253102	G	A	0.66	p<5e-8 in both	-0.0316	-0.0188974	1.481e-10	2.182e-08	All MDD
rs12894501	14	41836093	T	G	0.5	p<5e-8 in both	0.0268	0.0180953	9.096e-09	1.555e-08	All MDD
rs12904595	15	47387327	T	C	0.8	p<5e-8 in both	-0.0331	-0.0235041	7.476e-09	1.029e-09	All MDD
rs12907546	15	47392083	G	A	0.8	p<5e-8 in both	-0.0332	-0.0235041	7.295e-09	1.062e-09	All MDD
rs12910487	15	47389193	C	T	0.8	p<5e-8 in both	-0.0338	-0.0231049	5.298e-09	2.083e-09	All MDD
rs12910916	15	47383458	C	T	0.8	p<5e-8 in both	-0.033	-0.0230025	8.525e-09	1.844e-09	All MDD
rs12953529	18	53442603	A	G	0.6	p<5e-8 in both	-0.0292	-0.0199986	5.439e-10	3.621e-10	All MDD
rs12956208	18	54805936	G	A	0.78	p<5e-8 in both	0.0292	0.0271968	1.319e-08	3.796e-13	All MDD
rs12958048	18	55434367	A	G	0.33	p<5e-8 in both	0.0292	0.0260965	3.985e-08	1.196e-14	All MDD
rs12959099	18	53185140	A	G	0.56	p<5e-8 in both	-0.0272	-0.0220002	5.39e-09	8.956e-12	All MDD
rs12960257	18	54814207	T	G	0.78	p<5e-8 in both	0.0288	0.0270995	1.965e-08	3.379e-13	All MDD
rs12965081	18	54811808	G	A	0.78	p<5e-8 in both	0.0288	0.0270995	2.032e-08	3.239e-13	All MDD
rs12968302	18	54811739	A	G	0.78	p<5e-8 in both	0.0289	0.0271968	1.847e-08	2.608e-13	All MDD
rs12969597	18	53255667	G	A		p<5e-8 in both	-0.0316	-0.0239034	1.53e-11	6.22e-14	All MDD
rs12970424	18	54805751	G	A	0.78	p<5e-8 in both	0.029	0.0271968	1.577e-08	3.284e-13	All MDD
rs12970682	18	54814404	G	A	0.78	p<5e-8 in both	0.0293	0.0270995	1.178e-08	3.627e-13	All MDD
rs12992463	2	22328233	A	C	0.53	p<5e-8 in both	0.029	0.0178989	7.037e-10	1.937e-08	All MDD
rs13017653	2	22328600	C	T	0.53	p<5e-8 in both	0.0293	0.0180953	4.663e-10	1.337e-08	All MDD
rs13037326	20	46063959	C	T	0.74	p<5e-8 in both	-0.0295	-0.0271965	1.95e-08	2.289e-14	All MDD
rs13053242	22	41063482	G	A	0.7	p<5e-8 in both	-0.036	-0.0212032	3.669e-12	2.258e-09	All MDD
rs13055800	22	41044420	G	A	0.7	p<5e-8 in both	-0.0364	-0.0211011	1.911e-12	2.288e-09	All MDD
rs13056300	22	41012750	T	C	0.71	p<5e-8 in both	-0.0337	-0.0230025	7.943e-11	2.526e-10	All MDD
rs13058113	22	41112410	G	T	0.7	p<5e-8 in both	-0.036	-0.0214995	3.769e-12	1.316e-09	All MDD
rs13058792	3	44534983	G	A	0.68	p<5e-8 in both	-0.0292	-0.0212032	3.016e-09	4.652e-10	All MDD
rs13058822	3	44690238	G	A	0.69	p<5e-8 in both	-0.0292	-0.0239956	2.962e-09	1.874e-12	All MDD
rs13060513	3	44611266	T	C	0.69	p<5e-8 in both	-0.0295	-0.023197	2.087e-09	1.174e-11	All MDD
rs13064576	3	49604997	C	T	0.67	p<5e-8 in both	0.0327	0.0190965	3.324e-11	2.913e-08	All MDD
rs13066574	3	44709318	C	T	0.69	p<5e-8 in both	-0.0297	-0.023801	1.765e-09	3.193e-12	All MDD
rs13066939	3	44561342	G	A	0.67	p<5e-8 in both	-0.0299	-0.0236986	9.487e-10	2.303e-12	All MDD
rs13067173	3	44561659	C	T	0.68	p<5e-8 in both	-0.03	-0.0222967	9.171e-10	5.588e-11	All MDD
rs13070879	3	44567429	A	G	0.68	p<5e-8 in both	-0.0302	-0.0222967	7.596e-10	5.13e-11	All MDD
rs13071218	3	44567635	A	G	0.67	p<5e-8 in both	-0.0299	-0.0236986	9.661e-10	2.26e-12	All MDD
rs13072696	3	44527328	G	A	0.68	p<5e-8 in both	-0.0293	-0.0216016	2.587e-09	2.886e-10	All MDD
rs13073833	3	117905108	T	G	0.36	p<5e-8 in both	-0.0269	-0.0183982	2.085e-08	3.521e-08	All MDD
rs13075175	3	44573426	A	C	0.68	p<5e-8 in both	-0.0302	-0.0222047	7.912e-10	5.465e-11	All MDD
rs13079643	3	49440033	G	A	0.66	p<5e-8 in both	0.0307	0.018704	3.253e-10	4.573e-08	All MDD
rs13081128	3	44535051	T	C	0.68	p<5e-8 in both	-0.0291	-0.0212951	3.046e-09	4.314e-10	All MDD
rs13081204	3	117811797	T	C	0.35	p<5e-8 in both	-0.0269	-0.019295	1.957e-08	6.82e-09	All MDD
rs13081859	3	44565521	T	C	0.68	p<5e-8 in both	-0.03	-0.022399	9.395e-10	4.236e-11	All MDD
rs13084236	3	44489985	T	C	0.68	p<5e-8 in both	-0.0295	-0.0211011	1.907e-09	6.137e-10	All MDD
rs13085679	3	49832198	G	A	0.53	p<5e-8 in both	-0.0263	-0.0198048	2.839e-08	4.458e-10	All MDD
rs13087851	3	49371541	A	G	0.66	p<5e-8 in both	0.0302	0.0189984	6.887e-10	2.641e-08	All MDD
rs13089400	3	44679407	T	C	0.69	p<5e-8 in both	-0.0296	-0.0236986	2.001e-09	3.957e-12	All MDD
rs13092951	3	44488360	A	G	0.68	p<5e-8 in both	-0.0294	-0.0209989	2.04e-09	7.557e-10	All MDD
rs13094045	3	117905163	C	T	0.36	p<5e-8 in both	-0.0274	-0.0182964	1.46e-08	4.529e-08	All MDD
rs13097653	3	44698340	T	C	0.69	p<5e-8 in both	-0.0293	-0.0239034	2.536e-09	2.741e-12	All MDD
rs13099991	3	44607771	C	A	0.69	p<5e-8 in both	-0.0288	-0.023197	7.004e-09	1.305e-11	All MDD
rs13100919	3	44602365	C	T	0.69	p<5e-8 in both	-0.0295	-0.023197	2.185e-09	1.05e-11	All MDD
rs13100967	3	44534949	C	T	0.68	p<5e-8 in both	-0.0292	-0.0212032	3.01e-09	4.65e-10	All MDD
rs13108290	4	79277722	C	T	0.53	p<5e-8 in both	0.0316	0.0189003	1.734e-11	3.759e-09	All MDD
rs13109433	4	139992168	A	G	0.64	p<5e-8 in both	0.0293	0.0183015	1.362e-09	2.344e-08	All MDD
rs1311911	6	28737297	G	T	0.92	p<5e-8 in both	0.0795	0.0548953	1.162e-12	1.913e-10	All MDD
rs1311917	6	28783264	G	T	0.93	p<5e-8 in both	0.0834	0.0542041	1.501e-13	1.503e-09	All MDD
rs1311918	6	28785869	C	T	0.93	p<5e-8 in both	0.0832	0.0542041	1.783e-13	1.512e-09	All MDD
rs13143388	4	139995855	T	C	0.64	p<5e-8 in both	0.0293	0.0183015	1.394e-09	2.342e-08	All MDD
rs13143951	4	79282406	C	A	0.53	p<5e-8 in both	0.0304	0.0184979	1.078e-10	6.566e-09	All MDD
rs13150296	4	140012350	G	A	0.64	p<5e-8 in both	0.0295	0.0184979	1.105e-09	1.481e-08	All MDD
rs13162928	5	104401101	T	C	0.66	p<5e-8 in both	-0.0455	-0.033805	5.426e-20	2.732e-16	All MDD
rs13164188	5	104578822	T	C	0.61	p<5e-8 in both	0.0291	0.0251023	1.225e-09	4.771e-10	All MDD
rs13165289	5	104501294	T	C	0.52	p<5e-8 in both	-0.0343	-0.0243952	2.373e-09	1.093e-08	All MDD
rs1316718	1	73408638	G	A	0.56	p<5e-8 in both	0.028	0.0243999	8.726e-09	1.24e-14	All MDD
rs13172611	5	104577567	C	T	0.48	p<5e-8 in both	0.0362	0.0292966	9.173e-15	9.121e-14	All MDD
rs13173196	5	165050130	T	C	0.49	p<5e-8 in both	-0.0291	-0.0212032	6.622e-10	2.513e-11	All MDD
rs13175144	5	165200577	G	A	0.46	p<5e-8 in both	-0.0271	-0.0191013	1.071e-08	3.154e-09	All MDD
rs1317526	11	28679591	A	G	0.4	p<5e-8 in both	-0.0288	-0.0203048	1.641e-09	4.664e-10	All MDD
rs13177365	5	104578842	G	A	0.48	p<5e-8 in both	0.0363	0.0292966	7.761e-15	8.366e-14	All MDD
rs13177473	5	104409343	A	G	0.66	p<5e-8 in both	-0.045	-0.0335981	1.44e-19	3.979e-16	All MDD
rs13181679	5	104402189	G	A	0.66	p<5e-8 in both	-0.0441	-0.0328022	6.646e-19	1.804e-15	All MDD
rs13187104	5	104505571	T	G	0.52	p<5e-8 in both	-0.0358	-0.0256974	2.57e-14	5.759e-11	All MDD
rs13190739	6	26587145	G	T	0.92	p<5e-8 in both	0.0668	0.0418039	5.276e-11	9.999e-14	All MDD
rs13190888	6	28318208	G	A	0.93	p<5e-8 in both	0.079	0.0522983	2.935e-12	3.587e-19	All MDD
rs13191038	6	28515140	T	C	0.94	p<5e-8 in both	0.082	0.0562007	4.595e-13	2.695e-21	All MDD
rs13191326	6	27063250	A	G	0.91	p<5e-8 in both	0.0617	0.0379988	7.4e-13	3.062e-13	All MDD
rs13191474	6	27445566	C	T	0.93	p<5e-8 in both	0.0746	0.0473987	5.575e-11	9.736e-16	All MDD
rs13191786	6	28309894	T	G	0.93	p<5e-8 in both	0.0789	0.0528012	3.373e-12	3.613e-19	All MDD
rs13192965	6	27704046	G	A	0.93	p<5e-8 in both	0.0772	0.0501036	1.181e-11	7.398e-18	All MDD
rs13193480	6	27734782	A	G	0.93	p<5e-8 in both	0.078	0.049999	6.593e-12	7.721e-18	All MDD
rs13193542	6	27734646	G	T	0.93	p<5e-8 in both	0.078	0.0501036	6.593e-12	7.477e-18	All MDD
rs13194504	6	28662914	G	A	0.93	p<5e-8 in both	0.081	0.0551035	7.987e-13	7.297e-21	All MDD
rs13194781	6	27847861	A	G	0.93	p<5e-8 in both	0.0769	0.0499038	1.228e-11	9.738e-18	All MDD
rs13195040	6	27446145	A	G	0.93	p<5e-8 in both	0.0745	0.0473033	5.734e-11	1.077e-15	All MDD
rs13195291	6	28201463	G	A	0.93	p<5e-8 in both	0.0789	0.0513963	3.985e-12	3.173e-18	All MDD
rs13195509	6	26463432	G	A	0.92	p<5e-8 in both	0.062	0.0404987	1.002e-09	4.844e-13	All MDD
rs13195636	6	27541714	A	C	0.93	p<5e-8 in both	0.0782	0.0503984	5.792e-12	5.414e-18	All MDD
rs13195728	6	27803328	T	C	0.93	p<5e-8 in both	0.0767	0.049704	1.314e-11	1.264e-17	All MDD
rs13196692	6	27411340	C	T	0.93	p<5e-8 in both	0.0748	0.0485997	5.423e-11	2.377e-16	All MDD
rs13197175	6	28161453	C	T	0.93	p<5e-8 in both	0.079	0.0511018	3.741e-12	4.476e-18	All MDD
rs13197176	6	28161454	C	T	0.93	p<5e-8 in both	0.0788	0.0515008	4.125e-12	4.188e-18	All MDD
rs13197574	6	28092461	T	C	0.93	p<5e-8 in both	0.0793	0.0513963	3.159e-12	3.361e-18	All MDD
rs13197633	6	28206979	G	A	0.93	p<5e-8 in both	0.077	0.0515008	1.321e-11	3.43e-18	All MDD
rs13198716	6	26581807	C	T	0.93	p<5e-8 in both	0.073	0.0479994	1.495e-10	8.266e-16	All MDD
rs13198809	6	28355925	G	A	0.93	p<5e-8 in both	0.0819	0.0540999	4.686e-13	4.716e-20	All MDD
rs13199649	6	27901014	C	T	0.93	p<5e-8 in both	0.0763	0.0507977	2.108e-11	9.189e-18	All MDD
rs13199772	6	27866307	A	G	0.93	p<5e-8 in both	0.0771	0.049704	1.155e-11	1.237e-17	All MDD
rs13200214	6	28049472	C	T	0.93	p<5e-8 in both	0.0769	0.0509973	1.353e-11	7.044e-18	All MDD
rs13200462	6	28250421	A	C	0.89	p<5e-8 in both	0.0564	0.0347975	3.613e-12	3.973e-13	All MDD
rs13201308	6	28162311	C	T	0.93	p<5e-8 in both	0.079	0.0511018	3.75e-12	4.916e-18	All MDD
rs13201681	6	28426903	C	T	0.93	p<5e-8 in both	0.0814	0.0551035	6.789e-13	8.26e-21	All MDD
rs13202291	6	27731078	A	G	0.93	p<5e-8 in both	0.078	0.0501036	6.593e-12	7.566e-18	All MDD
rs13202295	6	27731058	C	T	0.93	p<5e-8 in both	0.0768	0.0511018	1.663e-11	7.989e-18	All MDD
rs13202775	6	27597100	T	C	0.93	p<5e-8 in both	0.0783	0.050503	5.593e-12	4.213e-18	All MDD
rs13203816	6	28111820	T	C	0.93	p<5e-8 in both	0.0795	0.0513013	2.736e-12	3.671e-18	All MDD
rs13204012	6	28233753	G	A	0.93	p<5e-8 in both	0.0755	0.0518996	2.839e-11	1.369e-18	All MDD
rs13205211	6	28235278	T	G	0.93	p<5e-8 in both	0.0762	0.052004	1.662e-11	1.18e-18	All MDD
rs13205911	6	28156336	C	T	0.93	p<5e-8 in both	0.0776	0.0509022	8.45e-12	6.749e-18	All MDD
rs13206458	6	28925796	T	C	0.93	p<5e-8 in both	0.082	0.0548953	3.352e-13	9.46e-10	All MDD
rs13207082	6	27283600	A	G	0.93	p<5e-8 in both	0.075	0.0475036	5.452e-11	1.538e-15	All MDD
rs13208916	6	26601712	G	A	0.89	p<5e-8 in both	0.05	0.0371031	1.178e-08	8.479e-13	All MDD
rs13210634	6	27678713	A	G	0.93	p<5e-8 in both	0.0771	0.0501987	1.242e-11	6.435e-18	All MDD
rs13212093	6	27638937	C	T	0.93	p<5e-8 in both	0.0775	0.0503033	9.493e-12	5.562e-18	All MDD
rs13212318	6	27721062	A	C	0.93	p<5e-8 in both	0.0782	0.0501987	5.869e-12	6.383e-18	All MDD
rs13212651	6	27839207	A	G	0.93	p<5e-8 in both	0.0763	0.0497992	1.76e-11	1.061e-17	All MDD
rs13212921	6	27237643	C	T	0.9	p<5e-8 in both	0.0522	0.0377966	8.03e-09	3.625e-13	All MDD
rs13213152	6	28381921	A	G	0.93	p<5e-8 in both	0.0817	0.0553969	5.664e-13	5.46e-21	All MDD
rs13214023	6	28364364	G	A	0.93	p<5e-8 in both	0.0805	0.0548006	1.123e-12	1.674e-20	All MDD
rs1321505	6	28085045	A	C	0.9	p<5e-8 in both	0.0583	0.0352996	1.382e-12	8.586e-13	All MDD
rs13215275	6	27679730	G	T	0.93	p<5e-8 in both	0.0771	0.0501987	1.243e-11	6.207e-18	All MDD
rs13215879	6	27010921	T	C	0.91	p<5e-8 in both	0.0611	0.037604	1.059e-12	5.397e-13	All MDD
rs13216117	6	27970706	A	G	0.93	p<5e-8 in both	0.0761	0.0509022	2.263e-11	8.026e-18	All MDD
rs13217285	6	27032066	C	T	0.91	p<5e-8 in both	0.0612	0.0377003	9.177e-13	4.397e-13	All MDD
rs13217472	6	28713638	G	A	0.93	p<5e-8 in both	0.0826	0.0531995	2.789e-13	3.427e-09	All MDD
rs13217619	6	28338894	T	C	0.93	p<5e-8 in both	0.08	0.0511968	1.711e-12	3.137e-18	All MDD
rs13217620	6	27685341	C	T	0.94	p<5e-8 in both	0.0751	0.0526968	4.817e-11	6.834e-18	All MDD
rs13218875	6	27916234	C	T	0.93	p<5e-8 in both	0.0765	0.0497992	1.734e-11	2.356e-17	All MDD
rs13219354	6	27217885	T	C	0.9	p<5e-8 in both	0.0522	0.0371031	7.358e-09	9.176e-13	All MDD
rs13220261	6	26498957	C	T	0.92	p<5e-8 in both	0.0663	0.0407004	5.962e-11	4.086e-13	All MDD
rs13220495	6	26441412	C	T	0.93	p<5e-8 in both	0.067	0.0428966	3.225e-09	4.458e-12	All MDD
rs13220522	6	26316067	G	A	0.94	p<5e-8 in both	0.0629	0.0421012	1.68e-08	2.983e-12	All MDD
rs13313937	3	44468486	T	C	0.58	p<5e-8 in both	0.0273	0.0199007	7.882e-09	1.474e-09	All MDD
rs13319803	3	44593969	G	A	0.58	p<5e-8 in both	0.0282	0.0209001	3.045e-09	1.298e-10	All MDD
rs13322437	3	44461137	C	T	0.32	p<5e-8 in both	0.0295	0.0212036	1.812e-09	5.843e-10	All MDD
rs13353100	13	53252646	G	T	0.67	p<5e-8 in both	-0.0329	-0.0189994	1.818e-11	1.615e-08	All MDD
rs13357731	5	165046396	A	G	0.49	p<5e-8 in both	-0.0292	-0.0212032	6.597e-10	3.425e-11	All MDD
rs13358668	5	165046499	T	C	0.49	p<5e-8 in both	-0.0291	-0.0212032	6.653e-10	3.413e-11	All MDD
rs13381096	18	53423032	C	A	0.61	p<5e-8 in both	-0.0302	-0.0222047	1.245e-10	5.546e-12	All MDD
rs1338645	1	73389368	G	A	0.43	p<5e-8 in both	0.0347	0.0232965	4.596e-13	4.358e-13	All MDD
rs1338647	1	73427896	G	A	0.56	p<5e-8 in both	0.028	0.0243999	8.458e-09	1.865e-14	All MDD
rs1338649	1	73427949	T	C	0.56	p<5e-8 in both	0.028	0.0273038	8.863e-09	5.81e-16	All MDD
rs1338650	1	73396321	G	T	0.56	p<5e-8 in both	0.028	0.0243023	9.345e-09	1.464e-14	All MDD
rs1338651	1	73396241	C	A	0.43	p<5e-8 in both	0.0346	0.0231988	5.199e-13	4.949e-13	All MDD
rs1338653	1	73521925	T	C	0.54	p<5e-8 in both	0.0257	0.0227981	3.423e-08	9.962e-13	All MDD
rs1338654	1	73392041	G	T	0.43	p<5e-8 in both	0.0346	0.0232965	5.095e-13	4.794e-13	All MDD
rs1338656	1	73423299	T	C	0.56	p<5e-8 in both	0.028	0.0243999	8.512e-09	1.714e-14	All MDD
rs1342666	13	53425987	C	T	0.32	p<5e-8 in both	0.0332	0.0193025	1.107e-11	1.206e-08	All MDD
rs1342988	10	105019076	G	A	0.74	p<5e-8 in both	0.0305	0.0247024	2.743e-08	2.576e-11	All MDD
rs1342991	10	105006932	A	G	0.79	p<5e-8 in both	0.0365	0.0231988	2.823e-10	5.343e-09	All MDD
rs13431543	2	22332048	T	G	0.48	p<5e-8 in both	-0.0295	-0.0180011	3.752e-10	1.406e-08	All MDD
rs13437444	6	28103220	C	T	0.84	p<5e-8 in both	0.0357	0.0288012	3.59e-08	3.96e-12	All MDD
rs1346914	18	53319460	G	T	0.6	p<5e-8 in both	-0.0283	-0.0252973	1.527e-09	3.24e-15	All MDD
rs1348465	13	53444168	G	A	0.68	p<5e-8 in both	-0.0332	-0.0198048	9.639e-12	6.641e-09	All MDD
rs1352653	10	104876605	G	A	0.32	p<5e-8 in both	0.0283	0.0273038	2.3e-08	5.743e-16	All MDD
rs1355178	2	22365653	T	G	0.64	p<5e-8 in both	-0.0315	-0.0198048	5.526e-11	1.377e-09	All MDD
rs1360165	9	37001011	T	C	0.44	p<5e-8 in both	0.029	0.0192044	5.58e-10	2.704e-09	All MDD
rs1361244	1	73422188	G	A	0.56	p<5e-8 in both	0.0281	0.0243999	7.983e-09	1.774e-14	All MDD
rs1363096	5	104540492	G	A	0.52	p<5e-8 in both	-0.0355	-0.025605	4.019e-14	7.365e-11	All MDD
rs1363097	5	104540201	C	T	0.52	p<5e-8 in both	-0.0356	-0.025605	3.323e-14	6.848e-11	All MDD
rs1363098	5	104531638	G	A	0.52	p<5e-8 in both	-0.0353	-0.025995	5.319e-14	3.556e-11	All MDD
rs1363101	5	104605369	T	G	0.47	p<5e-8 in both	0.0352	0.0281987	5.447e-14	7.044e-13	All MDD
rs1363102	5	104582166	G	T	0.48	p<5e-8 in both	0.0365	0.0291995	6.285e-15	8.939e-14	All MDD
rs1363103	5	104582136	T	C	0.61	p<5e-8 in both	0.0291	0.0250048	1.12e-09	5.495e-10	All MDD
rs1363118	5	165156623	C	T	0.41	p<5e-8 in both	-0.0275	-0.0201007	9.271e-09	9.053e-10	All MDD
rs136402	22	41202929	G	A	0.7	p<5e-8 in both	-0.035	-0.0212951	1.355e-11	1.205e-09	All MDD
rs1367633	18	53221586	G	A	0.54	p<5e-8 in both	-0.0315	-0.0256974	1.528e-11	7.763e-15	All MDD
rs1367635	18	53335039	T	C	0.5	p<5e-8 in both	-0.03	-0.025605	1.438e-10	8.873e-16	All MDD
rs1372500	5	104423041	T	C	0.66	p<5e-8 in both	-0.0459	-0.0343016	2.31e-20	1.016e-16	All MDD
rs1372504	5	104413727	G	A	0.64	p<5e-8 in both	-0.044	-0.0319965	2.014e-19	3.097e-15	All MDD
rs1373284	13	53473843	G	A	0.68	p<5e-8 in both	-0.0341	-0.0202027	3.053e-12	3.566e-09	All MDD
rs1373285	13	53473943	G	A	0.68	p<5e-8 in both	-0.0341	-0.0203048	3.054e-12	3.171e-09	All MDD
rs1373914	1	72435832	C	T	0.81	p<5e-8 in both	0.035	0.0292966	3.049e-08	9.908e-13	All MDD
rs138234416	6	28025120	G	A	0.93	p<5e-8 in both	0.0771	0.0507026	1.139e-11	1.045e-17	All MDD
rs1396726	2	22341379	A	G	0.47	p<5e-8 in both	-0.0294	-0.0186019	4.207e-10	5.583e-09	All MDD
rs1396727	2	22339235	T	C	0.48	p<5e-8 in both	-0.0294	-0.0182047	3.951e-10	8.924e-09	All MDD
rs1402751	3	44552538	C	A	0.58	p<5e-8 in both	0.0295	0.0202045	5.399e-10	4.896e-10	All MDD
rs1402753	3	44660246	A	G	0.69	p<5e-8 in both	-0.0292	-0.023197	3.24e-09	9.656e-12	All MDD
rs140365013	6	27556090	G	A	0.93	p<5e-8 in both	0.0782	0.0475036	5.686e-12	2.653e-15	All MDD
rs1404785	10	104885640	T	C	0.75	p<5e-8 in both	0.031	0.0291024	8.463e-09	2.15e-15	All MDD
rs141342723	6	27654305	T	C	0.93	p<5e-8 in both	0.0774	0.0501987	9.982e-12	6.418e-18	All MDD
rs1416266	1	73427141	C	A	0.56	p<5e-8 in both	0.028	0.0271968	8.723e-09	5.24e-16	All MDD
rs1416268	1	73400589	T	C	0.43	p<5e-8 in both	0.0347	0.0231988	4.313e-13	6.481e-13	All MDD
rs1416269	1	73400915	A	G	0.43	p<5e-8 in both	0.0347	0.0231988	4.313e-13	5.428e-13	All MDD
rs1416274	1	73424258	T	C	0.56	p<5e-8 in both	0.0281	0.0243023	8.353e-09	1.886e-14	All MDD
rs1421665	5	104578313	C	T	0.48	p<5e-8 in both	0.0363	0.0292966	8.112e-15	8.17e-14	All MDD
rs1421666	5	104572709	A	G	0.47	p<5e-8 in both	0.0365	0.0288012	7.08e-15	2.038e-13	All MDD
rs1421667	5	104571905	G	A	0.47	p<5e-8 in both	0.0365	0.0288012	6.89e-15	2.187e-13	All MDD
rs1421668	5	104567257	C	T	0.47	p<5e-8 in both	0.0365	0.0288984	6.487e-15	1.694e-13	All MDD
rs1421715	5	165088433	G	A	0.48	p<5e-8 in both	-0.0301	-0.0217958	2.056e-10	6.412e-12	All MDD
rs1431181	18	53253042	G	A	0.61	p<5e-8 in both	-0.0301	-0.025205	1.532e-10	6.386e-15	All MDD
rs1431187	18	53277606	T	C	0.1	p<5e-8 in both	-0.0416	-0.0338981	2.193e-08	6.937e-10	All MDD
rs1431188	18	53270447	A	G	0.61	p<5e-8 in both	-0.0298	-0.0251024	2.51e-10	7.37e-15	All MDD
rs1431196	18	53305732	A	G	0.6	p<5e-8 in both	-0.0287	-0.025605	9.929e-10	2.205e-15	All MDD
rs1431197	18	53265590	G	A	0.52	p<5e-8 in both	-0.0322	-0.0235962	6.208e-12	1.725e-13	All MDD
rs1432639	1	72347535	C	A	0.36	p<5e-8 in both	-0.0335	-0.0292949	1.73e-08	2.261e-19	All MDD
rs1442111	5	104435505	G	T	0.66	p<5e-8 in both	-0.0447	-0.0340016	1.56e-19	2.303e-16	All MDD
rs1442114	5	104381684	A	C	0.64	p<5e-8 in both	-0.0378	-0.0310986	7.386e-15	2.765e-14	All MDD
rs1443917	13	53455274	C	T	0.37	p<5e-8 in both	0.0301	0.0182033	2.748e-10	3.899e-08	All MDD
rs1443920	13	53365091	G	A	0.7	p<5e-8 in both	-0.0277	-0.0192032	3.767e-08	3.055e-08	All MDD
rs144447022	6	29276442	G	T	0.93	p<5e-8 in both	0.0907	0.0553969	1.566e-10	7.44e-10	All MDD
rs1456185	3	117908840	C	A	0.36	p<5e-8 in both	-0.0271	-0.0182964	1.639e-08	4.266e-08	All MDD
rs1460940	1	72348934	G	A	0.18	p<5e-8 in both	-0.0384	-0.0290993	2.743e-09	1.872e-12	All MDD
rs1460943	1	72347446	C	T	0.36	p<5e-8 in both	-0.033	-0.0292949	8.407e-12	1.842e-19	All MDD
rs1463979	2	22347202	A	G	0.62	p<5e-8 in both	-0.0343	-0.0212032	6.664e-13	9.716e-11	All MDD
rs1463980	2	22344131	A	G	0.46	p<5e-8 in both	-0.0289	-0.0187038	8.315e-10	4.613e-09	All MDD
rs1464870	10	104918317	A	C	0.75	p<5e-8 in both	0.0329	0.0298986	1.283e-09	2.959e-16	All MDD
rs1469062	5	165205731	A	G	0.46	p<5e-8 in both	-0.0274	-0.0192032	7.401e-09	2.665e-09	All MDD
rs1475061	1	73307298	A	C	0.42	p<5e-8 in both	0.0325	0.0232965	1.843e-11	9.608e-13	All MDD
rs1475062	1	73307506	G	A	0.42	p<5e-8 in both	0.0324	0.0232965	1.85e-11	7.628e-13	All MDD
rs1475063	1	73307572	A	G	0.42	p<5e-8 in both	0.0324	0.0232965	1.935e-11	7.387e-13	All MDD
rs1475064	1	73416795	A	G	0.43	p<5e-8 in both	0.0344	0.0227981	7.039e-13	2.241e-12	All MDD
rs1475065	1	73417197	A	G	0.35	p<5e-8 in both	0.0305	0.0192044	1.013e-09	1.353e-08	All MDD
rs1484141	4	79271670	T	C	0.45	p<5e-8 in both	0.0265	0.0190965	1.346e-08	4.515e-09	All MDD
rs1484144	4	79296443	T	C	0.48	p<5e-8 in both	0.0281	0.0195967	1.917e-09	6.333e-10	All MDD
rs1484145	4	79296587	T	C	0.48	p<5e-8 in both	0.0282	0.0200967	1.649e-09	2.552e-10	All MDD
rs148696809	6	28966575	T	C	0.93	p<5e-8 in both	0.0818	0.0542988	3.843e-13	1.407e-09	All MDD
rs149943	6	28034610	G	A	0.91	p<5e-8 in both	0.0582	0.0385955	1.719e-09	2.556e-14	All MDD
rs149949	6	28043738	T	C	0.91	p<5e-8 in both	0.0571	0.0379988	3.674e-09	5.532e-14	All MDD
rs1504744	18	53363188	G	A	0.6	p<5e-8 in both	-0.0283	-0.025205	1.554e-09	5.478e-15	All MDD
rs1504746	18	53331649	T	C	0.6	p<5e-8 in both	-0.0284	-0.0252973	1.355e-09	3.027e-15	All MDD
rs1510719	4	140016962	T	C	0.64	p<5e-8 in both	0.0293	0.0183997	1.476e-09	1.771e-08	All MDD
rs1525388	10	104908144	G	A	0.76	p<5e-8 in both	0.0328	0.0301023	1.486e-09	2.602e-16	All MDD
rs1530303	5	104387754	C	T	0.67	p<5e-8 in both	-0.0445	-0.0335981	3.539e-19	4.595e-16	All MDD
rs1533827	7	2034655	C	T	0.78	p<5e-8 in both	0.0304	0.0323026	1.398e-08	2.858e-16	All MDD
rs1535039	6	29443655	T	C	0.93	p<5e-8 in both	0.0796	0.0563992	1.285e-12	2.963e-10	All MDD
rs1538375	1	73426896	A	G	0.55	p<5e-8 in both	0.028	0.0244975	8.487e-09	1.538e-14	All MDD
rs1546271	1	73495142	A	G	0.42	p<5e-8 in both	0.0332	0.0217028	6.572e-12	4.085e-11	All MDD
rs1551063	3	44623793	C	T	0.69	p<5e-8 in both	-0.0295	-0.0234017	2.285e-09	6.096e-12	All MDD
rs1561780	5	104346578	G	A	0.65	p<5e-8 in both	-0.0365	-0.0292949	7.529e-14	1.001e-12	All MDD
rs1563439	3	117906972	C	T	0.36	p<5e-8 in both	-0.0269	-0.0182964	1.947e-08	4.438e-08	All MDD
rs1565418	10	104811850	C	T	0.8	p<5e-8 in both	0.0387	0.0271968	1.132e-11	5.163e-12	All MDD
rs1565424	10	104893377	T	C	0.75	p<5e-8 in both	0.0322	0.0302964	2.967e-09	2.723e-16	All MDD
rs1565425	10	104893041	A	G	0.75	p<5e-8 in both	0.031	0.0291995	8.69e-09	1.86e-15	All MDD
rs156743	6	27999311	T	C	0.91	p<5e-8 in both	0.0566	0.0381047	4.763e-09	5.988e-14	All MDD
rs1568515	3	44621577	C	T	0.69	p<5e-8 in both	-0.0295	-0.023197	2.263e-09	1.039e-11	All MDD
rs1572668	1	73434059	A	G	0.55	p<5e-8 in both	0.028	0.0239021	9.038e-09	7.667e-14	All MDD
rs1572669	1	73398179	A	G	0.35	p<5e-8 in both	0.0305	0.0195967	9.883e-10	6.634e-09	All MDD
rs1582419	5	104534400	T	C	0.52	p<5e-8 in both	-0.0346	-0.0259026	1.543e-13	3.979e-11	All MDD
rs1583953	5	104415103	C	T	0.66	p<5e-8 in both	-0.045	-0.0337016	1.269e-19	3.222e-16	All MDD
rs1586662	10	104890956	T	C	0.75	p<5e-8 in both	0.0312	0.0291995	7.01e-09	1.947e-15	All MDD
rs1592754	5	104602414	C	T	0.48	p<5e-8 in both	0.0367	0.0288012	4.13e-15	1.943e-13	All MDD
rs1598535	3	117907847	C	A	0.36	p<5e-8 in both	-0.027	-0.0182964	1.718e-08	4.81e-08	All MDD
rs1599339	1	72380507	A	G	0.19	p<5e-8 in both	-0.0353	-0.0293979	2.553e-08	1.268e-12	All MDD
rs1608006	3	44641073	A	G	0.69	p<5e-8 in both	-0.0294	-0.023197	2.421e-09	1.052e-11	All MDD
rs161645	5	104734216	A	G	0.32	p<5e-8 in both	0.043	0.0332994	2.614e-17	2.727e-15	All MDD
rs1647405	11	57710417	C	T	0.68	p<5e-8 in both	-0.0317	-0.0208049	6.747e-11	6.375e-10	All MDD
rs1664410	1	72466633	G	T	0.81	p<5e-8 in both	0.0354	0.0291995	2.14e-08	9.209e-13	All MDD
rs1670006	10	105062381	C	T	0.26	p<5e-8 in both	-0.0311	-0.0249999	1.244e-08	1.854e-11	All MDD
rs1679709	6	28260564	A	G	0.12	p<5e-8 in both	-0.0549	-0.0352956	6.051e-12	1.323e-13	All MDD
rs1679732	6	28253486	G	A	0.12	p<5e-8 in both	-0.0548	-0.0352956	6.451e-12	1.214e-13	All MDD
rs168388	5	104343554	C	A	0.65	p<5e-8 in both	-0.0309	-0.0277001	2.089e-10	1.265e-11	All MDD
rs16891725	6	26478922	C	T	0.88	p<5e-8 in both	0.0538	0.0364959	2.448e-11	1.507e-12	All MDD
rs16891727	6	26488632	C	A	0.89	p<5e-8 in both	0.0619	0.0374981	2.082e-09	9.668e-13	All MDD
rs16901784	6	26555205	C	A	0.88	p<5e-8 in both	0.055	0.0361969	9.352e-12	1.006e-12	All MDD
rs16909922	9	95503619	A	G	0.9	p<5e-8 in both	-0.0397	-0.0297996	3.664e-08	3.231e-08	All MDD
rs169262	6	27803112	C	T	0.82	p<5e-8 in both	0.0444	0.0274984	8.563e-11	1.191e-10	All MDD
rs16975228	18	41717243	T	C	0.87	p<5e-8 in both	0.0421	0.0281987	1.976e-08	2.447e-08	All MDD
rs16975243	18	41736580	A	C	0.88	p<5e-8 in both	0.0414	0.0281014	3.161e-08	3.268e-08	All MDD
rs17078	10	104893553	A	G	0.79	p<5e-8 in both	0.0368	0.0288012	9.219e-11	3.24e-13	All MDD
rs17080528	3	49352409	C	T	0.66	p<5e-8 in both	0.0303	0.0189003	6.216e-10	3.03e-08	All MDD
rs17117923	10	104916333	T	C	0.76	p<5e-8 in both	0.0327	0.0308977	1.643e-09	3.819e-17	All MDD
rs17118088	10	105004990	G	A	0.78	p<5e-8 in both	0.0387	0.0270995	1.071e-11	3.33e-12	All MDD
rs17156671	5	104569709	A	C	0.47	p<5e-8 in both	0.0364	0.0288012	7.359e-15	2.027e-13	All MDD
rs17185673	15	63642657	A	G	0.78	p<5e-8 in both	-0.0304	-0.022399	1.362e-08	1.894e-08	All MDD
rs17185757	10	104769693	C	T	0.8	p<5e-8 in both	0.0365	0.0235017	9.538e-11	2.74e-09	All MDD
rs17185876	15	63654004	G	A	0.78	p<5e-8 in both	-0.0304	-0.0225013	1.337e-08	1.657e-08	All MDD
rs17186513	15	63688747	T	G	0.78	p<5e-8 in both	-0.0313	-0.0226035	6.235e-09	1.747e-08	All MDD
rs17186548	10	104791186	G	A	0.79	p<5e-8 in both	0.0337	0.0248975	2.15e-09	2.889e-10	All MDD
rs17186555	15	63689128	C	T	0.79	p<5e-8 in both	-0.0315	-0.0230025	5.388e-09	1.001e-08	All MDD
rs17373621	4	140012992	G	A	0.64	p<5e-8 in both	0.0295	0.0184979	1.129e-09	1.639e-08	All MDD
rs17408393	18	53183611	A	G	0.6	p<5e-8 in both	-0.0319	-0.0262002	1.213e-11	1.098e-15	All MDD
rs17410557	18	53250021	T	C	0.62	p<5e-8 in both	-0.0305	-0.0267034	1.075e-10	2.325e-16	All MDD
rs17411061	18	53268743	C	T	0.61	p<5e-8 in both	-0.0296	-0.0251024	2.916e-10	8.695e-15	All MDD
rs17411339	18	53280989	A	G	0.6	p<5e-8 in both	-0.0293	-0.025605	4.419e-10	1.998e-15	All MDD
rs17411548	18	53296573	G	T	0.6	p<5e-8 in both	-0.0287	-0.0258	8.978e-10	1.212e-15	All MDD
rs17412636	18	53359772	A	C	0.6	p<5e-8 in both	-0.0284	-0.0252973	1.338e-09	3.391e-15	All MDD
rs17412782	18	53361981	T	C	0.6	p<5e-8 in both	-0.0283	-0.025205	1.46e-09	5.205e-15	All MDD
rs17417046	18	53458627	C	T	0.59	p<5e-8 in both	-0.0299	-0.0198048	1.936e-10	5.913e-10	All MDD
rs17455520	11	57772986	C	A	0.68	p<5e-8 in both	-0.0316	-0.0209989	7.115e-11	4.019e-10	All MDD
rs17486305	18	53170750	C	T	0.62	p<5e-8 in both	-0.0303	-0.0260976	1.116e-10	1.583e-15	All MDD
rs17486983	9	37151471	A	G	0.85	p<5e-8 in both	-0.0428	-0.0316042	5.98e-15	5.247e-14	All MDD
rs17487256	18	53191944	C	T	0.61	p<5e-8 in both	-0.0303	-0.0258	1.15e-10	2.224e-15	All MDD
rs17487484	18	53196913	T	G	0.52	p<5e-8 in both	-0.0353	-0.0267034	3.967e-14	6.792e-17	All MDD
rs17488531	18	53228626	G	A	0.55	p<5e-8 in both	-0.0311	-0.0253999	2.755e-11	1.994e-15	All MDD
rs17488580	18	53230891	G	T	0.58	p<5e-8 in both	-0.0316	-0.025605	1.386e-11	1.473e-14	All MDD
rs17488727	18	53234563	A	C	0.58	p<5e-8 in both	-0.0315	-0.0256974	1.652e-11	1.644e-14	All MDD
rs17501820	18	53252367	C	T	0.61	p<5e-8 in both	-0.0301	-0.0251024	1.562e-10	8.138e-15	All MDD
rs17503448	18	53331293	T	C	0.6	p<5e-8 in both	-0.0284	-0.025205	1.379e-09	3.223e-15	All MDD
rs17504372	18	53376680	C	T	0.6	p<5e-8 in both	-0.0285	-0.025205	1.156e-09	5.043e-15	All MDD
rs175597	6	27842848	T	C	0.91	p<5e-8 in both	0.0677	0.0441987	8.645e-13	8.732e-17	All MDD
rs17574479	13	53475354	A	C	0.68	p<5e-8 in both	-0.0344	-0.0203048	2.034e-12	3.275e-09	All MDD
rs17597578	18	41716967	T	C	0.87	p<5e-8 in both	0.042	0.0281987	2.025e-08	2.55e-08	All MDD
rs17598658	6	26175638	A	C	0.93	p<5e-8 in both	0.0645	0.0430978	1.01e-08	1.194e-12	All MDD
rs17602038	11	113493969	T	C	0.64	p<5e-8 in both	0.0311	0.0282959	5.874e-09	1.751e-17	All MDD
rs17693963	6	27742386	A	C	0.91	p<5e-8 in both	0.0744	0.0495994	2.434e-12	8.122e-19	All MDD
rs17695758	6	27869405	T	C	0.93	p<5e-8 in both	0.0767	0.049704	1.46e-11	1.294e-17	All MDD
rs17720293	6	28246920	C	T	0.91	p<5e-8 in both	0.0659	0.0443996	1.348e-13	8.736e-17	All MDD
rs17749927	6	27702197	A	G	0.93	p<5e-8 in both	0.0775	0.0503033	9.964e-12	5.648e-18	All MDD
rs17750424	6	27733343	T	C	0.93	p<5e-8 in both	0.0761	0.0473033	1.769e-11	3.422e-15	All MDD
rs17750747	6	27762555	T	C	0.93	p<5e-8 in both	0.078	0.049704	6.564e-12	1.209e-17	All MDD
rs17751184	6	27807250	C	T	0.93	p<5e-8 in both	0.0764	0.0499038	1.744e-11	9.509e-18	All MDD
rs17763089	6	27867440	G	A	0.93	p<5e-8 in both	0.0767	0.0495994	1.46e-11	1.225e-17	All MDD
rs17766325	15	63634956	T	G	0.78	p<5e-8 in both	-0.0305	-0.022399	1.173e-08	1.963e-08	All MDD
rs17766570	10	104769806	A	G	0.81	p<5e-8 in both	0.0407	0.0270995	2.339e-12	6.615e-11	All MDD
rs17772465	15	63675307	A	G	0.78	p<5e-8 in both	-0.0303	-0.0225013	1.52e-08	1.351e-08	All MDD
rs17775021	10	104903298	G	A	0.76	p<5e-8 in both	0.0327	0.0299956	1.793e-09	3.899e-16	All MDD
rs17775106	10	104906040	C	T	0.76	p<5e-8 in both	0.0328	0.0301023	1.472e-09	3.118e-16	All MDD
rs1778508	6	28262103	C	T	0.12	p<5e-8 in both	-0.0549	-0.0352956	5.894e-12	1.316e-13	All MDD
rs1778511	6	28261633	G	A	0.12	p<5e-8 in both	-0.0552	-0.0352956	4.389e-12	1.336e-13	All MDD
rs1800668	3	49358324	G	A	0.66	p<5e-8 in both	0.0302	0.0188021	6.408e-10	3.432e-08	All MDD
rs1806579	3	44467789	T	C	0.58	p<5e-8 in both	0.0273	0.0199007	7.775e-09	1.472e-09	All MDD
rs1826169	10	104882531	T	C	0.75	p<5e-8 in both	0.0311	0.0291995	8.055e-09	2.414e-15	All MDD
rs1833514	5	104560429	T	C	0.53	p<5e-8 in both	-0.0367	-0.0289037	4.901e-15	1.777e-13	All MDD
rs1836798	11	113060903	A	G	0.75	p<5e-8 in both	-0.0332	-0.024098	4.304e-11	3.968e-10	All MDD
rs1836799	11	113060902	C	T	0.75	p<5e-8 in both	-0.0335	-0.0239956	2.844e-11	4.534e-10	All MDD
rs183704	5	165174137	G	A	0.45	p<5e-8 in both	-0.0265	-0.0208968	2.264e-08	1.061e-10	All MDD
rs185260	5	104629522	A	C	0.58	p<5e-8 in both	-0.0366	-0.0286979	1.487e-14	4.278e-13	All MDD
rs1856410	1	73391811	A	G	0.43	p<5e-8 in both	0.0347	0.0232965	4.68e-13	5.147e-13	All MDD
rs1858125	2	22379527	C	T	0.63	p<5e-8 in both	-0.0294	-0.0187038	8.504e-10	1.35e-08	All MDD
rs1858601	1	72208751	G	T	0.81	p<5e-8 in both	0.0349	0.0239021	2.731e-08	4.65e-09	All MDD
rs1867368	13	53329376	T	C	0.68	p<5e-8 in both	-0.0299	-0.0206007	1.028e-09	1.465e-09	All MDD
rs1867370	13	53324284	T	G	0.68	p<5e-8 in both	-0.0302	-0.0211011	6.894e-10	5.664e-09	All MDD
rs1876767	2	22378060	G	T	0.63	p<5e-8 in both	-0.0292	-0.0183982	1.041e-09	1.576e-08	All MDD
rs1876768	2	22378080	G	T	0.63	p<5e-8 in both	-0.0291	-0.0185001	1.313e-09	1.362e-08	All MDD
rs1881224	10	105032976	T	C	0.74	p<5e-8 in both	0.0315	0.0250048	8.279e-09	9.743e-12	All MDD
rs1881915	3	44538426	C	A	0.67	p<5e-8 in both	-0.0298	-0.0239034	1.078e-09	1.948e-12	All MDD
rs1881917	3	44543375	A	G	0.67	p<5e-8 in both	-0.0299	-0.0239034	9.967e-10	2.016e-12	All MDD
rs1885246	1	73327816	T	C	0.42	p<5e-8 in both	0.0323	0.0235993	2.295e-11	4.28e-13	All MDD
rs1885247	1	73327947	A	G	0.42	p<5e-8 in both	0.0323	0.0235993	2.321e-11	3.693e-13	All MDD
rs1885248	1	73399913	C	T	0.35	p<5e-8 in both	0.0307	0.0194006	8.245e-10	8.753e-09	All MDD
rs1885249	1	73400057	A	G	0.43	p<5e-8 in both	0.0347	0.0231988	4.527e-13	5.595e-13	All MDD
rs1885250	1	73400107	G	A	0.56	p<5e-8 in both	0.028	0.0243023	9.399e-09	1.457e-14	All MDD
rs1885251	1	73400337	G	T	0.56	p<5e-8 in both	0.028	0.0243999	9.284e-09	1.297e-14	All MDD
rs1895292	5	165191476	C	T	0.46	p<5e-8 in both	-0.0272	-0.0191013	9.911e-09	3.669e-09	All MDD
rs1899386	5	104369156	C	T	0.65	p<5e-8 in both	-0.0373	-0.0310986	2.251e-14	2.862e-14	All MDD
rs190945449	6	26860580	C	T	0.92	p<5e-8 in both	0.0684	0.0404987	1.639e-11	5.817e-13	All MDD
rs1913475	6	151924621	T	C	0.31	p<5e-8 in both	0.0295	0.0215951	4.192e-09	1.05e-10	All MDD
rs1920017	3	44550649	A	G	0.68	p<5e-8 in both	-0.03	-0.0225013	9.972e-10	4.236e-11	All MDD
rs1923201	1	73305774	A	G	0.42	p<5e-8 in both	0.0325	0.0232965	1.741e-11	8.056e-13	All MDD
rs1923202	1	73305845	A	G	0.42	p<5e-8 in both	0.0318	0.0231011	7.774e-11	1.494e-12	All MDD
rs1923206	1	73334285	G	T	0.42	p<5e-8 in both	0.0323	0.023404	2.237e-11	5.771e-13	All MDD
rs1923207	1	73337859	G	A	0.42	p<5e-8 in both	0.0324	0.0235993	1.922e-11	3.735e-13	All MDD
rs1923211	1	73349225	T	C	0.42	p<5e-8 in both	0.0325	0.023404	1.877e-11	7.047e-13	All MDD
rs1923212	1	73349290	A	C	0.42	p<5e-8 in both	0.0325	0.023404	1.851e-11	6.187e-13	All MDD
rs1923216	1	73363445	C	T	0.42	p<5e-8 in both	0.0337	0.0238044	3.198e-12	2.321e-13	All MDD
rs1923219	1	73364788	G	A	0.42	p<5e-8 in both	0.0328	0.0246048	1.227e-11	7.3e-13	All MDD
rs1923223	1	73373881	T	C	0.42	p<5e-8 in both	0.0327	0.023404	1.3e-11	5.866e-13	All MDD
rs1923224	1	73374238	T	C	0.42	p<5e-8 in both	0.0328	0.023404	1.213e-11	6.27e-13	All MDD
rs1923230	1	73387082	T	C	0.43	p<5e-8 in both	0.0347	0.0232965	4.531e-13	4.35e-13	All MDD
rs1923231	1	73387256	T	C	0.43	p<5e-8 in both	0.0347	0.0232965	4.53e-13	4.846e-13	All MDD
rs1923233	1	73387777	C	T	0.43	p<5e-8 in both	0.0347	0.0232965	4.493e-13	4.303e-13	All MDD
rs1923234	1	73387798	G	A	0.43	p<5e-8 in both	0.0348	0.0232965	3.986e-13	3.937e-13	All MDD
rs1923236	1	73388143	T	C	0.43	p<5e-8 in both	0.0347	0.0232965	4.493e-13	5.01e-13	All MDD
rs1923243	1	73402703	A	C	0.55	p<5e-8 in both	0.028	0.0270021	9.24e-09	6.426e-16	All MDD
rs1923244	1	73403547	T	C	0.35	p<5e-8 in both	0.0307	0.0194006	8.072e-10	8.626e-09	All MDD
rs1923773	13	53176219	A	G	0.7	p<5e-8 in both	-0.0369	-0.0208968	2.646e-13	2.515e-09	All MDD
rs1951361	1	73346271	G	A	0.42	p<5e-8 in both	0.0325	0.0235993	1.814e-11	4.213e-13	All MDD
rs1961639	10	104876239	G	A	0.32	p<5e-8 in both	0.0286	0.0278	1.38e-08	1.575e-16	All MDD
rs1966410	17	67841099	T	C	0.78	p<5e-8 in both	-0.0437	-0.0232993	5.701e-15	2.477e-09	All MDD
rs1966821	3	44572723	G	A	0.67	p<5e-8 in both	-0.0299	-0.0236986	9.352e-10	2.191e-12	All MDD
rs1972044	18	53404710	G	A	0.61	p<5e-8 in both	-0.0305	-0.0225013	7.896e-11	2.037e-12	All MDD
rs197261	2	161048312	A	G	0.72	p<5e-8 in both	0.03	0.0204985	1.58e-08	1.597e-08	All MDD
rs1976052	17	67834462	C	T	0.79	p<5e-8 in both	-0.0435	-0.0222967	1.266e-14	1.833e-08	All MDD
rs1976054	17	67837108	T	G	0.78	p<5e-8 in both	-0.0437	-0.023197	5.551e-15	2.828e-09	All MDD
rs1977	6	26377318	A	G	0.89	p<5e-8 in both	0.0521	0.0368043	1.57e-10	1.084e-12	All MDD
rs1978969	13	53322182	C	A	0.69	p<5e-8 in both	-0.0301	-0.0208049	8.84e-10	1.139e-09	All MDD
rs1979	6	26377363	G	T	0.89	p<5e-8 in both	0.0522	0.0374018	1.407e-10	5.963e-13	All MDD
rs1979914	18	53328041	G	A	0.6	p<5e-8 in both	-0.0282	-0.025205	1.704e-09	3.501e-15	All MDD
rs1984201	1	73391414	T	C	0.43	p<5e-8 in both	0.0347	0.0232965	4.701e-13	4.32e-13	All MDD
rs1987628	3	49361826	G	A	0.66	p<5e-8 in both	0.0302	0.0188021	6.394e-10	3.562e-08	All MDD
rs1987942	13	53430650	T	C	0.37	p<5e-8 in both	0.0299	0.0179971	3.578e-10	4.793e-08	All MDD
rs1993709	1	72372846	A	G	0.18	p<5e-8 in both	-0.0379	-0.0293979	4.556e-09	1.47e-12	All MDD
rs1995812	2	22346497	G	A	0.63	p<5e-8 in both	-0.0346	-0.0211011	4.982e-13	1.255e-10	All MDD
rs1997063	10	105004289	T	C	0.78	p<5e-8 in both	0.0387	0.0270995	9.932e-12	3.423e-12	All MDD
rs200474	6	27799862	G	A	0.82	p<5e-8 in both	0.0443	0.0273038	9.766e-11	1.73e-10	All MDD
rs200475	6	27800322	A	G	0.82	p<5e-8 in both	0.0441	0.0273038	1.109e-10	1.489e-10	All MDD
rs200482	6	27806126	G	A	0.91	p<5e-8 in both	0.0629	0.0439977	3.866e-10	9.67e-17	All MDD
rs200483	6	27807046	G	A	0.91	p<5e-8 in both	0.0628	0.0443039	4.046e-10	7.52e-17	All MDD
rs200484	6	27807896	A	G	0.91	p<5e-8 in both	0.063	0.0444952	3.462e-10	4.619e-17	All MDD
rs200486	6	27811728	C	T	0.83	p<5e-8 in both	0.0451	0.0260965	3.248e-11	7.823e-10	All MDD
rs200489	6	27830479	T	C	0.91	p<5e-8 in both	0.069	0.044103	2.135e-13	1.04e-16	All MDD
rs200490	6	27829157	G	T	0.91	p<5e-8 in both	0.0692	0.043902	1.776e-13	1.273e-16	All MDD
rs200497	6	27824862	C	T	0.91	p<5e-8 in both	0.0628	0.0441987	4.28e-10	8.466e-17	All MDD
rs200501	6	27821164	C	T	0.91	p<5e-8 in both	0.0627	0.044103	3.479e-10	7.465e-17	All MDD
rs200504	6	27818042	T	C	0.83	p<5e-8 in both	0.0452	0.0260965	2.871e-11	8.621e-10	All MDD
rs2007698	10	104901625	G	A	0.75	p<5e-8 in both	0.0316	0.0289955	4.746e-09	2.675e-15	All MDD
rs2009198	18	54813564	A	G	0.78	p<5e-8 in both	0.0289	0.0270021	1.875e-08	4.091e-13	All MDD
rs200948	6	27867494	T	C	0.91	p<5e-8 in both	0.0688	0.0444952	2.638e-13	4.984e-17	All MDD
rs200949	6	27867657	A	G	0.91	p<5e-8 in both	0.0606	0.0435	7.756e-10	3.956e-17	All MDD
rs200950	6	27867994	A	G	0.91	p<5e-8 in both	0.0688	0.0446004	2.637e-13	4.773e-17	All MDD
rs200952	6	27869198	C	T	0.91	p<5e-8 in both	0.0688	0.0446004	2.648e-13	4.579e-17	All MDD
rs200953	6	27869489	T	C	0.91	p<5e-8 in both	0.069	0.0446004	2.107e-13	4.663e-17	All MDD
rs200956	6	27871968	T	C	0.85	p<5e-8 in both	0.0467	0.0292966	4.419e-10	7.509e-11	All MDD
rs2009644	3	44619364	T	C	0.69	p<5e-8 in both	-0.0295	-0.0234017	2.176e-09	5.842e-12	All MDD
rs200977	6	27886523	T	C	0.91	p<5e-8 in both	0.0679	0.0452984	6.286e-13	4.25e-17	All MDD
rs200981	6	27865396	A	G	0.91	p<5e-8 in both	0.069	0.0446004	2.194e-13	4.588e-17	All MDD
rs200983	6	27862548	C	T	0.91	p<5e-8 in both	0.0685	0.0446961	3.174e-13	3.651e-17	All MDD
rs200989	6	27848664	A	G	0.91	p<5e-8 in both	0.0689	0.0446004	2.38e-13	4.268e-17	All MDD
rs200990	6	27848045	T	G	0.91	p<5e-8 in both	0.069	0.0446961	2.156e-13	3.942e-17	All MDD
rs200991	6	27847716	C	A	0.85	p<5e-8 in both	0.0474	0.0288984	2.838e-10	2.515e-10	All MDD
rs200992	6	27846899	A	G	0.91	p<5e-8 in both	0.0715	0.0421012	2.734e-08	1.132e-12	All MDD
rs200995	6	27845916	T	C	0.91	p<5e-8 in both	0.068	0.0443039	4.848e-13	7.153e-17	All MDD
rs200996	6	27844050	G	A	0.91	p<5e-8 in both	0.0688	0.0441987	2.584e-13	8.336e-17	All MDD
rs201000	6	27841381	C	T	0.83	p<5e-8 in both	0.0451	0.0259991	3.333e-11	8.817e-10	All MDD
rs201001	6	27841121	T	C	0.83	p<5e-8 in both	0.0451	0.0259991	3.391e-11	8.719e-10	All MDD
rs201002	6	27840414	A	G	0.91	p<5e-8 in both	0.0691	0.043701	1.919e-13	1.692e-16	All MDD
rs201004	6	27837156	T	C	0.83	p<5e-8 in both	0.0448	0.0260965	4.167e-11	7.639e-10	All MDD
rs2012697	1	72353929	T	C	0.37	p<5e-8 in both	-0.033	-0.0299954	7.578e-12	4.198e-20	All MDD
rs2012801	11	113125732	A	G	0.27	p<5e-8 in both	0.0305	0.0235017	7.238e-10	2.866e-10	All MDD
rs2018142	5	104606092	C	A	0.47	p<5e-8 in both	0.0354	0.0285972	4.175e-14	2.971e-13	All MDD
rs2023463	6	29445226	C	T	0.93	p<5e-8 in both	0.0779	0.0531047	3.057e-12	1.619e-09	All MDD
rs2025080	1	73366992	C	T	0.42	p<5e-8 in both	0.0328	0.0235017	1.177e-11	4.628e-13	All MDD
rs2028526	5	104430453	T	C	0.66	p<5e-8 in both	-0.0455	-0.0340016	4.594e-20	1.572e-16	All MDD
rs2029646	9	37223865	A	G	0.85	p<5e-8 in both	-0.0424	-0.0316042	7.133e-15	3.86e-14	All MDD
rs2032790	5	104572545	C	T	0.47	p<5e-8 in both	0.0365	0.0288012	6.963e-15	2.139e-13	All MDD
rs2034475	3	44571522	G	T	0.68	p<5e-8 in both	-0.0301	-0.0222967	9.079e-10	4.576e-11	All MDD
rs2043145	18	53324737	A	G	0.6	p<5e-8 in both	-0.0282	-0.025205	1.67e-09	3.594e-15	All MDD
rs2046323	17	67853811	T	G	0.78	p<5e-8 in both	-0.0436	-0.0226956	6.668e-15	7.1e-09	All MDD
rs2047914	18	53323937	C	T	0.6	p<5e-8 in both	-0.0283	-0.025205	1.615e-09	3.761e-15	All MDD
rs2049777	3	44536796	G	T	0.66	p<5e-8 in both	-0.0289	-0.0226956	3.526e-09	2.343e-11	All MDD
rs2052187	17	67838621	T	C	0.78	p<5e-8 in both	-0.0436	-0.0235962	6.672e-15	1.48e-09	All MDD
rs2052513	5	165192286	G	A	0.46	p<5e-8 in both	-0.0271	-0.0193969	1.032e-08	1.794e-09	All MDD
rs2052514	5	165192473	A	G	0.46	p<5e-8 in both	-0.0271	-0.0193969	1.092e-08	1.882e-09	All MDD
rs20551	22	41152004	A	G	0.7	p<5e-8 in both	-0.036	-0.0212951	3.525e-12	1.144e-09	All MDD
rs2056923	6	27722160	T	C	0.84	p<5e-8 in both	0.0482	0.0287041	2.673e-11	1.316e-10	All MDD
rs2057070	22	41168283	T	C	0.7	p<5e-8 in both	-0.0356	-0.0211011	6.326e-12	1.661e-09	All MDD
rs2064560	22	41134036	A	G	0.7	p<5e-8 in both	-0.0361	-0.0214995	3.017e-12	9.517e-10	All MDD
rs2068020	9	37140173	G	A	0.85	p<5e-8 in both	-0.0427	-0.0316042	6.498e-15	5.559e-14	All MDD
rs2069191	18	53197090	T	C	0.51	p<5e-8 in both	-0.0357	-0.0262002	2.228e-14	3.059e-16	All MDD
rs2073527	6	26374750	T	C	0.89	p<5e-8 in both	0.0521	0.0372958	1.541e-10	6.902e-13	All MDD
rs2073529	6	26374931	A	G	0.89	p<5e-8 in both	0.0522	0.0374018	1.391e-10	6.19e-13	All MDD
rs2073530	6	26375015	T	C		p<5e-8 in both	0.0522	0.0374018	1.393e-10	6.184e-13	All MDD
rs2073531	6	26375028	A	G	0.89	p<5e-8 in both	0.0522	0.0374018	1.411e-10	6.223e-13	All MDD
rs2076030	6	26426628	G	A	0.88	p<5e-8 in both	0.0502	0.0368043	7.44e-10	1.731e-12	All MDD
rs2092563	22	41196673	G	A	0.7	p<5e-8 in both	-0.0348	-0.0213973	1.92e-11	1.171e-09	All MDD
rs2095794	1	73439254	A	G	0.55	p<5e-8 in both	0.0281	0.0239997	7.772e-09	1.175e-13	All MDD
rs2112163	5	104610781	C	T	0.58	p<5e-8 in both	-0.0378	-0.0286979	2.066e-15	4.285e-13	All MDD
rs21126	5	104678081	G	A	0.41	p<5e-8 in both	0.0403	0.0302964	3.578e-17	2.925e-14	All MDD
rs2117938	3	49226417	G	A	0.36	p<5e-8 in both	0.0285	0.0222995	2.907e-08	9.369e-12	All MDD
rs2128792	17	67861061	C	T	0.78	p<5e-8 in both	-0.0433	-0.0226956	1.015e-14	6.076e-09	All MDD
rs2129132	4	79273535	G	A	0.53	p<5e-8 in both	0.0308	0.0189003	6.073e-11	4.892e-09	All MDD
rs2132660	15	47387610	A	G	0.8	p<5e-8 in both	-0.0331	-0.0235041	7.403e-09	1.025e-09	All MDD
rs2132661	15	47387529	A	G	0.8	p<5e-8 in both	-0.0331	-0.0235041	7.403e-09	1.025e-09	All MDD
rs2136377	2	22380835	G	T	0.63	p<5e-8 in both	-0.0289	-0.0182964	1.781e-09	2.635e-08	All MDD
rs2140836	10	105008756	C	T	0.78	p<5e-8 in both	0.0371	0.0227981	2.582e-10	1.525e-08	All MDD
rs2141574	3	44535744	T	C	0.66	p<5e-8 in both	-0.029	-0.0226956	3.318e-09	2.038e-11	All MDD
rs2141575	3	44535628	A	G	0.66	p<5e-8 in both	-0.0289	-0.0226035	3.662e-09	2.493e-11	All MDD
rs2141576	3	44535598	T	C	0.66	p<5e-8 in both	-0.0288	-0.0226035	3.92e-09	2.493e-11	All MDD
rs2161097	5	104609477	C	T	0.58	p<5e-8 in both	-0.0377	-0.0292949	2.403e-15	1.351e-13	All MDD
rs2173735	1	73505767	T	C	0.54	p<5e-8 in both	0.0257	0.0231011	3.332e-08	5.669e-13	All MDD
rs2177741	10	104918248	A	G	0.75	p<5e-8 in both	0.0314	0.0298986	5.517e-09	2.46e-16	All MDD
rs2178389	3	44549859	T	C	0.67	p<5e-8 in both	-0.0299	-0.023801	9.799e-10	2.48e-12	All MDD
rs2179744	22	41225710	G	A	0.7	p<5e-8 in both	-0.0344	-0.0211011	3.264e-11	1.68e-09	All MDD
rs2180946	1	73354165	G	A	0.42	p<5e-8 in both	0.0325	0.0235017	1.684e-11	4.681e-13	All MDD
rs2206853	6	29469256	C	T	0.93	p<5e-8 in both	0.0777	0.0530003	3.527e-12	2.106e-09	All MDD
rs2208565	1	73344546	G	A	0.42	p<5e-8 in both	0.0325	0.023404	1.746e-11	7.038e-13	All MDD
rs2208566	1	73344739	A	G		p<5e-8 in both	0.0325	0.0235017	1.819e-11	4.733e-13	All MDD
rs2217731	18	41725598	A	G	0.81	p<5e-8 in both	0.0359	0.0252973	1.259e-08	6.546e-10	All MDD
rs2230683	6	28923399	T	C	0.93	p<5e-8 in both	0.082	0.0549994	3.356e-13	9.326e-10	All MDD
rs2232423	6	28398374	A	G	0.93	p<5e-8 in both	0.0818	0.0558036	5.058e-13	2.986e-21	All MDD
rs2232429	6	28391855	T	G	0.93	p<5e-8 in both	0.0819	0.0558036	4.925e-13	2.823e-21	All MDD
rs2235251	6	26431754	C	T	0.88	p<5e-8 in both	0.0509	0.036303	4.773e-10	3.13e-12	All MDD
rs2271960	3	49840645	T	C	0.53	p<5e-8 in both	-0.0262	-0.0203048	3.216e-08	1.584e-10	All MDD
rs2271961	3	49840680	T	C	0.53	p<5e-8 in both	-0.026	-0.0204987	4.134e-08	1.192e-10	All MDD
rs2273085	22	41219372	C	T	0.7	p<5e-8 in both	-0.035	-0.0212951	1.224e-11	8.583e-10	All MDD
rs2277144	9	36986016	C	T	0.67	p<5e-8 in both	-0.0265	-0.0201007	2.153e-08	1.165e-09	All MDD
rs2282077	9	36986919	G	A	0.67	p<5e-8 in both	-0.0265	-0.0201007	2.165e-08	1.162e-09	All MDD
rs2293600	3	44557611	T	G	0.58	p<5e-8 in both	0.0295	0.0202045	5.304e-10	4.913e-10	All MDD
rs2295593	6	26501540	C	T	0.88	p<5e-8 in both	0.0552	0.0363994	4.288e-12	6.955e-13	All MDD
rs2297105	9	37020625	A	C	0.62	p<5e-8 in both	-0.0338	-0.0208049	5.117e-13	2.636e-10	All MDD
rs2298606	18	53205453	T	C	0.48	p<5e-8 in both	-0.031	-0.0230025	3.964e-11	8.227e-13	All MDD
rs2299029	6	28231053	G	A	0.85	p<5e-8 in both	0.0401	0.0235993	3.523e-08	4.311e-08	All MDD
rs2334958	3	49214931	C	T	0.36	p<5e-8 in both	0.0282	0.0222017	3.717e-08	1.117e-11	All MDD
rs2339515	2	22341421	G	T	0.63	p<5e-8 in both	-0.0344	-0.0209989	6.559e-13	1.638e-10	All MDD
rs2340398	1	73323011	T	C	0.42	p<5e-8 in both	0.0323	0.023404	2.354e-11	5.942e-13	All MDD
rs2340399	1	73355410	T	C	0.42	p<5e-8 in both	0.0329	0.0235017	1.082e-11	5.177e-13	All MDD
rs2340400	1	73355598	T	C	0.42	p<5e-8 in both	0.0336	0.0239021	3.272e-12	1.697e-13	All MDD
rs2340401	1	73370043	T	C	0.42	p<5e-8 in both	0.0328	0.0235017	1.204e-11	4.596e-13	All MDD
rs2340403	1	73370094	C	T	0.42	p<5e-8 in both	0.0328	0.0232965	1.263e-11	7.858e-13	All MDD
rs2340404	1	73407353	A	G	0.35	p<5e-8 in both	0.0308	0.0194006	7.202e-10	9.065e-09	All MDD
rs2347867	6	151908715	G	A	0.32	p<5e-8 in both	0.0319	0.0248975	1.305e-10	7.15e-14	All MDD
rs2347923	6	151906286	C	A	0.3	p<5e-8 in both	0.0289	0.0228959	1.46e-08	1.251e-11	All MDD
rs2356009	11	28664505	C	T	0.66	p<5e-8 in both	0.031	0.0247024	2.398e-10	4.223e-13	All MDD
rs2356013	11	28658596	T	C	0.66	p<5e-8 in both	0.0314	0.025502	1.288e-10	5.97e-14	All MDD
rs2356015	11	28649587	T	C	0.63	p<5e-8 in both	0.0337	0.025502	1.982e-12	2.084e-14	All MDD
rs2356016	11	28649222	A	G	0.63	p<5e-8 in both	0.0337	0.025502	2.005e-12	2.069e-14	All MDD
rs2365466	17	67845013	G	A	0.78	p<5e-8 in both	-0.0437	-0.0227979	6.137e-15	6.754e-09	All MDD
rs2365468	17	67845202	C	T	0.78	p<5e-8 in both	-0.0431	-0.0232993	1.035e-14	2.071e-09	All MDD
rs2365764	17	67861598	G	A	0.78	p<5e-8 in both	-0.0433	-0.0226956	1.009e-14	5.683e-09	All MDD
rs2372688	3	44444330	C	T	0.32	p<5e-8 in both	0.0296	0.0212036	1.664e-09	5.983e-10	All MDD
rs2372689	3	44468218	T	C	0.32	p<5e-8 in both	0.0293	0.0212036	2.468e-09	5.773e-10	All MDD
rs2372774	3	44550342	C	T	0.68	p<5e-8 in both	-0.03	-0.022399	9.752e-10	4.899e-11	All MDD
rs2372775	3	44550060	G	A	0.68	p<5e-8 in both	-0.03	-0.022399	9.709e-10	5.214e-11	All MDD
rs2393667	6	26421117	T	C	0.88	p<5e-8 in both	0.0501	0.0368043	8.35e-10	1.609e-12	All MDD
rs2403284	5	104570372	C	T	0.47	p<5e-8 in both	0.0365	0.0288012	7.044e-15	2.01e-13	All MDD
rs2403304	5	104397549	T	C	0.65	p<5e-8 in both	-0.045	-0.0320997	2.964e-20	3.008e-15	All MDD
rs2403326	5	104455343	A	G	0.52	p<5e-8 in both	-0.0363	-0.0249999	1.066e-14	1.891e-10	All MDD
rs2413631	22	40963782	G	A	0.76	p<5e-8 in both	-0.0312	-0.0222967	2.885e-08	6.074e-09	All MDD
rs2425752	20	46073481	T	C	0.26	p<5e-8 in both	0.0297	0.0267977	1.509e-08	7.46e-14	All MDD
rs2431108	5	104612267	T	C	0.68	p<5e-8 in both	-0.0466	-0.036301	2.64e-20	4.931e-18	All MDD
rs2431109	5	104609425	A	G	0.58	p<5e-8 in both	-0.0378	-0.0289037	2.078e-15	3.089e-13	All MDD
rs2431112	5	104596006	G	A	0.58	p<5e-8 in both	-0.037	-0.0292023	7.966e-15	1.645e-13	All MDD
rs2431131	5	165199840	T	C	0.46	p<5e-8 in both	-0.0271	-0.0192032	1.06e-08	2.592e-09	All MDD
rs2431612	5	165195908	C	T	0.46	p<5e-8 in both	-0.0273	-0.0192032	8.675e-09	2.785e-09	All MDD
rs2447827	5	104612344	C	T	0.58	p<5e-8 in both	-0.0376	-0.028595	2.78e-15	4.996e-13	All MDD
rs2447828	5	104611504	C	T	0.58	p<5e-8 in both	-0.0379	-0.0289964	1.815e-15	2.664e-13	All MDD
rs2447832	5	104597772	C	T	0.58	p<5e-8 in both	-0.038	-0.0295009	1.525e-15	1.042e-13	All MDD
rs2447838	5	104591878	C	T	0.58	p<5e-8 in both	-0.0373	-0.0292023	5.022e-15	1.69e-13	All MDD
rs2451497	10	104872279	T	C	0.32	p<5e-8 in both	0.0287	0.0278972	1.238e-08	1.252e-16	All MDD
rs2451499	10	104872897	T	C	0.33	p<5e-8 in both	0.0288	0.0278972	1.144e-08	1.347e-16	All MDD
rs2451500	10	104873119	C	T	0.32	p<5e-8 in both	0.0288	0.0280042	1.212e-08	1.067e-16	All MDD
rs2491373	10	104877990	T	C	0.32	p<5e-8 in both	0.0283	0.0274984	2.28e-08	4.125e-16	All MDD
rs2491381	10	104861000	A	C	0.32	p<5e-8 in both	0.0285	0.0275957	1.858e-08	3.128e-16	All MDD
rs2492971	1	72421505	C	T	0.81	p<5e-8 in both	0.0352	0.0295005	2.604e-08	6.565e-13	All MDD
rs2496014	10	104839251	T	C	0.35	p<5e-8 in both	0.0292	0.0288012	4.545e-09	6.912e-18	All MDD
rs2496022	10	104872720	T	C	0.32	p<5e-8 in both	0.0287	0.0278972	1.233e-08	1.212e-16	All MDD
rs2496023	10	104876923	G	A	0.32	p<5e-8 in both	0.0283	0.0273038	2.303e-08	6.512e-16	All MDD
rs2509805	11	57883324	T	C	0.31	p<5e-8 in both	0.0323	0.0228959	3.45e-11	1.605e-11	All MDD
rs2514218	11	113522272	C	T	0.65	p<5e-8 in both	0.031	0.0277027	1.047e-08	1.771e-16	All MDD
rs2523431	6	29516438	G	T	0.93	p<5e-8 in both	0.0792	0.0558036	1.553e-12	4.9e-10	All MDD
rs2523432	6	29516333	G	A	0.92	p<5e-8 in both	0.0762	0.0579009	4.518e-12	7.374e-12	All MDD
rs2523443	6	29447687	C	A	0.93	p<5e-8 in both	0.0788	0.057004	2.049e-12	5.942e-23	All MDD
rs253537	5	165173479	A	C	0.45	p<5e-8 in both	-0.0267	-0.0207028	1.805e-08	1.496e-10	All MDD
rs253540	5	165174660	C	T	0.45	p<5e-8 in both	-0.0268	-0.0211011	1.613e-08	7.017e-11	All MDD
rs253544	5	165204162	G	A	0.46	p<5e-8 in both	-0.0271	-0.0189994	1.038e-08	3.839e-09	All MDD
rs254011	5	104585069	C	A	0.56	p<5e-8 in both	-0.0363	-0.0288008	1.329e-14	3.064e-13	All MDD
rs254013	5	104590343	C	T	0.56	p<5e-8 in both	-0.037	-0.028595	4.318e-15	5.501e-13	All MDD
rs254020	5	104614550	C	T	0.58	p<5e-8 in both	-0.0358	-0.0282966	5.043e-14	7.483e-13	All MDD
rs254023	5	104619660	T	C	0.58	p<5e-8 in both	-0.0363	-0.0279983	2.424e-14	1.397e-12	All MDD
rs254024	5	104608319	G	T	0.58	p<5e-8 in both	-0.0378	-0.0292949	2.216e-15	1.471e-13	All MDD
rs254045	5	104623644	A	G	0.58	p<5e-8 in both	-0.0361	-0.0282966	3.358e-14	8.486e-13	All MDD
rs2544720	5	165195289	C	T	0.46	p<5e-8 in both	-0.0273	-0.0192032	8.363e-09	2.496e-09	All MDD
rs2568953	1	72288273	T	C	0.18	p<5e-8 in both	-0.0388	-0.0295009	2.424e-09	1.193e-12	All MDD
rs2568956	1	72298693	T	C	0.36	p<5e-8 in both	-0.0329	-0.0292023	9.942e-12	2.761e-19	All MDD
rs2568957	1	72298747	A	G	0.18	p<5e-8 in both	-0.0388	-0.0295009	2.341e-09	1.01e-12	All MDD
rs2568958	1	72299433	G	A	0.36	p<5e-8 in both	-0.0329	-0.0292949	9.757e-12	1.815e-19	All MDD
rs2568960	1	72346566	A	G	0.36	p<5e-8 in both	-0.033	-0.0292023	8.457e-12	2.856e-19	All MDD
rs2568961	1	72347064	C	T	0.36	p<5e-8 in both	-0.033	-0.0293979	7.543e-12	1.681e-19	All MDD
rs2582895	11	28580626	C	A	0.62	p<5e-8 in both	0.0338	0.0259991	2.125e-12	5.321e-15	All MDD
rs2582896	11	28594152	A	G	0.62	p<5e-8 in both	0.0343	0.0259991	1.107e-12	4.079e-15	All MDD
rs2582897	11	28594153	T	C	0.62	p<5e-8 in both	0.0342	0.0260965	1.189e-12	3.597e-15	All MDD
rs2585811	11	28596864	G	A	0.62	p<5e-8 in both	0.0341	0.0262037	1.323e-12	2.352e-15	All MDD
rs2585814	11	28593837	A	G	0.62	p<5e-8 in both	0.0342	0.0258042	1.285e-12	5.476e-15	All MDD
rs2585817	11	28580674	A	G	0.62	p<5e-8 in both	0.0338	0.0258042	2.043e-12	7.567e-15	All MDD
rs2590942	1	72419598	T	G	0.81	p<5e-8 in both	0.0351	0.0294035	2.823e-08	8.416e-13	All MDD
rs2590943	1	72408773	A	G	0.19	p<5e-8 in both	-0.035	-0.0293979	3.119e-08	1.005e-12	All MDD
rs2613494	1	72346974	A	G	0.36	p<5e-8 in both	-0.033	-0.0292949	8.208e-12	2.169e-19	All MDD
rs2613496	1	72289105	T	C	0.17	p<5e-8 in both	-0.0388	-0.0297996	2.391e-09	8.093e-13	All MDD
rs2613498	1	72287256	C	T	0.82	p<5e-8 in both	0.0388	0.0295976	2.439e-09	1.128e-12	All MDD
rs2613499	1	72285869	A	G	0.82	p<5e-8 in both	0.0388	0.0295976	2.431e-09	1.072e-12	All MDD
rs2613500	1	72354201	T	C	0.18	p<5e-8 in both	-0.0384	-0.0292023	2.891e-09	1.562e-12	All MDD
rs2613503	1	72374091	C	A	0.18	p<5e-8 in both	-0.0379	-0.0293979	4.588e-09	1.379e-12	All MDD
rs2613504	1	72370057	G	A	0.18	p<5e-8 in both	-0.0379	-0.0292949	4.45e-09	1.528e-12	All MDD
rs2613505	1	72369727	C	T	0.18	p<5e-8 in both	-0.0379	-0.0295009	4.402e-09	1.185e-12	All MDD
rs2613507	1	72368820	A	G	0.18	p<5e-8 in both	-0.0378	-0.0293979	5.112e-09	1.505e-12	All MDD
rs2613508	1	72367899	C	T	0.18	p<5e-8 in both	-0.0379	-0.0292949	4.269e-09	1.6e-12	All MDD
rs2743555	6	28273304	G	A	0.88	p<5e-8 in both	0.0549	0.0350968	5.94e-12	1.786e-13	All MDD
rs2746149	6	29467578	T	C	0.92	p<5e-8 in both	0.078	0.052896	2.978e-12	2.261e-09	All MDD
rs2746150	6	29474924	C	T	0.93	p<5e-8 in both	0.0792	0.0567961	1.586e-12	2.509e-10	All MDD
rs2747054	6	27815581	A	G	0.91	p<5e-8 in both	0.063	0.043902	3.876e-10	1.27e-16	All MDD
rs2797104	1	72425752	G	A	0.81	p<5e-8 in both	0.0351	0.0294035	2.739e-08	7.885e-13	All MDD
rs2797813	10	105032573	T	C	0.74	p<5e-8 in both	0.0312	0.0248975	1.08e-08	1.174e-11	All MDD
rs2799077	6	28266819	C	T	0.88	p<5e-8 in both	0.0545	0.0344014	8.357e-12	4.555e-13	All MDD
rs2799079	6	28267398	A	C	0.88	p<5e-8 in both	0.0552	0.0350003	4.567e-12	2.068e-13	All MDD
rs281264	15	47383372	G	A	0.34	p<5e-8 in both	0.0317	0.0183997	2.477e-10	2.679e-08	All MDD
rs281265	15	47383405	C	A	0.34	p<5e-8 in both	0.0317	0.0184979	2.412e-10	2.657e-08	All MDD
rs2815747	1	72355443	G	T	0.18	p<5e-8 in both	-0.0383	-0.0292949	3.256e-09	1.242e-12	All MDD
rs2815748	1	72350464	G	A	0.18	p<5e-8 in both	-0.0383	-0.0292023	3.015e-09	1.458e-12	All MDD
rs2815749	1	72349100	A	G	0.18	p<5e-8 in both	-0.0384	-0.0289964	2.775e-09	2.071e-12	All MDD
rs2815752	1	72346757	G	A	0.36	p<5e-8 in both	-0.0329	-0.0288008	8.705e-12	8.774e-19	All MDD
rs2815753	1	72346641	G	A	0.36	p<5e-8 in both	-0.0331	-0.0292949	7.053e-12	2.165e-19	All MDD
rs2815757	1	72298606	C	T	0.17	p<5e-8 in both	-0.0388	-0.0296039	2.374e-09	9.159e-13	All MDD
rs2815764	1	72288440	A	G	0.18	p<5e-8 in both	-0.0402	-0.0292949	1.023e-09	2.056e-12	All MDD
rs2815765	1	72286547	T	C	0.37	p<5e-8 in both	-0.0345	-0.0302015	1.769e-08	1.836e-18	All MDD
rs2815766	1	72424195	T	C	0.81	p<5e-8 in both	0.0351	0.0295005	2.726e-08	7.497e-13	All MDD
rs2815775	1	72387726	C	T	0.19	p<5e-8 in both	-0.0351	-0.0292949	2.787e-08	1.287e-12	All MDD
rs28360499	6	27977618	G	A	0.93	p<5e-8 in both	0.0762	0.0505981	2.177e-11	1.06e-17	All MDD
rs28360517	6	26602225	A	G	0.89	p<5e-8 in both	0.0502	0.0374981	1.108e-08	5.149e-13	All MDD
rs28360634	6	27365112	T	C	0.93	p<5e-8 in both	0.0742	0.0485997	7.527e-11	1.999e-16	All MDD
rs28362606	6	26365358	T	C	0.89	p<5e-8 in both	0.0523	0.0371994	1.294e-10	7.335e-13	All MDD
rs2839943	10	105022003	T	G	0.74	p<5e-8 in both	0.0307	0.0246048	2.357e-08	3.277e-11	All MDD
rs28418339	9	95491194	G	A	0.9	p<5e-8 in both	-0.0401	-0.0297996	3.555e-08	3.845e-08	All MDD
rs28427480	9	95502660	A	C	0.9	p<5e-8 in both	-0.0398	-0.0297996	3.403e-08	3.321e-08	All MDD
rs28458909	9	137362737	C	T	0.86	p<5e-8 in both	-0.0397	-0.0296966	9.361e-09	1.647e-09	All MDD
rs2847308	11	57730760	C	T	0.32	p<5e-8 in both	0.0316	0.0208021	7.508e-11	5.635e-10	All MDD
rs28474857	9	95484922	C	T	0.9	p<5e-8 in both	-0.0399	-0.0296966	3.991e-08	4.42e-08	All MDD
rs28528997	7	2034487	A	G	0.78	p<5e-8 in both	0.0304	0.0321961	1.392e-08	3.446e-16	All MDD
rs28548377	4	79282808	A	C	0.45	p<5e-8 in both	0.0268	0.0184979	8.974e-09	8.875e-09	All MDD
rs28551159	6	26376140	A	G	0.89	p<5e-8 in both	0.0522	0.0372958	1.391e-10	9.427e-13	All MDD
rs28576313	10	105021290	A	G	0.74	p<5e-8 in both	0.0306	0.0246048	2.536e-08	2.94e-11	All MDD
rs28585577	1	73201246	A	G	0.55	p<5e-8 in both	0.029	0.0267977	4.517e-10	1.313e-15	All MDD
rs28603144	14	41826604	C	T	0.5	p<5e-8 in both	0.0261	0.018596	3.025e-08	7.427e-09	All MDD
rs2860455	5	104466653	C	A	0.52	p<5e-8 in both	-0.0362	-0.025205	1.393e-14	1.594e-10	All MDD
rs2861139	5	165166549	T	C	0.45	p<5e-8 in both	-0.0272	-0.0211011	9.683e-09	7.152e-11	All MDD
rs28628885	18	53227356	A	G	0.54	p<5e-8 in both	-0.0314	-0.0247026	1.947e-11	1.031e-14	All MDD
rs2864034	10	104917583	C	A	0.8	p<5e-8 in both	0.0375	0.0288984	4.652e-11	2.811e-13	All MDD
rs28728306	7	1922178	C	A	0.81	p<5e-8 in both	0.0316	0.0327963	1.369e-08	3.149e-15	All MDD
rs28780988	9	137363960	C	A	0.86	p<5e-8 in both	-0.0398	-0.0297996	8.652e-09	1.651e-09	All MDD
rs28814423	22	41056297	G	A	0.7	p<5e-8 in both	-0.0362	-0.0216016	2.832e-12	1.027e-09	All MDD
rs2883826	11	28646124	G	A	0.63	p<5e-8 in both	0.0337	0.0254046	2e-12	2.32e-14	All MDD
rs2888389	3	44517664	G	A	0.56	p<5e-8 in both	0.0279	0.0178989	3.657e-09	4.886e-08	All MDD
rs2888390	3	44469913	G	A	0.57	p<5e-8 in both	0.0272	0.0183997	7.995e-09	2.235e-08	All MDD
rs2888410	3	44613984	A	C	0.58	p<5e-8 in both	0.0275	0.0204985	8.655e-09	2.882e-10	All MDD
rs2896539	5	104360729	A	C	0.65	p<5e-8 in both	-0.0358	-0.0302015	2.269e-13	1.39e-13	All MDD
rs2899695	15	63681169	A	G	0.79	p<5e-8 in both	-0.031	-0.0226956	8.512e-09	1.58e-08	All MDD
rs2902645	10	105003706	A	G	0.78	p<5e-8 in both	0.0387	0.0270995	9.784e-12	3.239e-12	All MDD
rs2919955	5	104436065	G	A	0.66	p<5e-8 in both	-0.0441	-0.0335981	6.385e-19	4.482e-16	All MDD
rs2919961	5	104459991	C	A	0.52	p<5e-8 in both	-0.0361	-0.0249999	1.527e-14	2.194e-10	All MDD
rs2919980	5	104383534	T	C	0.5	p<5e-8 in both	-0.0318	-0.0234017	8.409e-12	2.446e-09	All MDD
rs2926656	11	57697917	C	T	0.68	p<5e-8 in both	-0.0318	-0.0209989	5.825e-11	4.36e-10	All MDD
rs2932559	10	104880365	G	A	0.32	p<5e-8 in both	0.0287	0.0278	1.234e-08	1.643e-16	All MDD
rs2963222	5	104363027	A	G	0.65	p<5e-8 in both	-0.037	-0.0302015	3.598e-14	1.785e-13	All MDD
rs2963227	5	104370169	G	A	0.65	p<5e-8 in both	-0.0365	-0.0305004	7.268e-14	8.9e-14	All MDD
rs2968485	1	96404377	C	T	0.23	p<5e-8 in both	-0.0301	-0.0242005	1.068e-09	3.356e-09	All MDD
rs3013736	9	37009556	G	T	0.39	p<5e-8 in both	0.0296	0.018704	2.229e-10	7.119e-09	All MDD
rs30266	5	104636656	G	A	0.68	p<5e-8 in both	-0.0463	-0.0366951	5.316e-20	2.777e-18	All MDD
rs3047288	6	26376086	A	G	0.89	p<5e-8 in both	0.0521	0.0374981	1.536e-10	5.757e-13	All MDD
rs3095951	5	165189454	G	A	0.45	p<5e-8 in both	-0.0271	-0.0193969	1.067e-08	1.692e-09	All MDD
rs3095952	5	165196934	C	T	0.46	p<5e-8 in both	-0.0272	-0.0192032	9.856e-09	2.74e-09	All MDD
rs3095954	5	165167952	C	T	0.45	p<5e-8 in both	-0.0273	-0.0209989	7.969e-09	8.038e-11	All MDD
rs3095955	5	165168089	A	G	0.45	p<5e-8 in both	-0.0273	-0.0209989	7.98e-09	7.637e-11	All MDD
rs3101336	1	72285502	T	C	0.36	p<5e-8 in both	-0.0328	-0.0295009	1.024e-11	1.904e-19	All MDD
rs3101337	1	72285451	C	T	0.36	p<5e-8 in both	-0.0328	-0.0296039	1.041e-11	1.487e-19	All MDD
rs3101339	1	72282986	A	C	0.37	p<5e-8 in both	-0.0335	-0.0292023	1.764e-08	4.597e-19	All MDD
rs3116815	6	29180617	A	G	0.93	p<5e-8 in both	0.0828	0.0565032	1.86e-13	4.975e-22	All MDD
rs3116829	6	29195923	C	A	0.93	p<5e-8 in both	0.0799	0.0501987	7.176e-13	1.154e-08	All MDD
rs3116830	6	29199798	G	A	0.93	p<5e-8 in both	0.0838	0.0553969	1.002e-13	7.112e-10	All MDD
rs3117143	6	29063365	C	A	0.93	p<5e-8 in both	0.0826	0.0539956	2.159e-13	1.943e-09	All MDD
rs3117146	6	29039442	C	A	0.93	p<5e-8 in both	0.0824	0.0540999	2.417e-13	1.593e-09	All MDD
rs3117326	6	29272601	C	T	0.93	p<5e-8 in both	0.0836	0.0558036	1.117e-13	5.302e-10	All MDD
rs3117333	6	29251712	G	A	0.93	p<5e-8 in both	0.0797	0.0548006	8.241e-13	2.049e-21	All MDD
rs3117339	6	29243665	C	T	0.93	p<5e-8 in both	0.0835	0.0555009	1.198e-13	8.173e-10	All MDD
rs3117342	6	29238474	T	C	0.93	p<5e-8 in both	0.0793	0.0546965	1.068e-12	2.376e-21	All MDD
rs3117425	6	29292654	C	T	0.92	p<5e-8 in both	0.0784	0.0491996	1.691e-12	1.647e-08	All MDD
rs3117439	6	29298706	G	A	0.93	p<5e-8 in both	0.078	0.0487044	2.117e-12	2.992e-08	All MDD
rs3118357	6	28834372	G	A	0.93	p<5e-8 in both	0.0839	0.0546018	1.023e-13	1.201e-09	All MDD
rs3118359	6	28826127	G	T	0.93	p<5e-8 in both	0.0842	0.0553022	8.37e-14	8.969e-10	All MDD
rs3118361	6	28930510	C	T	0.93	p<5e-8 in both	0.0819	0.0551982	3.84e-13	1.007e-09	All MDD
rs3118364	6	28885101	G	A	0.93	p<5e-8 in both	0.082	0.0537019	3.328e-13	2.173e-09	All MDD
rs3118365	6	28872131	G	A	0.93	p<5e-8 in both	0.09	0.0522983	1.875e-10	3.396e-09	All MDD
rs3118366	6	28872122	T	C	0.93	p<5e-8 in both	0.0838	0.0544977	1.107e-13	1.369e-09	All MDD
rs3118367	6	28871752	T	C	0.93	p<5e-8 in both	0.0838	0.0544977	1.109e-13	1.286e-09	All MDD
rs3118370	6	28865324	T	G	0.93	p<5e-8 in both	0.0838	0.0544977	1.11e-13	1.355e-09	All MDD
rs3129112	6	29122234	G	A	0.93	p<5e-8 in both	0.0829	0.0544977	1.708e-13	1.21e-09	All MDD
rs3129120	6	29143998	T	C	0.93	p<5e-8 in both	0.079	0.0544977	1.271e-12	3.043e-21	All MDD
rs3129173	6	29191852	A	C	0.93	p<5e-8 in both	0.0827	0.0563992	1.92e-13	6.383e-22	All MDD
rs3129682	6	29315895	C	T	0.93	p<5e-8 in both	0.0824	0.0553969	2.314e-13	6.627e-10	All MDD
rs3129788	6	29089862	G	A	0.93	p<5e-8 in both	0.0833	0.0539956	1.305e-13	1.859e-09	All MDD
rs3129791	6	28986516	G	A	0.93	p<5e-8 in both	0.0816	0.0551035	4.432e-13	4.218e-21	All MDD
rs3129794	6	29006488	G	T	0.93	p<5e-8 in both	0.0825	0.0533038	2.282e-13	2.512e-09	All MDD
rs3129798	6	29030672	G	T	0.93	p<5e-8 in both	0.0824	0.0542041	2.417e-13	1.478e-09	All MDD
rs3129800	6	29045793	C	T	0.93	p<5e-8 in both	0.0824	0.0542988	2.292e-13	1.491e-09	All MDD
rs3129837	6	30338529	A	G	0.88	p<5e-8 in both	0.0453	0.0301023	3.503e-09	1.807e-10	All MDD
rs3130715	6	29141420	G	A	0.93	p<5e-8 in both	0.09	0.0555955	2.067e-10	2.766e-21	All MDD
rs3130725	6	29150970	T	G	0.93	p<5e-8 in both	0.0791	0.054403	1.212e-12	3.164e-21	All MDD
rs3130746	6	29185378	A	G	0.93	p<5e-8 in both	0.0828	0.0565032	1.879e-13	4.881e-22	All MDD
rs3130747	6	29047449	A	G	0.93	p<5e-8 in both	0.0824	0.0544977	2.292e-13	1.306e-09	All MDD
rs3130773	6	29128131	G	A	0.93	p<5e-8 in both	0.0831	0.0562007	1.572e-13	8.123e-22	All MDD
rs3130808	6	29222195	G	A	0.93	p<5e-8 in both	0.0799	0.0546965	7.228e-13	2.2e-21	All MDD
rs3130828	6	29214120	C	A	0.93	p<5e-8 in both	0.0799	0.0548006	7.228e-13	1.86e-21	All MDD
rs3130834	6	29280372	T	C	0.93	p<5e-8 in both	0.0832	0.0546965	1.467e-13	1.023e-09	All MDD
rs3130837	6	28980315	G	T	0.93	p<5e-8 in both	0.0822	0.0526019	3.011e-13	4.857e-09	All MDD
rs3130838	6	28898751	T	C	0.93	p<5e-8 in both	0.0821	0.0542988	3.165e-13	1.359e-09	All MDD
rs3130844	6	28948817	G	A	0.93	p<5e-8 in both	0.0826	0.0551035	2.386e-13	9.026e-10	All MDD
rs3130845	6	28955590	A	G	0.93	p<5e-8 in both	0.0822	0.0542988	2.94e-13	1.563e-09	All MDD
rs3130846	6	28958460	C	T	0.93	p<5e-8 in both	0.0827	0.0551982	2.301e-13	8.552e-10	All MDD
rs3130847	6	28959765	A	G	0.93	p<5e-8 in both	0.0827	0.0549994	2.201e-13	9.643e-10	All MDD
rs3130885	6	28971506	T	C	0.93	p<5e-8 in both	0.0827	0.0539956	2.035e-13	1.738e-09	All MDD
rs3130887	6	28976309	G	T		p<5e-8 in both	0.0814	0.0537967	4.79e-13	1.908e-09	All MDD
rs3130890	6	28989362	C	T	0.93	p<5e-8 in both	0.0827	0.0522983	2.263e-13	3.925e-09	All MDD
rs3130892	6	28937746	G	A	0.93	p<5e-8 in both	0.0828	0.0551982	2.061e-13	8.242e-10	All MDD
rs3130893	6	29012930	A	G	0.93	p<5e-8 in both	0.0823	0.052896	2.538e-13	3.428e-09	All MDD
rs3130895	6	28938014	G	A	0.93	p<5e-8 in both	0.0828	0.0553022	2.077e-13	7.728e-10	All MDD
rs3130896	6	29016110	A	G	0.93	p<5e-8 in both	0.0825	0.0539009	2.215e-13	1.743e-09	All MDD
rs3131068	6	28938155	C	A	0.93	p<5e-8 in both	0.0828	0.0551035	2.07e-13	9.109e-10	All MDD
rs3131072	6	28952119	G	A	0.93	p<5e-8 in both	0.0825	0.0549994	2.573e-13	8.766e-10	All MDD
rs3131073	6	28953195	G	A	0.93	p<5e-8 in both	0.0828	0.0539009	2.152e-13	1.588e-09	All MDD
rs3131076	6	28962480	G	A	0.93	p<5e-8 in both	0.0826	0.0548953	2.429e-13	1.054e-09	All MDD
rs3131079	6	28990622	T	G	0.93	p<5e-8 in both	0.0828	0.0531995	2.023e-13	3.113e-09	All MDD
rs3131081	6	29014495	C	T	0.93	p<5e-8 in both	0.0824	0.0537967	2.33e-13	1.883e-09	All MDD
rs3131085	6	29076924	G	A	0.93	p<5e-8 in both	0.0834	0.0542988	1.271e-13	1.684e-09	All MDD
rs3131093	6	28869660	C	T	0.93	p<5e-8 in both	0.0838	0.0544977	1.11e-13	1.354e-09	All MDD
rs3131095	6	28883795	T	C	0.93	p<5e-8 in both	0.082	0.054403	3.395e-13	1.446e-09	All MDD
rs3131096	6	28884674	T	C	0.93	p<5e-8 in both	0.082	0.0542988	3.326e-13	1.523e-09	All MDD
rs3131097	6	28885420	A	G	0.93	p<5e-8 in both	0.082	0.0542988	3.371e-13	1.534e-09	All MDD
rs3131101	6	28918086	A	G	0.93	p<5e-8 in both	0.0823	0.0548953	2.778e-13	1.047e-09	All MDD
rs3131335	6	28846669	T	C	0.93	p<5e-8 in both	0.0836	0.0544977	1.248e-13	1.336e-09	All MDD
rs3131336	6	28863834	C	T	0.93	p<5e-8 in both	0.0838	0.0546018	1.096e-13	1.271e-09	All MDD
rs3131340	6	28812101	T	G	0.93	p<5e-8 in both	0.092	0.0546018	9.218e-11	1.084e-09	All MDD
rs3131341	6	28810946	C	T	0.93	p<5e-8 in both	0.084	0.0549994	9.572e-14	1.07e-09	All MDD
rs3131343	6	28807787	G	A	0.93	p<5e-8 in both	0.084	0.0549994	9.753e-14	8.377e-10	All MDD
rs3132373	6	28805578	G	T	0.93	p<5e-8 in both	0.0841	0.0548006	9.192e-14	9.898e-10	All MDD
rs3132376	6	28833391	G	A	0.93	p<5e-8 in both	0.0838	0.0546018	1.111e-13	1.22e-09	All MDD
rs3132378	6	28918088	A	G	0.93	p<5e-8 in both	0.0822	0.0548953	3.011e-13	1.025e-09	All MDD
rs3132382	6	28915519	G	A	0.93	p<5e-8 in both	0.0822	0.0546965	3.055e-13	1.136e-09	All MDD
rs3132384	6	28856222	C	A	0.93	p<5e-8 in both	0.0836	0.0542041	1.248e-13	1.619e-09	All MDD
rs3132385	6	28857197	C	T	0.93	p<5e-8 in both	0.0836	0.0546965	1.299e-13	1.169e-09	All MDD
rs3132388	6	28860102	C	T	0.93	p<5e-8 in both	0.0847	0.052099	6.124e-14	6.635e-09	All MDD
rs3132389	6	28863244	T	G	0.93	p<5e-8 in both	0.0838	0.0548006	1.155e-13	1.1e-09	All MDD
rs3132390	6	28865011	A	G	0.92	p<5e-8 in both	0.0808	0.0560967	4.025e-13	7.434e-11	All MDD
rs3132391	6	28870028	G	A	0.93	p<5e-8 in both	0.0838	0.0544977	1.11e-13	1.295e-09	All MDD
rs3132392	6	28870852	T	C	0.93	p<5e-8 in both	0.0841	0.0544977	9.172e-14	1.334e-09	All MDD
rs3132393	6	28841821	T	C	0.93	p<5e-8 in both	0.0836	0.0544977	1.248e-13	1.289e-09	All MDD
rs3132394	6	28841261	T	G	0.93	p<5e-8 in both	0.0836	0.054403	1.242e-13	1.446e-09	All MDD
rs3132395	6	28841215	A	G	0.93	p<5e-8 in both	0.0836	0.054403	1.248e-13	1.446e-09	All MDD
rs3132396	6	28814533	T	C	0.93	p<5e-8 in both	0.0839	0.0546965	1.079e-13	1.162e-09	All MDD
rs3132397	6	28814383	G	A	0.93	p<5e-8 in both	0.0839	0.0546965	1.067e-13	1.146e-09	All MDD
rs3135293	6	28909470	T	C	0.93	p<5e-8 in both	0.0838	0.0553022	7.036e-13	1.056e-09	All MDD
rs3135294	6	28820992	G	A	0.93	p<5e-8 in both	0.0839	0.0542041	1.044e-13	1.655e-09	All MDD
rs3135295	6	28826138	T	C	0.93	p<5e-8 in both	0.0843	0.0549994	8.046e-14	9.789e-10	All MDD
rs3135297	6	28836911	G	A	0.93	p<5e-8 in both	0.0836	0.0544977	1.247e-13	1.362e-09	All MDD
rs3135304	6	28871626	G	A	0.93	p<5e-8 in both	0.084	0.0544977	9.6e-14	1.359e-09	All MDD
rs3135305	6	28871932	A	G	0.93	p<5e-8 in both	0.0838	0.0546965	1.108e-13	1.123e-09	All MDD
rs3135306	6	28872021	G	A	0.93	p<5e-8 in both	0.0839	0.0542988	1.021e-13	1.524e-09	All MDD
rs3135307	6	28879607	C	T	0.93	p<5e-8 in both	0.0837	0.0544977	1.188e-13	1.299e-09	All MDD
rs3135308	6	28884379	C	T	0.93	p<5e-8 in both	0.0828	0.0546965	2.099e-13	1.245e-09	All MDD
rs3135309	6	28888028	A	C	0.93	p<5e-8 in both	0.0824	0.0546018	2.298e-13	1.177e-09	All MDD
rs3135310	6	28888912	A	G	0.93	p<5e-8 in both	0.0817	0.0542041	4.169e-13	1.571e-09	All MDD
rs3135311	6	28888963	A	C	0.93	p<5e-8 in both	0.0817	0.0542988	4.169e-13	1.535e-09	All MDD
rs3135316	6	28897072	A	G	0.93	p<5e-8 in both	0.0815	0.0531995	4.651e-13	2.774e-09	All MDD
rs3135317	6	29021520	A	G	0.93	p<5e-8 in both	0.0823	0.054403	2.596e-13	1.284e-09	All MDD
rs3206817	17	67896718	A	G	0.78	p<5e-8 in both	-0.0435	-0.0232993	8.527e-15	2.445e-09	All MDD
rs323509	5	104746478	A	C	0.31	p<5e-8 in both	0.0436	0.0335992	1.013e-17	1.713e-15	All MDD
rs325481	5	104665051	G	A	0.4	p<5e-8 in both	0.0424	0.0326027	1.295e-18	3.905e-16	All MDD
rs325485	5	104659667	A	G	0.37	p<5e-8 in both	0.0438	0.0329027	1.994e-19	3.946e-16	All MDD
rs325500	5	104670966	A	G	0.4	p<5e-8 in both	0.0428	0.0326027	6.503e-19	3.579e-16	All MDD
rs325502	5	104672432	G	A	0.41	p<5e-8 in both	0.0399	0.0304031	7.824e-17	2.501e-14	All MDD
rs325521	5	104707455	C	T	0.42	p<5e-8 in both	0.0396	0.0288012	1.428e-16	3.884e-13	All MDD
rs325523	5	104709685	C	A	0.42	p<5e-8 in both	0.0396	0.0285972	1.181e-16	5.364e-13	All MDD
rs33817	5	104642625	G	A	0.58	p<5e-8 in both	-0.0356	-0.0289037	6.936e-14	3.364e-13	All MDD
rs33932084	6	28301047	A	G	0.93	p<5e-8 in both	0.0794	0.0526019	2.397e-12	3.291e-19	All MDD
rs34020954	1	72276704	C	T	0.82	p<5e-8 in both	0.037	0.0277027	7.114e-09	2.056e-11	All MDD
rs34038546	6	27639881	C	A	0.93	p<5e-8 in both	0.0775	0.0503984	9.468e-12	5.141e-18	All MDD
rs34040190	7	1880720	G	A	0.81	p<5e-8 in both	0.0314	0.0320024	1.856e-08	1.288e-14	All MDD
rs34064842	6	27720846	G	T	0.93	p<5e-8 in both	0.0782	0.0503033	5.874e-12	5.683e-18	All MDD
rs34104395	6	26478024	C	T	0.92	p<5e-8 in both	0.0641	0.0406044	2.155e-10	3.449e-13	All MDD
rs34105070	6	27593026	C	T	0.93	p<5e-8 in both	0.0784	0.050503	5.316e-12	3.865e-18	All MDD
rs34107459	6	26328125	T	C	0.93	p<5e-8 in both	0.063	0.0421012	1.634e-08	3.06e-12	All MDD
rs34150729	6	27420975	T	C	0.93	p<5e-8 in both	0.0743	0.0487044	7.327e-11	2.423e-16	All MDD
rs34158769	6	26336344	G	A	0.93	p<5e-8 in both	0.0618	0.041401	2.643e-08	5.001e-12	All MDD
rs34166054	6	28098023	T	C	0.93	p<5e-8 in both	0.0795	0.0511968	2.796e-12	4.332e-18	All MDD
rs34194357	6	27850757	A	G	0.93	p<5e-8 in both	0.0768	0.0497992	1.306e-11	1.047e-17	All MDD
rs34207047	4	79278169	C	A	0.48	p<5e-8 in both	0.0285	0.0204005	1.046e-09	1.862e-10	All MDD
rs34218844	6	28322870	T	C	0.93	p<5e-8 in both	0.0789	0.0528012	3.248e-12	3.786e-19	All MDD
rs34229567	6	26588293	C	T	0.89	p<5e-8 in both	0.0498	0.0377003	1.243e-08	4.216e-13	All MDD
rs34243448	6	28225324	C	A	0.93	p<5e-8 in both	0.0756	0.0518996	2.798e-11	1.687e-18	All MDD
rs34246779	6	26548984	G	A	0.92	p<5e-8 in both	0.0664	0.0411036	5.553e-11	2.162e-13	All MDD
rs34274959	1	72220609	A	G	0.8	p<5e-8 in both	0.0345	0.0239021	3.896e-08	6.156e-09	All MDD
rs34289700	1	72194365	A	C	0.81	p<5e-8 in both	0.0346	0.0240973	3.474e-08	3.872e-09	All MDD
rs34303669	10	104909270	T	C	0.75	p<5e-8 in both	0.0318	0.0291024	3.633e-09	2.216e-15	All MDD
rs34361149	1	72284787	G	A	0.82	p<5e-8 in both	0.0386	0.0298015	2.883e-09	8.915e-13	All MDD
rs34371502	6	28113980	T	C	0.93	p<5e-8 in both	0.0795	0.0513963	2.736e-12	3.357e-18	All MDD
rs34376163	1	72273016	T	C	0.82	p<5e-8 in both	0.0368	0.0277027	8.364e-09	1.892e-11	All MDD
rs34396849	6	28283178	A	C	0.93	p<5e-8 in both	0.0783	0.0524976	5.949e-12	4.044e-19	All MDD
rs34409918	6	27717569	A	G	0.93	p<5e-8 in both	0.0778	0.0501987	7.636e-12	6.09e-18	All MDD
rs34427167	3	49572790	C	T	0.66	p<5e-8 in both	0.0299	0.018596	9.872e-10	4.858e-08	All MDD
rs34432857	6	27718046	G	A	0.93	p<5e-8 in both	0.0778	0.0501987	7.598e-12	6.069e-18	All MDD
rs34488670	15	47392739	T	C	0.8	p<5e-8 in both	-0.0333	-0.0236986	6.223e-09	7.767e-10	All MDD
rs34543938	6	27656861	A	G	0.93	p<5e-8 in both	0.0774	0.0503033	1.011e-11	5.26e-18	All MDD
rs34546986	6	28394532	G	A	0.93	p<5e-8 in both	0.0817	0.0555009	5.52e-13	4.552e-21	All MDD
rs34547319	1	73389812	T	G	0.43	p<5e-8 in both	0.0347	0.0232965	4.683e-13	4.05e-13	All MDD
rs34550936	6	26361757	A	G	0.89	p<5e-8 in both	0.0523	0.0371994	1.276e-10	6.747e-13	All MDD
rs34573979	6	27512747	C	T	0.93	p<5e-8 in both	0.0754	0.0493995	3.273e-11	3.024e-17	All MDD
rs34579341	1	72280279	A	G	0.82	p<5e-8 in both	0.0367	0.0280042	8.601e-09	1.212e-11	All MDD
rs34588114	6	28112850	C	A	0.93	p<5e-8 in both	0.0795	0.0513013	2.736e-12	3.766e-18	All MDD
rs34605993	6	26454135	C	T	0.92	p<5e-8 in both	0.0621	0.0406044	9.63e-10	4.054e-13	All MDD
rs34613987	6	27465250	C	T	0.92	p<5e-8 in both	0.0703	0.0443039	3.079e-10	1.273e-14	All MDD
rs34661125	6	28314117	G	A	0.93	p<5e-8 in both	0.079	0.0524976	2.94e-12	3.054e-19	All MDD
rs34662244	6	28106103	G	A	0.93	p<5e-8 in both	0.0795	0.0501987	2.736e-12	1.349e-17	All MDD
rs34676049	6	28485841	T	G	0.93	p<5e-8 in both	0.0819	0.0499038	4.896e-13	3.283e-08	All MDD
rs34691223	6	28290431	C	A	0.93	p<5e-8 in both	0.0782	0.0524976	4.896e-12	3.642e-19	All MDD
rs34706883	6	27837477	A	C	0.93	p<5e-8 in both	0.0763	0.049999	1.763e-11	7.724e-18	All MDD
rs34712084	6	28076050	A	G	0.9	p<5e-8 in both	0.0583	0.0352996	1.372e-12	8.677e-13	All MDD
rs34718920	6	27816163	C	T	0.93	p<5e-8 in both	0.0762	0.0499038	2.021e-11	9.865e-18	All MDD
rs34723450	1	72258726	A	C	0.82	p<5e-8 in both	0.0372	0.0277027	5.725e-09	2.399e-11	All MDD
rs34724414	6	28651576	A	G	0.93	p<5e-8 in both	0.0815	0.0548953	5.942e-13	1.318e-20	All MDD
rs34762726	3	49651777	G	A	0.67	p<5e-8 in both	0.0296	0.0189984	2.491e-09	3.951e-08	All MDD
rs34765154	6	28162672	G	A	0.93	p<5e-8 in both	0.079	0.0511968	3.741e-12	4.744e-18	All MDD
rs34781270	6	26592809	A	G	0.92	p<5e-8 in both	0.0668	0.0416025	5.195e-11	1.243e-13	All MDD
rs34788973	6	27911422	C	A	0.93	p<5e-8 in both	0.0771	0.0497992	9.886e-12	2.553e-17	All MDD
rs34794623	15	47388604	C	A	0.8	p<5e-8 in both	-0.0331	-0.0234017	7.744e-09	1.065e-09	All MDD
rs34809719	7	1989333	G	T	0.78	p<5e-8 in both	0.0298	0.0320024	2.215e-08	7.973e-16	All MDD
rs34816374	6	26981893	A	G	0.93	p<5e-8 in both	0.0747	0.0458048	2.151e-11	5.693e-15	All MDD
rs34817112	6	27208849	G	A	0.91	p<5e-8 in both	0.052	0.0372958	7.788e-09	7.114e-13	All MDD
rs34832585	6	28183100	C	T	0.93	p<5e-8 in both	0.0788	0.0511968	4.298e-12	4.647e-18	All MDD
rs34840702	1	72197276	C	T	0.81	p<5e-8 in both	0.035	0.0239997	2.377e-08	4.28e-09	All MDD
rs34864796	6	27492144	G	A	0.92	p<5e-8 in both	0.0692	0.0465973	5.553e-10	7.097e-17	All MDD
rs34864993	6	27003116	C	A	0.9	p<5e-8 in both	0.0575	0.0366019	9.198e-12	5.911e-13	All MDD
rs34871267	6	28396455	G	A	0.93	p<5e-8 in both	0.0817	0.0555009	5.52e-13	4.852e-21	All MDD
rs34872586	17	67867350	T	C	0.78	p<5e-8 in both	-0.0514	-0.0226035	6.35e-14	6.435e-09	All MDD
rs34878490	6	26370344	C	T	0.89	p<5e-8 in both	0.0524	0.0371994	1.151e-10	6.9e-13	All MDD
rs34878803	6	28282402	T	C	0.93	p<5e-8 in both	0.078	0.0524027	5.457e-12	4.103e-19	All MDD
rs34940719	1	72228103	G	A	0.81	p<5e-8 in both	0.0345	0.0239021	3.742e-08	5.551e-09	All MDD
rs34950484	6	28310911	G	A	0.93	p<5e-8 in both	0.0789	0.0526019	3.134e-12	2.879e-19	All MDD
rs34953377	6	27413881	T	C	0.93	p<5e-8 in both	0.0748	0.047599	5.027e-11	6.834e-16	All MDD
rs349586	5	104343004	G	A	0.64	p<5e-8 in both	-0.0286	-0.028204	1.982e-08	5.057e-12	All MDD
rs349588	5	104336166	A	G	0.64	p<5e-8 in both	-0.0284	-0.028595	2.588e-08	2.433e-12	All MDD
rs34961555	6	26199675	C	T	0.93	p<5e-8 in both	0.0631	0.0435957	2.131e-08	8.062e-13	All MDD
rs34965299	6	27554077	A	G	0.93	p<5e-8 in both	0.0782	0.0501987	5.683e-12	6.268e-18	All MDD
rs35001169	6	28219854	T	G	0.93	p<5e-8 in both	0.0742	0.0518047	5.894e-11	2.034e-18	All MDD
rs35016036	6	28347103	C	T	0.93	p<5e-8 in both	0.0803	0.0537019	1.377e-12	1.051e-19	All MDD
rs35017208	6	28377505	C	T	0.93	p<5e-8 in both	0.0819	0.0556996	4.935e-13	3.273e-21	All MDD
rs35030260	6	28337731	G	A	0.93	p<5e-8 in both	0.08	0.0524976	1.71e-12	5.661e-19	All MDD
rs35044849	6	28699892	A	G	0.93	p<5e-8 in both	0.0822	0.0551035	3.758e-13	9.613e-21	All MDD
rs35072899	6	28313764	C	T	0.93	p<5e-8 in both	0.079	0.052004	3.221e-12	1.531e-18	All MDD
rs35076545	6	26603696	C	A	0.92	p<5e-8 in both	0.0667	0.041497	5.438e-11	1.471e-13	All MDD
rs35098436	6	28166443	T	C	0.93	p<5e-8 in both	0.079	0.0511968	3.741e-12	4.659e-18	All MDD
rs35120058	6	27390387	A	G	0.93	p<5e-8 in both	0.0743	0.0473987	6.799e-11	8.739e-16	All MDD
rs35162296	6	26318034	C	T	0.93	p<5e-8 in both	0.0608	0.0404027	4.161e-08	1.064e-11	All MDD
rs35166058	1	72237123	G	A	0.81	p<5e-8 in both	0.0345	0.0238044	3.781e-08	5.909e-09	All MDD
rs35169793	3	49385841	A	G	0.66	p<5e-8 in both	0.0304	0.0188021	5.001e-10	3.563e-08	All MDD
rs35172582	5	165050167	A	G	0.49	p<5e-8 in both	-0.0291	-0.0212032	6.643e-10	2.705e-11	All MDD
rs35173303	6	26967600	C	T	0.93	p<5e-8 in both	0.0784	0.0456997	3.199e-08	9.679e-15	All MDD
rs35175834	15	47388618	G	A	0.8	p<5e-8 in both	-0.0332	-0.0235041	6.645e-09	1.032e-09	All MDD
rs35195355	18	53474575	C	A	0.59	p<5e-8 in both	-0.0291	-0.0186019	5.767e-10	6.596e-09	All MDD
rs35212793	6	27030914	T	C	0.9	p<5e-8 in both	0.0576	0.0366019	8.427e-12	5.33e-13	All MDD
rs35218722	3	49238372	A	G	0.36	p<5e-8 in both	0.0286	0.0222995	2.394e-08	7.254e-12	All MDD
rs35243068	6	28705657	G	A	0.93	p<5e-8 in both	0.0822	0.052896	3.562e-13	3.945e-09	All MDD
rs35277236	6	26562041	G	T	0.92	p<5e-8 in both	0.0658	0.0412955	9.645e-11	1.549e-13	All MDD
rs35299873	3	44599677	G	A	0.69	p<5e-8 in both	-0.0294	-0.0232993	2.388e-09	8.508e-12	All MDD
rs35304979	6	26356119	C	A	0.89	p<5e-8 in both	0.0522	0.0374981	1.402e-10	4.859e-13	All MDD
rs35307327	6	26370246	C	T	0.89	p<5e-8 in both	0.0524	0.0372958	1.143e-10	6.562e-13	All MDD
rs35313049	5	104471231	T	C	0.52	p<5e-8 in both	-0.0362	-0.0239034	1.306e-14	2.196e-08	All MDD
rs35345226	6	28123802	A	G	0.93	p<5e-8 in both	0.079	0.0513013	3.65e-12	3.781e-18	All MDD
rs35353359	6	28356601	C	T	0.93	p<5e-8 in both	0.0818	0.0546965	5.089e-13	1.885e-20	All MDD
rs35400317	6	26593047	C	T	0.93	p<5e-8 in both	0.0737	0.0479041	1.023e-10	1.047e-15	All MDD
rs35433030	6	26529662	G	A	0.92	p<5e-8 in both	0.0664	0.040902	5.479e-11	2.488e-13	All MDD
rs35473814	15	47388465	G	A	0.8	p<5e-8 in both	-0.0331	-0.0234017	7.778e-09	1.078e-09	All MDD
rs35483896	1	72229748	G	T	0.81	p<5e-8 in both	0.0345	0.0239997	3.863e-08	4.495e-09	All MDD
rs35509548	18	54805177	A	G	0.78	p<5e-8 in both	0.029	0.0271968	1.499e-08	3.371e-13	All MDD
rs35526527	6	27074508	C	A	0.91	p<5e-8 in both	0.0615	0.0385955	8.759e-13	1.303e-13	All MDD
rs35534970	15	47383388	G	A	0.8	p<5e-8 in both	-0.0331	-0.023197	7.385e-09	1.418e-09	All MDD
rs35555795	6	26509154	C	T	0.92	p<5e-8 in both	0.0663	0.0407964	5.706e-11	3.052e-13	All MDD
rs35565446	6	27177562	C	T	0.93	p<5e-8 in both	0.0765	0.0477992	2.174e-11	9.87e-16	All MDD
rs35612722	4	139988277	G	A	0.64	p<5e-8 in both	0.0293	0.0180953	1.491e-09	3.247e-08	All MDD
rs35627490	6	26461876	C	T	0.92	p<5e-8 in both	0.0624	0.0399993	9.11e-10	9.213e-13	All MDD
rs35656932	6	28223510	G	T	0.93	p<5e-8 in both	0.0756	0.0518996	2.798e-11	1.448e-18	All MDD
rs35680819	6	26455586	T	C	0.92	p<5e-8 in both	0.0612	0.0397975	7.981e-10	1.23e-12	All MDD
rs35715914	6	27624224	C	T	0.93	p<5e-8 in both	0.0768	0.052004	1.786e-11	2.568e-18	All MDD
rs35741362	6	27039908	T	C	0.9	p<5e-8 in both	0.0588	0.0387975	4.242e-12	2.525e-14	All MDD
rs35744819	6	28350554	G	T	0.93	p<5e-8 in both	0.0801	0.0537019	1.661e-12	1.103e-19	All MDD
rs35749575	6	28147040	G	T	0.93	p<5e-8 in both	0.079	0.0513013	3.743e-12	4.079e-18	All MDD
rs35781323	6	28177054	T	C	0.93	p<5e-8 in both	0.0788	0.0511968	3.988e-12	4.443e-18	All MDD
rs35808061	11	57779528	T	C	0.68	p<5e-8 in both	-0.0316	-0.0208968	6.861e-11	4.97e-10	All MDD
rs35819751	6	27842791	A	G	0.93	p<5e-8 in both	0.0763	0.0499038	1.762e-11	9.33e-18	All MDD
rs35841922	5	104736717	T	C	0.84	p<5e-8 in both	-0.037	-0.0312018	1.624e-08	4.702e-09	All MDD
rs35848276	6	27553317	C	T	0.93	p<5e-8 in both	0.0769	0.0511018	1.6e-11	4.568e-18	All MDD
rs35869525	6	26978908	C	T	0.93	p<5e-8 in both	0.0747	0.0456997	2.112e-11	6.928e-15	All MDD
rs35909544	6	27195677	G	A	0.91	p<5e-8 in both	0.0509	0.038201	1.713e-08	2.501e-13	All MDD
rs35934643	6	26354866	G	A	0.89	p<5e-8 in both	0.0522	0.0374981	1.355e-10	4.487e-13	All MDD
rs35942569	6	26338903	A	G	0.93	p<5e-8 in both	0.0628	0.0404987	1.4e-08	1.286e-11	All MDD
rs35949109	6	28058148	T	C	0.91	p<5e-8 in both	0.0569	0.0366019	3.234e-09	2.53e-12	All MDD
rs35949602	5	104400921	C	T	0.66	p<5e-8 in both	-0.0454	-0.0340016	7.335e-20	1.654e-16	All MDD
rs36022097	6	27027389	G	A	0.9	p<5e-8 in both	0.0576	0.0364959	8.564e-12	5.672e-13	All MDD
rs36033628	6	26455846	T	G	0.92	p<5e-8 in both	0.0626	0.0407964	7.054e-10	3.317e-13	All MDD
rs36092177	6	28390030	C	T	0.93	p<5e-8 in both	0.0819	0.0558036	4.909e-13	2.862e-21	All MDD
rs36101351	6	27975591	C	T	0.93	p<5e-8 in both	0.0762	0.0509022	2.177e-11	7.453e-18	All MDD
rs36162392	6	26568907	T	C	0.92	p<5e-8 in both	0.0653	0.0411995	1.206e-10	1.832e-13	All MDD
rs370155	6	27814253	T	G	0.91	p<5e-8 in both	0.0627	0.0439977	4.65e-10	9.582e-17	All MDD
rs3734542	6	26468098	G	A	0.92	p<5e-8 in both	0.0641	0.0407004	2.127e-10	3.132e-13	All MDD
rs3739440	9	37031077	C	T	0.89	p<5e-8 in both	-0.0375	-0.0300984	6.903e-10	9.082e-10	All MDD
rs374593247	6	26831017	G	T	0.92	p<5e-8 in both	0.0732	0.0385955	1.911e-14	1.027e-09	All MDD
rs3749971	6	29374998	G	A	0.93	p<5e-8 in both	0.0778	0.0524027	1.907e-12	2.259e-09	All MDD
rs3757138	6	26375875	A	G	0.89	p<5e-8 in both	0.0522	0.0374018	1.402e-10	6.209e-13	All MDD
rs3757323	6	151880872	T	C	0.32	p<5e-8 in both	0.0368	0.0225049	7.245e-10	1.512e-10	All MDD
rs3758175	9	37012266	A	G	0.36	p<5e-8 in both	0.0326	0.020998	3.022e-12	1.476e-10	All MDD
rs3758176	9	37012313	G	A	0.39	p<5e-8 in both	0.0298	0.018596	1.72e-10	1.095e-08	All MDD
rs3774364	3	52829589	G	A	0.59	p<5e-8 in both	0.0268	0.0183015	1.773e-08	1.797e-08	All MDD
rs3780169	9	36979398	C	T	0.67	p<5e-8 in both	-0.027	-0.0204987	1.178e-08	5.24e-10	All MDD
rs3781885	11	57803208	C	T	0.69	p<5e-8 in both	-0.0308	-0.0212032	2.803e-10	4.893e-10	All MDD
rs3794923	18	53201148	C	T	0.61	p<5e-8 in both	-0.0303	-0.0259026	1.257e-10	1.96e-15	All MDD
rs3802420	9	37293630	T	C	0.86	p<5e-8 in both	-0.0425	-0.0318003	1.045e-14	3.754e-14	All MDD
rs3811699	3	49358927	T	C	0.66	p<5e-8 in both	0.0303	0.0188021	6.233e-10	3.946e-08	All MDD
rs3818003	22	41213686	C	T	0.7	p<5e-8 in both	-0.0351	-0.0211011	1.158e-11	1.486e-09	All MDD
rs3824344	9	37000690	C	T		p<5e-8 in both	-0.0312	-0.0249999	2.773e-11	2.973e-10	All MDD
rs385816	6	29512447	G	A	0.91	p<5e-8 in both	0.0762	0.0569	4.136e-12	1.233e-11	All MDD
rs3863060	3	44634857	G	T	0.69	p<5e-8 in both	-0.0294	-0.0234017	2.429e-09	7.734e-12	All MDD
rs389419	6	29553668	C	T	0.93	p<5e-8 in both	0.0767	0.0542988	7.273e-12	1.407e-09	All MDD
rs3896224	10	104708095	A	G	0.55	p<5e-8 in both	0.029	0.0259991	8.82e-10	1.678e-15	All MDD
rs3906955	3	44628688	T	C	0.69	p<5e-8 in both	-0.0294	-0.0231049	2.336e-09	9.998e-12	All MDD
rs3935210	3	44419588	G	A	0.34	p<5e-8 in both	0.0292	0.0222017	2.476e-09	8.877e-11	All MDD
rs3935211	3	44419511	G	A	0.34	p<5e-8 in both	0.0292	0.0219963	2.446e-09	1.344e-10	All MDD
rs3935212	3	44419462	G	A	0.58	p<5e-8 in both	0.0269	0.0198026	1.192e-08	2.358e-09	All MDD
rs3935969	17	67885843	A	G	0.78	p<5e-8 in both	-0.0435	-0.0231049	8.032e-15	3.168e-09	All MDD
rs3960	3	44530953	T	C	0.67	p<5e-8 in both	-0.0291	-0.0229002	2.841e-09	1.942e-11	All MDD
rs3964487	1	73408072	A	G	0.43	p<5e-8 in both	0.0348	0.0227004	4.081e-13	2.166e-12	All MDD
rs401763	6	27814750	T	C	0.91	p<5e-8 in both	0.0628	0.0448013	5.834e-10	2.204e-16	All MDD
rs404240	6	29556180	A	G	0.93	p<5e-8 in both	0.0768	0.0542988	6.563e-12	1.364e-09	All MDD
rs40465	5	104646025	T	G		p<5e-8 in both	-0.0462	-0.0370998	4.542e-20	9.863e-19	All MDD
rs4077277	5	165054873	C	T	0.49	p<5e-8 in both	-0.0291	-0.0283995	6.809e-10	1.984e-13	All MDD
rs408623	6	29551777	G	T	0.93	p<5e-8 in both	0.0766	0.0558982	7.841e-12	4.898e-22	All MDD
rs410915	5	104698439	C	T	0.41	p<5e-8 in both	0.0397	0.0294035	1.005e-16	1.413e-13	All MDD
rs4113049	1	73444281	A	G	0.55	p<5e-8 in both	0.028	0.0239997	8.644e-09	8.83e-14	All MDD
rs4113050	1	73444372	T	C	0.55	p<5e-8 in both	0.0279	0.0239021	9.944e-09	9.86e-14	All MDD
rs41269265	6	27457570	T	C	0.93	p<5e-8 in both	0.0746	0.0473987	5.465e-11	9.454e-16	All MDD
rs4129350	1	73228917	T	C	0.55	p<5e-8 in both	0.0292	0.0246048	4.049e-10	1.422e-14	All MDD
rs4129439	18	53062713	T	C	0.59	p<5e-8 in both	-0.0282	-0.0221025	1.155e-08	9.964e-12	All MDD
rs413670	6	29558785	G	A	0.93	p<5e-8 in both	0.0768	0.0546018	6.994e-12	1.131e-09	All MDD
rs416223	5	104655775	C	A	0.4	p<5e-8 in both	0.0432	0.0326995	2.978e-19	3.12e-16	All MDD
rs4235642	5	104482711	A	G	0.62	p<5e-8 in both	-0.0433	-0.0319965	6.142e-19	3.189e-15	All MDD
rs4244537	11	28596075	C	A	0.62	p<5e-8 in both	0.0341	0.0260965	1.347e-12	2.741e-15	All MDD
rs4244538	11	28634125	G	T	0.63	p<5e-8 in both	0.0338	0.0251998	1.765e-12	2.658e-14	All MDD
rs4245146	11	113447251	T	C	0.45	p<5e-8 in both	-0.03	-0.0251024	1.781e-09	2.45e-14	All MDD
rs4245147	11	113447285	C	T	0.45	p<5e-8 in both	-0.0301	-0.025205	1.489e-09	1.834e-14	All MDD
rs4245150	11	113493925	G	T	0.36	p<5e-8 in both	-0.031	-0.0281012	6.64e-09	2.533e-17	All MDD
rs4261751	2	22335686	T	C	0.48	p<5e-8 in both	-0.0296	-0.0181029	3.072e-10	1.198e-08	All MDD
rs4266050	2	22334114	G	A	0.48	p<5e-8 in both	-0.0295	-0.0177974	3.703e-10	2.012e-08	All MDD
rs4267058	11	28624037	T	C	0.63	p<5e-8 in both	0.0336	0.0252973	2.108e-12	1.113e-14	All MDD
rs4267411	18	41725292	C	T	0.81	p<5e-8 in both	0.0358	0.0255995	1.325e-08	4.686e-10	All MDD
rs4271626	17	67934017	G	A	0.78	p<5e-8 in both	-0.0435	-0.0226956	8.188e-15	6.892e-09	All MDD
rs4274014	1	73185521	C	A	0.46	p<5e-8 in both	-0.0268	-0.0252973	8.178e-09	2.214e-15	All MDD
rs4274191	11	28624151	G	A	0.63	p<5e-8 in both	0.0337	0.0254046	2.096e-12	9.217e-15	All MDD
rs4274224	11	113448730	G	A	0.45	p<5e-8 in both	-0.0305	-0.0253999	9.327e-10	1.144e-14	All MDD
rs4275621	11	28631449	A	G	0.62	p<5e-8 in both	0.034	0.0251998	9.695e-13	1.82e-14	All MDD
rs4277554	2	22333932	T	G	0.48	p<5e-8 in both	-0.0295	-0.0176956	3.706e-10	1.818e-08	All MDD
rs4282091	3	117776349	A	G	0.73	p<5e-8 in both	-0.0308	-0.0202027	4.573e-09	4.407e-09	All MDD
rs4283605	3	49641218	A	G	0.67	p<5e-8 in both	0.0289	0.0192044	8.745e-09	3.125e-08	All MDD
rs4286698	5	165053843	T	C	0.49	p<5e-8 in both	-0.0293	-0.0208968	5.633e-10	4.354e-11	All MDD
rs4287126	1	73443292	T	C	0.55	p<5e-8 in both	0.0279	0.0239021	9.839e-09	9.164e-14	All MDD
rs4288548	1	73215091	G	A	0.55	p<5e-8 in both	0.0291	0.0243999	4.364e-10	2.769e-14	All MDD
rs4290215	11	28626408	G	T	0.63	p<5e-8 in both	0.0337	0.0254046	2.004e-12	8.844e-15	All MDD
rs4290216	11	28632479	C	T	0.63	p<5e-8 in both	0.0338	0.0254046	1.677e-12	1.187e-14	All MDD
rs4291980	18	53090805	T	G	0.55	p<5e-8 in both	-0.026	-0.0236986	2.253e-08	1.224e-13	All MDD
rs4295362	5	104573167	C	T	0.47	p<5e-8 in both	0.0364	0.0288984	7.296e-15	1.872e-13	All MDD
rs4300861	2	22326569	C	T	0.63	p<5e-8 in both	-0.0344	-0.0208968	5.962e-13	2.222e-10	All MDD
rs4304407	9	37259681	A	G	0.86	p<5e-8 in both	-0.0427	-0.0319035	7.28e-15	3.275e-14	All MDD
rs4305732	6	151919313	A	G	0.32	p<5e-8 in both	0.0329	0.0246048	2.881e-11	1.304e-13	All MDD
rs4318247	17	67886056	A	G	0.78	p<5e-8 in both	-0.0435	-0.0226035	7.784e-15	6.406e-09	All MDD
rs4320234	5	104559414	T	C	0.53	p<5e-8 in both	-0.0366	-0.0289037	5.838e-15	1.717e-13	All MDD
rs4321259	18	53097270	G	A	0.55	p<5e-8 in both	-0.026	-0.0236986	2.326e-08	1.354e-13	All MDD
rs4324798	6	28808340	G	A	0.93	p<5e-8 in both	0.0838	0.0548006	1.103e-13	9.387e-10	All MDD
rs4334678	3	44523333	G	A	0.68	p<5e-8 in both	-0.0294	-0.0217958	2.324e-09	2.05e-10	All MDD
rs4337023	11	28638658	T	C	0.63	p<5e-8 in both	0.0337	0.0254046	2.008e-12	1.797e-14	All MDD
rs4337071	11	113463378	C	T	0.64	p<5e-8 in both	0.0309	0.0280042	7.684e-09	9.066e-17	All MDD
rs4339373	5	165056066	G	T	0.49	p<5e-8 in both	-0.0288	-0.0208049	1.025e-09	6.482e-11	All MDD
rs4344470	11	28635703	A	G	0.63	p<5e-8 in both	0.0337	0.0252973	1.987e-12	2.454e-14	All MDD
rs4346787	5	165056788	G	A	0.49	p<5e-8 in both	-0.0287	-0.0207028	1.106e-09	7.761e-11	All MDD
rs4350297	10	104713290	G	T	0.8	p<5e-8 in both	0.0349	0.0246048	5.491e-10	1.269e-09	All MDD
rs4350350	11	28628859	C	T	0.63	p<5e-8 in both	0.0338	0.025697	1.821e-12	6.402e-15	All MDD
rs4354497	1	73423753	C	T	0.56	p<5e-8 in both	0.028	0.0243999	8.948e-09	1.848e-14	All MDD
rs4367098	3	49182236	C	T	0.36	p<5e-8 in both	0.0281	0.0222017	4.194e-08	1.238e-11	All MDD
rs4369181	1	73438528	G	A	0.55	p<5e-8 in both	0.0281	0.023697	7.825e-09	1.204e-13	All MDD
rs4372430	11	28646393	C	T	0.63	p<5e-8 in both	0.0337	0.0254046	1.989e-12	2.323e-14	All MDD
rs437955	6	29408025	T	C	0.93	p<5e-8 in both	0.0756	0.0562007	1.028e-11	1.141e-10	All MDD
rs4382187	5	165047230	T	C	0.49	p<5e-8 in both	-0.0291	-0.0214995	6.705e-10	1.648e-11	All MDD
rs4405620	18	53358159	C	A	0.6	p<5e-8 in both	-0.0284	-0.025205	1.338e-09	4.688e-15	All MDD
rs4406595	1	73427465	T	C	0.56	p<5e-8 in both	0.028	0.0244975	8.535e-09	1.228e-14	All MDD
rs4412925	15	63613411	T	G	0.79	p<5e-8 in both	-0.0309	-0.0230025	1.009e-08	1.251e-08	All MDD
rs4414202	11	28687887	C	A	0.41	p<5e-8 in both	-0.0296	-0.0201007	5.671e-10	6.306e-10	All MDD
rs4416416	3	44532692	G	A	0.68	p<5e-8 in both	-0.0292	-0.0214995	3.002e-09	2.995e-10	All MDD
rs442694	6	29388910	G	T	0.93	p<5e-8 in both	0.0785	0.0558982	2.63e-12	4.635e-10	All MDD
rs4438849	5	104559401	T	G	0.55	p<5e-8 in both	-0.0374	-0.0282966	1.838e-15	6.244e-13	All MDD
rs4442537	11	28604117	C	T	0.6	p<5e-8 in both	0.0306	0.0246048	8.23e-11	6.335e-14	All MDD
rs4452638	6	27261486	G	A	0.9	p<5e-8 in both	0.0541	0.0374018	2.786e-09	6.294e-13	All MDD
rs4459619	18	53094338	T	C	0.51	p<5e-8 in both	-0.026	-0.0239956	2.28e-08	3.791e-14	All MDD
rs4462678	18	53096025	A	G	0.43	p<5e-8 in both	-0.0271	-0.0178992	1.581e-08	3.06e-08	All MDD
rs4465973	3	117775796	T	C	0.73	p<5e-8 in both	-0.0309	-0.0202027	4.408e-09	4.333e-09	All MDD
rs4468701	18	53084910	T	C	0.51	p<5e-8 in both	-0.0262	-0.0227979	1.712e-08	8.15e-13	All MDD
rs4471400	11	28628549	C	T	0.63	p<5e-8 in both	0.0343	0.0254046	8.273e-13	8.236e-15	All MDD
rs4475699	1	73218590	G	A	0.55	p<5e-8 in both	0.0291	0.0244975	4.558e-10	2.117e-14	All MDD
rs4481018	2	22334109	C	T	0.48	p<5e-8 in both	-0.0295	-0.0177974	3.701e-10	2.058e-08	All MDD
rs4481363	5	165047713	C	A	0.49	p<5e-8 in both	-0.0292	-0.0212951	6.173e-10	2.516e-11	All MDD
rs4482879	5	104542951	A	C	0.52	p<5e-8 in both	-0.0352	-0.0256974	6.665e-14	6.005e-11	All MDD
rs4483247	9	37045828	A	G	0.86	p<5e-8 in both	-0.0422	-0.0316971	2.257e-14	2.384e-13	All MDD
rs4485292	15	47386701	G	A	0.8	p<5e-8 in both	-0.0331	-0.0232993	7.504e-09	1.189e-09	All MDD
rs4490224	2	22335910	C	T	0.48	p<5e-8 in both	-0.0296	-0.0180011	3.045e-10	1.227e-08	All MDD
rs4494619	18	53107079	T	G	0.51	p<5e-8 in both	-0.0262	-0.024098	1.788e-08	3.986e-14	All MDD
rs4498080	3	44532989	G	T	0.66	p<5e-8 in both	-0.0289	-0.0226956	3.448e-09	2.05e-11	All MDD
rs4506980	18	53071284	G	A	0.6	p<5e-8 in both	-0.0283	-0.021898	1.037e-08	1.516e-11	All MDD
rs4510098	18	53071367	G	T	0.6	p<5e-8 in both	-0.0283	-0.0217958	1.026e-08	1.865e-11	All MDD
rs4510551	5	104393561	C	T	0.66	p<5e-8 in both	-0.0452	-0.033805	1e-19	2.521e-16	All MDD
rs4515268	5	104538561	T	G	0.52	p<5e-8 in both	-0.0356	-0.0256974	3.131e-14	6.19e-11	All MDD
rs4520584	11	28590845	G	A	0.62	p<5e-8 in both	0.0342	0.0259991	1.265e-12	3.505e-15	All MDD
rs4521446	5	104562057	T	C	0.53	p<5e-8 in both	-0.0366	-0.0289037	5.048e-15	1.805e-13	All MDD
rs4523481	1	73433956	C	T	0.43	p<5e-8 in both	0.0348	0.0225049	4.314e-13	5.578e-12	All MDD
rs4526442	9	37207272	T	C	0.86	p<5e-8 in both	-0.043	-0.0319035	4.624e-15	3.387e-14	All MDD
rs4534569	11	28646269	A	G	0.63	p<5e-8 in both	0.0338	0.0254046	1.848e-12	2.671e-14	All MDD
rs4536858	3	49155648	A	G	0.36	p<5e-8 in both	0.028	0.0219963	4.656e-08	1.797e-11	All MDD
rs4543289	5	165057942	T	G	0.48	p<5e-8 in both	-0.0295	-0.0217958	4.607e-10	7.631e-12	All MDD
rs45509595	6	27873148	T	C	0.93	p<5e-8 in both	0.0749	0.0503033	5.151e-11	2.453e-17	All MDD
rs45510091	4	122265238	A	G	0.95	p<5e-8 in both	0.0653	0.0397014	2.673e-09	2.457e-08	All MDD
rs45510500	4	122258745	C	T	0.95	p<5e-8 in both	0.0649	0.0390957	3.304e-09	3.66e-08	All MDD
rs4552217	2	22333905	A	C	0.48	p<5e-8 in both	-0.0295	-0.0176956	3.783e-10	1.95e-08	All MDD
rs4552634	5	165058163	G	A	0.48	p<5e-8 in both	-0.0296	-0.0217958	4.456e-10	6.564e-12	All MDD
rs45527431	6	26599281	A	G	0.93	p<5e-8 in both	0.0729	0.045002	1.413e-10	3.341e-13	All MDD
rs4558613	2	22335818	A	G	0.48	p<5e-8 in both	-0.0296	-0.0181029	2.996e-10	1.18e-08	All MDD
rs4563645	5	165049349	C	A	0.49	p<5e-8 in both	-0.0291	-0.0212032	7.046e-10	2.892e-11	All MDD
rs4566816	5	165049836	C	T	0.49	p<5e-8 in both	-0.0291	-0.0211011	6.56e-10	3.219e-11	All MDD
rs4568992	11	28628989	A	G	0.63	p<5e-8 in both	0.0434	0.0254046	2.966e-13	1.021e-14	All MDD
rs4569324	17	67876634	C	T	0.78	p<5e-8 in both	-0.0434	-0.0225013	8.488e-15	8.03e-09	All MDD
rs4575255	11	28628635	A	G	0.63	p<5e-8 in both	0.0339	0.025502	1.439e-12	5.927e-15	All MDD
rs4576808	11	28624925	C	T	0.63	p<5e-8 in both	0.0336	0.025502	2.222e-12	6.921e-15	All MDD
rs4578918	20	46093017	T	C	0.26	p<5e-8 in both	0.03	0.0277027	1.555e-08	6.028e-14	All MDD
rs4581924	2	22317774	C	T	0.49	p<5e-8 in both	-0.0299	-0.0175023	1.498e-10	3.682e-08	All MDD
rs4593766	1	73307360	T	C	0.42	p<5e-8 in both	0.0324	0.0232965	1.896e-11	7.638e-13	All MDD
rs4596404	5	165053548	A	G	0.49	p<5e-8 in both	-0.0292	-0.0209989	5.963e-10	4.017e-11	All MDD
rs4597702	3	117908698	A	C	0.36	p<5e-8 in both	-0.0269	-0.0183982	1.906e-08	4.079e-08	All MDD
rs4598601	10	104903494	C	T	0.76	p<5e-8 in both	0.0328	0.0299956	1.474e-09	3.701e-16	All MDD
rs4610260	3	117772478	G	A	0.73	p<5e-8 in both	-0.0309	-0.0202027	4.447e-09	4.144e-09	All MDD
rs4610267	3	44444422	T	C	0.32	p<5e-8 in both	0.0296	0.0210959	1.598e-09	6.523e-10	All MDD
rs4630328	11	113463487	G	A	0.64	p<5e-8 in both	0.0308	0.0277027	1.372e-08	2.921e-16	All MDD
rs4632195	18	53220378	C	T	0.5	p<5e-8 in both	-0.0357	-0.0272993	2.509e-14	6.848e-18	All MDD
rs4634439	6	26597776	A	G	0.89	p<5e-8 in both	0.0502	0.0374981	1.051e-08	5.565e-13	All MDD
rs4636406	1	73426737	G	T	0.56	p<5e-8 in both	0.028	0.0246048	8.666e-09	1.251e-14	All MDD
rs4636654	11	28621106	G	A	0.61	p<5e-8 in both	0.0306	0.0247999	9.224e-11	3.751e-14	All MDD
rs4643406	18	53292521	C	T	0.52	p<5e-8 in both	-0.0318	-0.0236986	1.214e-11	1.028e-13	All MDD
rs4649955	1	72422971	C	T	0.81	p<5e-8 in both	0.0352	0.0294035	2.536e-08	1.054e-12	All MDD
rs4650201	1	73200161	A	G	0.47	p<5e-8 in both	-0.0259	-0.0252973	2.476e-08	1.313e-15	All MDD
rs4650206	1	73254894	T	C	0.48	p<5e-8 in both	-0.0259	-0.0255024	3.541e-08	1.963e-15	All MDD
rs4665177	2	22314392	C	A	0.5	p<5e-8 in both	-0.03	-0.017604	1.279e-10	3.229e-08	All MDD
rs4665499	2	22296534	G	A	0.5	p<5e-8 in both	-0.0294	-0.0176956	3.024e-10	2.493e-08	All MDD
rs4682745	3	44467475	T	C	0.58	p<5e-8 in both	0.0273	0.0199987	7.585e-09	1.321e-09	All MDD
rs4682987	3	44633504	C	T	0.58	p<5e-8 in both	0.0274	0.0203025	9.885e-09	5.633e-10	All MDD
rs4703040	5	104544112	G	T	0.52	p<5e-8 in both	-0.0351	-0.025605	7.511e-14	6.36e-11	All MDD
rs4703307	5	104513061	C	A	0.52	p<5e-8 in both	-0.0354	-0.0256974	4.993e-14	6.179e-11	All MDD
rs4711163	6	27759734	G	A	0.76	p<5e-8 in both	0.0322	0.0246048	3.757e-08	1.385e-10	All MDD
rs4713139	6	28124907	C	T	0.9	p<5e-8 in both	0.0584	0.0358014	9.791e-13	2.19e-13	All MDD
rs4713140	6	28129415	G	A	0.9	p<5e-8 in both	0.0583	0.0358014	1.107e-12	1.968e-13	All MDD
rs4713177	6	28706221	A	G	0.07	p<5e-8 in both	-0.0808	-0.0553964	6.314e-13	1.207e-10	All MDD
rs4719331	7	1875043	A	C	0.79	p<5e-8 in both	0.0316	0.0285	3.148e-08	1.333e-12	All MDD
rs4721096	7	1837675	T	C	0.21	p<5e-8 in both	-0.0302	-0.0306963	2.066e-08	1.778e-14	All MDD
rs477278	1	73492895	C	T	0.42	p<5e-8 in both	0.0331	0.0218985	8.101e-12	2.652e-11	All MDD
rs4790905	17	67867234	C	A	0.78	p<5e-8 in both	-0.0435	-0.0231049	7.974e-15	3.127e-09	All MDD
rs4790908	17	67856791	T	G		p<5e-8 in both	-0.0436	-0.0227979	7.505e-15	4.868e-09	All MDD
rs4790981	17	67925718	A	G	0.78	p<5e-8 in both	-0.043	-0.0231049	1.274e-14	3.16e-09	All MDD
rs4791046	17	67855857	G	A	0.78	p<5e-8 in both	-0.0435	-0.023197	7.764e-15	2.707e-09	All MDD
rs4791048	17	67852878	G	A	0.78	p<5e-8 in both	-0.043	-0.0234017	1.181e-14	1.972e-09	All MDD
rs4791299	17	67934821	A	G	0.78	p<5e-8 in both	-0.0429	-0.0231049	1.429e-14	2.962e-09	All MDD
rs4791300	17	67934656	A	G	0.78	p<5e-8 in both	-0.0429	-0.0231049	1.296e-14	2.803e-09	All MDD
rs4820426	22	41036095	C	T	0.7	p<5e-8 in both	-0.0346	-0.0208049	1.442e-11	3.257e-09	All MDD
rs4820428	22	41141585	A	G	0.7	p<5e-8 in both	-0.036	-0.0212951	3.723e-12	1.395e-09	All MDD
rs4821982	22	41036100	C	T	0.7	p<5e-8 in both	-0.0346	-0.0208049	2.219e-11	3.375e-09	All MDD
rs4821989	22	41042057	C	T	0.7	p<5e-8 in both	-0.0363	-0.0211011	1.997e-12	1.864e-09	All MDD
rs4821999	22	41073997	A	G	0.6	p<5e-8 in both	-0.0276	-0.0202027	9.196e-09	9.608e-10	All MDD
rs4822000	22	41075062	T	C	0.61	p<5e-8 in both	-0.0278	-0.0198966	7.22e-09	1.722e-09	All MDD
rs4827	11	57740511	C	T	0.68	p<5e-8 in both	-0.0315	-0.0208968	7.9e-11	4.848e-10	All MDD
rs4869748	6	151904248	T	G	0.32	p<5e-8 in both	0.0318	0.0248975	1.393e-10	6.65e-14	All MDD
rs4870060	6	151910269	G	A	0.32	p<5e-8 in both	0.0326	0.0248975	4.631e-11	6.603e-14	All MDD
rs4870062	6	151916483	G	T	0.3	p<5e-8 in both	0.0299	0.0228959	3.944e-09	1.303e-11	All MDD
rs4870063	6	151923512	C	A	0.31	p<5e-8 in both	0.0296	0.0217028	3.609e-09	7.832e-11	All MDD
rs4878673	9	37014645	G	A	0.37	p<5e-8 in both	0.0329	0.0208021	1.923e-12	1.971e-10	All MDD
rs4880051	9	37007478	G	T	0.39	p<5e-8 in both	0.0296	0.0189984	2.447e-10	5.379e-09	All MDD
rs4884463	13	53460994	G	A	0.37	p<5e-8 in both	0.0304	0.0184979	1.748e-10	2.422e-08	All MDD
rs488769	11	57683248	A	C	0.67	p<5e-8 in both	-0.0319	-0.0206007	4.385e-11	7.253e-10	All MDD
rs4890356	18	41724012	G	A	0.81	p<5e-8 in both	0.0361	0.0251998	1.014e-08	7.786e-10	All MDD
rs4890357	18	41724212	C	T	0.81	p<5e-8 in both	0.0361	0.0251998	1.021e-08	7.992e-10	All MDD
rs4922808	11	28686711	C	T	0.41	p<5e-8 in both	-0.0298	-0.0198966	4.252e-10	8.043e-10	All MDD
rs4923546	11	28586227	G	A	0.62	p<5e-8 in both	0.0341	0.0259016	1.311e-12	6.803e-15	All MDD
rs4923549	11	28615789	A	G	0.6	p<5e-8 in both	0.0306	0.0244975	7.771e-11	7.317e-14	All MDD
rs4923550	11	28615816	T	C	0.6	p<5e-8 in both	0.0306	0.0244975	8.183e-11	7.101e-14	All MDD
rs4923552	11	28655190	A	G	0.63	p<5e-8 in both	0.0336	0.025502	2.234e-12	2.123e-14	All MDD
rs4923554	11	28655291	A	G	0.66	p<5e-8 in both	0.0316	0.0255995	1.098e-10	4.772e-14	All MDD
rs4923555	11	28655314	A	G	0.66	p<5e-8 in both	0.0315	0.025697	1.122e-10	3.896e-14	All MDD
rs4923556	11	28666219	T	C	0.66	p<5e-8 in both	0.0309	0.0247024	2.591e-10	4.005e-13	All MDD
rs4923557	11	28671984	T	G	0.64	p<5e-8 in both	0.033	0.0244975	6.388e-12	3.008e-13	All MDD
rs4936271	11	113447983	T	C	0.45	p<5e-8 in both	-0.0302	-0.025205	1.43e-09	1.522e-14	All MDD
rs4936272	11	113448185	T	C	0.45	p<5e-8 in both	-0.0303	-0.025205	1.218e-09	1.499e-14	All MDD
rs4936275	11	113494362	C	T	0.36	p<5e-8 in both	-0.0313	-0.028204	4.662e-09	1.87e-17	All MDD
rs4938021	11	113494081	C	T	0.36	p<5e-8 in both	-0.0314	-0.028204	4.581e-09	2.061e-17	All MDD
rs4938023	11	113504125	T	G	0.36	p<5e-8 in both	-0.0304	-0.0282966	1.467e-08	2.202e-17	All MDD
rs4940252	18	53306713	A	G	0.5	p<5e-8 in both	-0.0296	-0.0242005	2.635e-10	3.653e-14	All MDD
rs4947263	6	29165865	C	T		p<5e-8 in both	0.0846	0.0539009	1.578e-09	5.194e-21	All MDD
rs4955432	3	49229339	C	T	0.36	p<5e-8 in both	0.0286	0.0222995	2.495e-08	9.073e-12	All MDD
rs499188	11	57666650	C	A	0.68	p<5e-8 in both	-0.0313	-0.0208049	1.164e-10	6.152e-10	All MDD
rs5015578	1	73392161	A	G	0.43	p<5e-8 in both	0.0346	0.0232965	5.221e-13	5.127e-13	All MDD
rs5015579	1	73392156	G	T	0.43	p<5e-8 in both	0.0346	0.0232965	5.221e-13	5.128e-13	All MDD
rs5020052	18	53115326	T	G	0.52	p<5e-8 in both	-0.0261	-0.0246001	1.931e-08	1.271e-14	All MDD
rs527068	1	73490807	C	T	0.42	p<5e-8 in both	0.0331	0.0217028	7.699e-12	4.557e-11	All MDD
rs527528	11	57665855	C	T	0.68	p<5e-8 in both	-0.0306	-0.0211011	3.027e-10	3.141e-10	All MDD
rs547891	11	57731593	C	T	0.32	p<5e-8 in both	0.0315	0.0209001	8.058e-11	5.227e-10	All MDD
rs55649128	5	104408031	C	T	0.65	p<5e-8 in both	-0.0453	-0.0328022	1.936e-20	6.925e-16	All MDD
rs55664827	6	26857141	T	C	0.92	p<5e-8 in both	0.0679	0.0399993	2.76e-11	1.08e-12	All MDD
rs55690788	6	28468368	T	C	0.93	p<5e-8 in both	0.0818	0.0491996	5.302e-13	4.839e-08	All MDD
rs557042	6	27877351	C	T	0.91	p<5e-8 in both	0.0679	0.0430978	6.709e-13	1.292e-14	All MDD
rs55704305	3	44422841	G	A	0.34	p<5e-8 in both	0.0289	0.0221039	3.488e-09	1.095e-10	All MDD
rs55706012	6	26266083	A	C	0.93	p<5e-8 in both	0.0628	0.0425996	1.79e-08	1.677e-12	All MDD
rs55714653	10	105005610	C	T	0.79	p<5e-8 in both	0.0367	0.023404	2.478e-10	3.97e-09	All MDD
rs55790766	7	1981613	C	T	0.78	p<5e-8 in both	0.0303	0.0320993	1.286e-08	8.357e-16	All MDD
rs55833879	5	120779584	A	G	0.69	p<5e-8 in both	-0.0331	-0.0203048	3.505e-08	3.847e-09	All MDD
rs55834529	6	27104763	A	G	0.93	p<5e-8 in both	0.0768	0.0487997	1.896e-11	3.209e-16	All MDD
rs55896768	17	67917242	T	C	0.78	p<5e-8 in both	-0.043	-0.0232993	1.233e-14	2.222e-09	All MDD
rs55906054	18	53213793	A	G	0.57	p<5e-8 in both	-0.0318	-0.0248974	1.901e-11	9.617e-15	All MDD
rs55939964	17	67873181	G	A	0.78	p<5e-8 in both	-0.0435	-0.0225013	8.151e-15	7.507e-09	All MDD
rs55941923	15	63683367	C	T	0.78	p<5e-8 in both	-0.0311	-0.0226956	8.065e-09	1.48e-08	All MDD
rs55993248	7	2031497	A	G	0.78	p<5e-8 in both	0.0301	0.0320024	1.908e-08	4.894e-16	All MDD
rs55994666	1	73390408	A	C	0.43	p<5e-8 in both	0.0347	0.0232965	4.53e-13	4.229e-13	All MDD
rs56060088	1	73429085	G	A	0.55	p<5e-8 in both	0.0373	0.0267977	5.436e-09	2.089e-15	All MDD
rs56070303	7	1851379	C	T	0.79	p<5e-8 in both	0.0297	0.0311013	3.362e-08	7.357e-15	All MDD
rs56075693	6	28322551	T	G	0.93	p<5e-8 in both	0.079	0.0528012	3.086e-12	3.796e-19	All MDD
rs56083943	9	37202972	C	T	0.85	p<5e-8 in both	-0.0429	-0.0318003	5.015e-15	4.85e-14	All MDD
rs56114371	6	27307055	C	T	0.93	p<5e-8 in both	0.0738	0.0489997	1.079e-10	2.311e-16	All MDD
rs56121711	9	37360814	G	T	0.86	p<5e-8 in both	-0.0428	-0.0319965	7.2e-15	4.279e-14	All MDD
rs56128808	9	37375181	A	C	0.86	p<5e-8 in both	-0.0424	-0.0302015	2.012e-14	3.69e-12	All MDD
rs56148300	17	67896636	T	C	0.78	p<5e-8 in both	-0.043	-0.0231049	1.274e-14	3.151e-09	All MDD
rs56153184	2	22374255	C	T	0.65	p<5e-8 in both	-0.0313	-0.0192032	7.461e-11	4.432e-09	All MDD
rs56172573	4	139998227	T	C	0.64	p<5e-8 in both	0.0293	0.0183015	1.329e-09	2.252e-08	All MDD
rs56175545	15	63696797	T	C	0.79	p<5e-8 in both	-0.0311	-0.0235041	8.308e-09	5.341e-09	All MDD
rs56189111	6	28304196	C	A	0.93	p<5e-8 in both	0.0787	0.0528012	3.736e-12	3.511e-19	All MDD
rs56231820	3	44488837	C	T	0.58	p<5e-8 in both	0.0272	0.0200967	8.14e-09	1.058e-09	All MDD
rs56234157	3	44474729	G	A	0.58	p<5e-8 in both	0.0272	0.0199007	8.265e-09	1.461e-09	All MDD
rs56256289	7	1852893	C	T	0.78	p<5e-8 in both	0.0298	0.0311982	3.005e-08	5.716e-15	All MDD
rs56393562	17	67937802	C	T	0.78	p<5e-8 in both	-0.0438	-0.0227979	5.144e-15	6.232e-09	All MDD
rs56393977	18	41685233	G	T	0.87	p<5e-8 in both	0.0448	0.0305971	3.771e-08	7.425e-09	All MDD
rs56401530	9	37132862	G	A	0.85	p<5e-8 in both	-0.0429	-0.0313978	4.558e-15	6.923e-14	All MDD
rs56404791	17	67896903	T	G	0.78	p<5e-8 in both	-0.043	-0.023197	1.226e-14	2.459e-09	All MDD
rs56405707	6	27672467	G	A	0.93	p<5e-8 in both	0.0772	0.0501987	1.163e-11	6.031e-18	All MDD
rs56693513	10	104897359	C	T	0.75	p<5e-8 in both	0.0312	0.0292966	7.123e-09	1.436e-15	All MDD
rs56862318	6	27217575	G	A	0.91	p<5e-8 in both	0.052	0.0372958	8.292e-09	7.156e-13	All MDD
rs56874662	6	27017828	C	A	0.9	p<5e-8 in both	0.0576	0.0364959	8.539e-12	6.173e-13	All MDD
rs56916153	9	37184636	C	T	0.85	p<5e-8 in both	-0.0433	-0.0319035	2.731e-15	4.092e-14	All MDD
rs56960323	18	41724661	A	C	0.81	p<5e-8 in both	0.0358	0.025502	1.337e-08	5.191e-10	All MDD
rs57234495	7	1866830	G	A	0.81	p<5e-8 in both	0.0318	0.0304031	3.058e-08	1.117e-13	All MDD
rs57268239	9	37030319	C	A	0.89	p<5e-8 in both	-0.0416	-0.0312018	2.63e-12	1.643e-10	All MDD
rs57440165	6	26875738	A	C	0.93	p<5e-8 in both	0.0744	0.0477039	6.173e-11	1.3e-15	All MDD
rs57537843	2	22336101	G	A	0.63	p<5e-8 in both	-0.0349	-0.0207028	2.796e-13	2.741e-10	All MDD
rs57578100	1	73245810	A	G	0.55	p<5e-8 in both	0.0293	0.0247999	3.216e-10	1.331e-14	All MDD
rs5758264	22	41220280	T	G	0.7	p<5e-8 in both	-0.0351	-0.0212032	1.151e-11	1.053e-09	All MDD
rs5758266	22	41222876	G	T	0.7	p<5e-8 in both	-0.0345	-0.0212032	2.597e-11	1.54e-09	All MDD
rs576859	11	57713151	C	A		p<5e-8 in both	-0.0331	-0.0208968	6.483e-10	5.696e-10	All MDD
rs57713596	6	27036319	C	T	0.9	p<5e-8 in both	0.058	0.0368043	6.302e-12	3.881e-13	All MDD
rs57757402	9	37390414	A	G	0.85	p<5e-8 in both	-0.0434	-0.0258	4.296e-15	2.377e-09	All MDD
rs57806515	11	28607002	C	A	0.6	p<5e-8 in both	0.0305	0.0244975	8.903e-11	8.033e-14	All MDD
rs57841322	18	53227239	T	C	0.55	p<5e-8 in both	-0.031	-0.0252973	3.474e-11	2.16e-15	All MDD
rs57951651	9	37134014	G	A	0.85	p<5e-8 in both	-0.043	-0.031501	4.231e-15	6.477e-14	All MDD
rs58141639	17	67868786	C	T	0.78	p<5e-8 in both	-0.0435	-0.0226956	7.87e-15	5.818e-09	All MDD
rs58169303	7	1843638	T	C	0.78	p<5e-8 in both	0.0303	0.0308007	2.232e-08	1.056e-14	All MDD
rs58184964	2	22336004	G	A	0.62	p<5e-8 in both	-0.0349	-0.0208049	2.696e-13	1.879e-10	All MDD
rs58265246	9	37288941	C	A	0.86	p<5e-8 in both	-0.0424	-0.0318003	1.095e-14	3.794e-14	All MDD
rs58319849	9	37184783	A	G	0.85	p<5e-8 in both	-0.0429	-0.0319035	5.206e-15	4.192e-14	All MDD
rs58551145	17	67841119	A	G	0.78	p<5e-8 in both	-0.0437	-0.0230025	6.138e-15	4.46e-09	All MDD
rs58616630	6	27506936	A	G	0.93	p<5e-8 in both	0.0753	0.0495042	3.46e-11	2.902e-17	All MDD
rs58825580	6	26365451	T	G	0.88	p<5e-8 in both	0.0498	0.0369971	6.818e-10	2.601e-13	All MDD
rs589914	11	57893560	A	G	0.3	p<5e-8 in both	0.033	0.0227004	1.253e-11	2.1e-11	All MDD
rs59145082	2	22312386	A	G	0.49	p<5e-8 in both	-0.0299	-0.0175023	1.607e-10	3.133e-08	All MDD
rs59582399	9	93523881	A	G	0.85	p<5e-8 in both	-0.0348	-0.0297996	2.715e-08	5.837e-12	All MDD
rs59617050	11	28609199	A	G	0.6	p<5e-8 in both	0.0305	0.0243999	8.409e-11	8.422e-14	All MDD
rs59849435	9	37333913	C	T	0.86	p<5e-8 in both	-0.0424	-0.0316042	1.119e-14	4.335e-14	All MDD
rs59950564	17	67864743	A	G	0.78	p<5e-8 in both	-0.0434	-0.0226956	9.331e-15	6.023e-09	All MDD
[truncated: 860 more rows]

## Sheet: S4 SNP look-up in UKB
Supplementary Table 4. Look-up of Nordic MDD hits (at p<1E-5 or p<5E-8) in the GWAS results from UK-Biobank. Only SNPs that were available in both GWAS and could be aligned according to allele order and allele frequency are included.
SNP	CHR	BP	A1	A2	EAF	sig	B_Nordic	B_UKB	P_Nordic	P_UKB	Trait
rs61867194	10	105005110	A	C	0.78	p<5e-8 in either	0.0599	0.0101047	1.142e-08	0.740366	Early-onset MDD
rs1997063	10	105004289	T	C	0.78	p<5e-8 in either	0.0598	0.0106625	1.229e-08	0.726604	Early-onset MDD
rs2902645	10	105003706	A	G	0.78	p<5e-8 in either	0.0597	0.010866	1.301e-08	0.721661	Early-onset MDD
rs10400055	10	105004446	A	G	0.78	p<5e-8 in either	0.0594	0.0113451	1.593e-08	0.711534	Early-onset MDD
rs10400054	10	105004435	A	C	0.78	p<5e-8 in either	0.0594	0.0120017	1.558e-08	0.695585	Early-onset MDD
rs17118088	10	105004990	G	A	0.78	p<5e-8 in either	0.0597	0.0123255	1.286e-08	0.686141	Early-onset MDD
rs10400180	10	104995438	T	G	0.77	p<5e-8 in either	0.0586	0.0127639	1.483e-08	0.671258	Early-onset MDD
rs11192270	10	105001858	C	T	0.77	p<5e-8 in either	0.0592	0.0129483	1.077e-08	0.6669	Early-onset MDD
rs6584649	10	104985346	T	G	0.77	p<5e-8 in either	0.0585	0.0136457	1.652e-08	0.650288	Early-onset MDD
rs12265655	10	104984776	T	C	0.77	p<5e-8 in either	0.0586	0.013914	1.588e-08	0.643886	Early-onset MDD
rs10884071	10	104972212	G	A	0.78	p<5e-8 in either	0.059	0.015001	1.317e-08	0.621018	Early-onset MDD
rs7914674	10	104978917	T	C	0.78	p<5e-8 in either	0.059	0.0150187	1.28e-08	0.620494	Early-onset MDD
rs9783122	10	105006640	G	A	0.78	p<5e-8 in either	0.0583	0.0156955	4.103e-08	0.612457	Early-onset MDD
rs2864034	10	104917583	C	A	0.8	p<5e-8 in either	0.0583	0.0166849	2.983e-08	0.588597	Early-onset MDD
rs7641170	3	117753048	A	C	0.24	p<5e-8 in either	-0.0555	0.0157852	1.503e-08	0.580242	Early-onset MDD
rs11982455	7	1871822	A	C		p<5e-8 in either	0.0704	-0.0188674	1.503e-08	0.567677	Early-onset MDD
rs2140836	10	105008756	C	T	0.78	p<5e-8 in either	0.0587	0.0179462	4.911e-08	0.567536	Early-onset MDD
rs12601919	17	67829258	A	G	0.78	p<5e-8 in either	-0.0726	-0.0194938	1.707e-09	0.534642	Early-onset MDD
rs17078	10	104893553	A	G	0.79	p<5e-8 in either	0.0596	0.019677	1.216e-08	0.521693	Early-onset MDD
rs59956089	17	67964738	T	C	0.77	p<5e-8 in either	-0.0706	-0.0213101	5.826e-12	0.491432	Early-onset MDD
rs7223643	17	67834166	A	G	0.78	p<5e-8 in either	-0.0719	-0.0226705	5.844e-12	0.469192	Early-onset MDD
rs12603589	17	67829132	T	C	0.79	p<5e-8 in either	-0.0731	-0.0232608	1.386e-09	0.459203	Early-onset MDD
rs12601921	17	67829238	C	T	0.79	p<5e-8 in either	-0.0723	-0.0232733	4.63e-12	0.458936	Early-onset MDD
rs10814501	9	37019307	C	T	0.38	p<5e-8 in either	0.0478	0.0193087	2.744e-08	0.444336	Early-onset MDD
rs1976052	17	67834462	C	T	0.79	p<5e-8 in either	-0.0718	-0.0248693	6.021e-12	0.427764	Early-onset MDD
rs8081714	17	68005014	A	G	0.25	p<5e-8 in either	0.0578	0.0245179	7.097e-09	0.406817	Early-onset MDD
rs4790908	17	67856791	T	G		p<5e-8 in either	-0.0698	-0.0261308	1.501e-11	0.399512	Early-onset MDD
rs2297105	9	37020625	A	C	0.62	p<5e-8 in either	-0.0481	-0.0212754	2.208e-08	0.399427	Early-onset MDD
rs6504568	17	68003532	C	T	0.25	p<5e-8 in either	0.0584	0.0249064	5.167e-09	0.399342	Early-onset MDD
rs7335608	13	82569639	A	G	0.48	p<5e-8 in either	-0.0593	-0.0208221	2.377e-09	0.396243	Early-onset MDD
rs60856912	17	67896227	G	T	0.81	p<5e-8 in either	-0.0753	-0.0293976	1.164e-11	0.379437	Early-onset MDD
rs9899520	17	67961452	A	G	0.23	p<5e-8 in either	0.0705	0.0272043	7.92e-12	0.37919	Early-onset MDD
rs4791295	17	68001201	G	A	0.75	p<5e-8 in either	-0.0581	-0.0263659	6.428e-09	0.372973	Early-onset MDD
rs7218014	17	67835900	T	C	0.78	p<5e-8 in either	-0.0695	-0.0275633	1.516e-11	0.372583	Early-onset MDD
rs11868959	17	67844694	T	C	0.78	p<5e-8 in either	-0.0855	-0.028301	6.409e-09	0.364446	Early-onset MDD
rs74564337	17	68003451	C	T	0.75	p<5e-8 in either	-0.0584	-0.0272697	5.223e-09	0.356787	Early-onset MDD
rs62086889	17	68004487	C	T	0.75	p<5e-8 in either	-0.0584	-0.0274934	5.274e-09	0.35266	Early-onset MDD
[truncated: 4,927 more rows]

## Sheet: S5 SNP look-up eo-lo-all
Supplementary Table 5. Look-up of early-onset and late-onset hits (at p<5E-8) in the GWAS results for all MDD.
[truncated: 10,025 more rows]

[truncated: 15 more sheets: S6a Roadmap, S6b GTEx, S6c Adult human brain, S7 Heritability, S8 Genetic correlations , S9 Genomic SEM, S10 MR, S11 PRS, S12 PRS-PheWAS, S13a Self-reported suicidality, S13b Cox, S14 Definitions, S15 Sources sumstats, S16 Cohort phenotypes, S17 List of FinnGen members]
